# Supplementary material for: Reduced adipocyte glutaminase activity promotes energy expenditure and metabolic health
Source: Nat Metab. 2024 Jul 15;6(7):1329–46. doi: 10.1038/s42255-024-01083-y (PMC11272588; doi:10.1038/s42255-024-01083-y)
Supplement: Supplementary file 3 — Source data for Fig. 1. [file 42255_2024_1083_MOESM3_ESM.xlsx]

## Sheet: 1a
aa	rho_val	P_val	comparison
alanine	-0.101853	0.472457	plasma
arginine	-0.161359	0.253122	plasma
asparagine	0.544162	3.05e-05	plasma
aspartate	0.0754717	0.59489	plasma
glutamate	-0.526253	6.15e-05	plasma
glutamine	0.413472	0.00231354	plasma
glycine	0.607872	1.76e-06	plasma
histidine	0.275933	0.0476996	plasma
isoleucine	-0.418902	0.001996	plasma
leucine	-0.459063	0.000619159	plasma
lysine	0.0161359	0.909605	plasma
methionine	0.061897	0.662899	plasma
phenylalanine	-0.415521	0.00218881	plasma
serine	0.485454	0.000264446	plasma
threonine	0.333561	0.0156694	plasma
trytophane	0.0681294	0.631296	plasma
tyrosine	-0.522123	7.19e-05	plasma
valine	-0.457611	0.000647548	plasma
gln_glu_ratio	0.604542	2.07e-06	plasma
alanine	0.289231	0.160826	WAT
arginine	0.203846	0.328389	WAT
asparagine	0.519231	0.00781873	WAT
aspartate	0.23	0.268711	WAT
cysteine	-0.436923	0.0289711	WAT
glutamate	0.0884615	0.674128	WAT
glutamine	0.346154	0.0900713	WAT
glycine	0.203846	0.328389	WAT
histidine	0.506154	0.00983438	WAT
isoleucine	0.410769	0.0413773	WAT
leucine	0.291538	0.157362	WAT
lysine	0.353077	0.0834046	WAT
methionine	0.265385	0.199798	WAT
phenylalanine	0.309231	0.132545	WAT
proline	0.442308	0.0268333	WAT
serine	0.233846	0.260565	WAT
threonine	0.262308	0.205258	WAT
tryptophan	0.538462	0.00548875	WAT
tyrosine	0.225385	0.278701	WAT
valine	0.296154	0.150593	WAT
gln_glu_ratio	0.75	1.58e-05	WAT
alanine	-0.415385	0.139666	plasma_vs_WAT
arginine	-0.410989	0.144333	plasma_vs_WAT
asparagine	0.6	0.0233084	plasma_vs_WAT
aspartate	-0.204396	0.483346	plasma_vs_WAT
glutamate	-0.397802	0.158951	plasma_vs_WAT
glutamine	0.415385	0.139666	plasma_vs_WAT
glycine	0.0769231	0.793806	plasma_vs_WAT
histidine	0.731868	0.00292463	plasma_vs_WAT
isoleucine	-0.498901	0.0693635	plasma_vs_WAT
leucine	-0.252747	0.383315	plasma_vs_WAT
lysine	0.0241758	0.934619	plasma_vs_WAT
methionine	0.220022	0.449752	plasma_vs_WAT
phenylalanine	-0.0814082	0.78204	plasma_vs_WAT
serine	0.476923	0.0846484	plasma_vs_WAT
threonine	-0.0505495	0.863742	plasma_vs_WAT
tryptophane	0.536854	0.0477664	plasma_vs_WAT
tyrosine	-0.173626	0.552767	plasma_vs_WAT
valine	-0.287912	0.318193	plasma_vs_WAT
gln_glu_ratio	0.731868	0.00292463	plasma_vs_WAT

## Sheet: 1b
plasma		WAT
w/o obesity	with obesity	w/o obesity	with obesity
5.25327	2.3661	1.0012	1.0228
5.97814	3.91582	1.28128	0.680438
8.27207	4.83393	1.16975	0.954186
7.67772	4.33128	1.28732	0.98717
7.88131	5.2489	0.98269	1.08579
6.40795	4.90981	1.23704	0.827707
4.68142	2.75028	1.28755	0.861135
6.83198	5.89246	1.47107	1.19393
4.66963	3.91796	1.19497	0.775066
7.25329	5.89138	1.41846	1.07941
7.84225	4.00375	1.47892	0.992312
5.72926	6.27985	1.62482	1.05141
4.57378	3.21917	1.44074	1.13954
4.46501	5.03047
6.21296	3.17117
8.21668	3.97436
8.30135	1.5872
8.56841	5.38734
8.04997	4.60932
7.93384	5.18655
8.19821	3.66795
3.57931	5.99368
9.12775	4.62349
	5.18436
	6.78637
	3.47355
	8.17298
	6.86233
	3.34366
	9.27503

## Sheet: 1c
	WAT gln-to-glu ratio	waist-to-hip ratio	fat cell volume (pL)
with obesity	1.0228	0.9	1145
	0.680438	0.959677	963
	0.954186	1.0119	674
	0.98717	0.991935	1362
	1.08579	0.925926	704
	0.827707	0.983264	837
	0.861135	1.05738	1036
	1.19393	0.918519	659
	0.775066	1.06034	1182
	1.07941	0.95339	667
	0.992312	1.00847	751
	1.05141	1.05556	745
	1.13954	0.992754	951
w/o obesity	1.0012	0.84878	688
	1.28128	0.850267	418
	1.16975	0.994709	505
	1.28732	0.852792	424
	0.98269	1.03704	711
	1.23704	0.864322	307
	1.28755	0.776119	437
	1.47107	0.802083	239
	1.19497	0.770833	370
	1.41846	0.774194	323
	1.47892	0.796117	320
	1.62482	0.877193	173
	1.44074	0.738462	167

## Sheet: 1d
	w/o obesity												with obesity
GLUL	0.840764	0.802548	0.726115	1.29936	1.11783	1.51911	1.40446	1.02229	1.11783	0.535032	0.659236	0.955414	0.171975	0.191083	0.257962	0.324841	0.716561	0.477707	0.257962	0.305732	0.124204	0.229299	0.135618	0.133758	0.296178	0.27707	0.286624	0.401274
GLS	0.999354	1.05358	1.06133	0.441575	0.426081	0.588767	2.60297	1.60362	1.89025	0.85991	0.255649	0.216914	0.906391	3.16075	1.29374	4.53196	11.7134	1.92124	0.704971	1.62686	1.97547	1.15429	1.92899	0.976114	0.766946	0.96062	1.03809	3.05229
GFPT1	0.697968	0.756833	0.925018	0.689559	0.639103	1.00911	3.82621	0.857744	0.605466	0.731605	0.664331	0.597057	0.538192	0.78206	0.756833	1.12684	2.27891	0.706377	0.689559	0.706377	0.731605	0.479327	0.916608	0.925018	0.588648	0.546601	0.580238	0.546601
GFPT2	0.404619	0.30485	0.36582	2.21155	1.91224	0.12194	4.42309	0.271594	0.992148	0.48776	0.221709	0.282679	0.293764	2.74365	1.3358	4.04065	3.04296	1.09192	0.382448	1.80693	0.964434	0.454503	1.61848	1.40231	1.20277	1.30808	1.45774	1.13072
GMPS	0.683246	0.565445	0.636126	0.573298	0.565445	0.691099	4.53927	0.934555	0.848168	0.746073	0.628272	0.589005	0.424084	0.447644	0.573298	0.534031	2.87435	0.471204	0.479058	0.502618	0.34555	0.298429	0.479058	0.408377	0.361257	0.400524	0.447644	0.534031
ASNS	1.34545	0.801167	0.600001	0.772727	0.581818	0.772727	2.69091	0.981818	0.909091	1.02727	0.700443	0.818182	1.73636	0.827273	0.963636	1.18182	1.38182	0.527273	1.48182	0.872727	1.20909	0.754545	0.718182	0.545455	1.06364	1.11818	1.20909	1.87273
CAD	0.662841	0.748924	0.97274	0.637016	0.533716	0.705882	3.49498	0.835007	1.04161	0.938307	0.654232	0.774749	0.645624	0.740316	0.559541	1.36011	3.1076	0.731707	0.946915	0.705882	0.662841	0.533716	0.654232	0.568149	0.705882	0.705882	0.817791	0.817791
PPAT	0.788321	0.525547	0.727007	1.6292	1.29635	0.648175	2.80292	0.90219	0.779562	0.753285	0.569343	0.578102	1.75182	0.49927	0.639416	0.735766	0.648175	2.06715	0.762044	0.586861	0.674453	0.578102	0.455474	0.60438	0.621898	0.508029	0.578102	0.481752
NADSYN1	0.791579	0.665263	0.732632	0.488421	0.547368	0.867368	3.64632	1.05263	1.06105	0.875789	0.538947	0.732632	0.673684	0.597895	0.480011	1.05263	2.8379	0.749474	0.665263	0.488421	0.707368	0.513684	0.572632	0.412632	0.842105	0.774737	0.589474	0.698947

## Sheet: 1f
w/o obesity	with obesity
0.552354	1.71263
1.58668	1.44546
1.4073	1.54088
0.674489	1.09814
1.09814	1.97599
1.45691	2.24697
0.224117	1.00273
	1.38821

## Sheet: 1g
Parameter	r_val
GLS_BMI	0.400359
GLS_Body fat %	0.329517
GLS_Plasma_Insulin	0.331156
GLS_Serum_Leptin	0.414041
GLS_Log_Insulin stimulated lipogenesis	-0.481566
GLS_cell volume	0.424513
GLS_(10)log HOMA	0.295123
GLS_EE/weight	-0.390485
GLUL_BMI	-0.75888
GLUL_Body fat %	-0.778671
GLUL_Plasma_Insulin	-0.602556
GLUL_Serum_Leptin	-0.739586
GLUL_Log_Insulin stimulated lipogenesis	0.736013
GLUL_cell volume	-0.794073
GLUL_(10)log HOMA	-0.637383
GLUL_EE/weight	0.612568
