# Supplementary material for: Reduced adipocyte glutaminase activity promotes energy expenditure and metabolic health
Source: Nat Metab. 2024 Jul 15;6(7):1329–46. doi: 10.1038/s42255-024-01083-y (PMC11272588; doi:10.1038/s42255-024-01083-y)
Supplement: Supplementary file 4 — Source data for Fig. 2. [file 42255_2024_1083_MOESM4_ESM.xlsx]

## Sheet: 2a
siC	siGLS
1.07707	0.0509498
0.713687	0.0884956
1.10293	0.0894861
1.17241	0.091181
1.25266	0.165511
1.06069	0.140761
1.09051	0.120481
0.690159	0.0940248

## Sheet: 2b
siC	siGLS
0.840971	0.5939
0.783687	0.5329
1.20294	0.3822
1.17241	0.3978

## Sheet: 2c
	siC								siGLS
Gln	0.899959	0.969697	0.82358	0.893318	1.07929	1.25861	1.06932	1.00623	1.19219	1.23869	1.07929	1.15567	1.17227	1.25529	0.919884	1.25197
Glu	1.28711	0.848903	0.971686	0.590634	1.11987	1.086	1.21302	0.882774	0.819265	0.929347	0.887008	0.613921	0.846786	0.859487	0.893359	0.863721
Ratio	0.67025	1.09499	0.812475	1.44983	0.923843	1.11094	0.84503	1.09264	1.39493	1.27766	1.16638	1.80447	1.32704	1.40002	0.987047	1.38948

## Sheet: 2f
WAT-like	siC	0.866736237191185
		0.908018045983368
		0.807329015934245
	siGLS	0.0552867161407948
		0.0679342133663791
		0.159179101630824
BAT-like	siC	0.133263762808815
		0.0919819540166317
		0.192670984065755
	siGLS	0.944713283859205
		0.932065786633621
		0.840820898369176
