# Supplementary material for: Reduced adipocyte glutaminase activity promotes energy expenditure and metabolic health
Source: Nat Metab. 2024 Jul 15;6(7):1329–46. doi: 10.1038/s42255-024-01083-y (PMC11272588; doi:10.1038/s42255-024-01083-y)
Supplement: Supplementary file 5 — Source data for Fig. 3. [file 42255_2024_1083_MOESM5_ESM.xlsx]

## Sheet: 3a
time (minutes)	siC												siGLS
1.30988	0.180794	0.920253	0.224099	1.10952	0.1674	0.578006	0.218492	0.857488	0.225857	0.682959	0.194202	0.655216	0.757112	0.789401	0.715199	1.03666	0.644695	0.94677	0.748448	0.941682	0.667283	0.489884	0.728584	0.759573
7.79429	0.176007	0.770038	0.192973	0.989294	0.162357	0.545857	0.194675	0.783586	0.17469	0.699992	0.227969	0.633808	0.640814	0.684495	0.643095	0.87414	0.594721	0.84924	0.7064	0.841944	0.595171	0.428556	0.656108	0.686782
14.2777	0.160641	0.729208	0.187355	0.930348	0.170216	0.503846	0.189818	0.737471	0.175437	0.657035	0.182935	0.597093	0.552806	0.596598	0.594402	0.825328	0.523924	0.779825	0.660917	0.768932	0.570373	0.390651	0.577333	0.616667
20.7561	0.174936	0.741221	0.183346	0.896917	0.186211	0.509038	0.174193	0.738353	0.184846	0.671466	0.18954	0.593726	0.570078	0.607349	0.591584	0.803305	0.520535	0.764301	0.685608	0.745059	0.555779	0.386258	0.552707	0.612474
27.3149	0.067507	0.266296	0.080264	0.280481	0.061642	0.151514	0.055593	0.24711	0.211576	0.183956	0.02262	0.235257	0.254055	0.291911	0.220322	0.381102	0.254385	0.392627	0.283248	0.344254	0.268422	0.080417	0.213621	0.330359
33.8001	0.080432	0.194383	0.039987	0.2648	0.035125	0.155973	0.035957	0.214592	0.144803	0.205449	0.065539	0.168	0.224768	0.227631	0.186656	0.280036	0.26402	0.288855	0.280729	0.333691	0.192593	0.028146	0.185516	0.264207
40.2866	0.022181	0.131495	0.010001	0.18677	0.038684	0.111762	0.038863	0.145831	-0.08606	0.223842	0.054415	0.147764	0.183151	0.21216	0.168751	0.246457	0.153873	0.253292	0.207568	0.21243	0.154055	-0.01656	0.160444	0.211425
46.8477	0.485324	2.95129	1.69998	1.55692	1.67199	2.09057	0.748734	3.0153	0.648811	2.61354	0.73352	2.2943	2.04308	2.25942	2.39251	3.02295	1.92741	2.70877	2.31541	2.90433	2.141	1.81974	2.18769	2.23461
53.3409	0.445329	2.88732	1.6915	1.57715	1.62058	2.04613	0.686344	2.94376	0.586239	2.52196	0.694917	2.2708	1.97535	2.21751	2.28981	3.03658	1.89412	2.63551	2.23498	2.87089	2.09843	1.7733	2.0289	2.16989
59.8056	0.454423	2.82642	1.6804	1.54718	1.62587	1.98651	0.64432	2.8761	0.522406	2.47913	0.68803	2.24117	1.89869	2.10427	2.21111	2.93184	1.85661	2.55753	2.16043	2.78502	2.04243	1.69372	1.94508	2.05552
66.3948	0	0	0	0	0	0	0	0	0	0	0	0	0	0	0	0	0	0	0	0	0	0	0	0
72.9122	0	0	0	0	0	0	0	0	0	0	0	0	0	0	0	0	0	0	0	0	0	0	0	0
79.3984	0	0	0	0	0	0	0	0	0	0	0	0	0	0	0	0	0	0	0	0	0	0	0	0
Basal	0.160641	0.729208	0.187355	0.930348	0.170216	0.503846	0.189818	0.737471	0.175437	0.657035	0.182935	0.597093	0.640814	0.684495	0.643095	0.87414	0.594721	0.84924	0.7064	0.841944	0.595171	0.428556	0.656108	0.686782
Max	0.445329	2.88732	1.6915	1.57715	1.62058	2.04613	0.686344	2.94376	0.586239	2.52196	0.694917	2.2708	1.97535	2.21751	2.28981	3.03658	1.89412	2.63551	2.23498	2.87089	2.09843	1.7733	2.0289	2.16989

## Sheet: 3b
UK5099 normalized OCR
time (minutes)	siC												siGLS
1.30624	38.2786	44.2012	52.4138	50.5545	43.0809	44.3392	35.0804	40.7002	41.5533	47.768	38.1953	37.8629	59.0959	59.637	60.7062	56.8826	56.9128	62.1155	51.8155	57.09	66.5648	54.043	55.8079	53.865
7.77609	35.3942	40.9309	47.6442	46.6078	40.6608	40.8651	33.1624	37.1109	39.0611	43.2842	36.1433	34.3596	55.5172	56.4007	57.7152	52.9918	51.1171	57.5376	47.1061	52.9706	60.674	49.5367	52.4029	48.791
14.2608	33.3446	39.8452	47.3498	44.9068	38.1705	39.2383	32.1397	36.0241	38.0847	41.8637	34.6316	33.478	54.2268	54.372	56.8396	51.8775	49.6998	56.1094	46.0248	50.9317	58.0169	47.9122	51.4128	48.4456
20.7384	33.584	39.6795	46.5235	45.0827	37.7215	38.4356	32.7323	35.7208	36.9241	40.4524	34.7305	33.1045	54.2833	53.5504	55.9095	50.9572	49.603	55.5525	45.9034	50.5288	58.4619	47.252	51.3352	48.2548
27.326	26.1319	31.1123	37.9682	35.2891	29.4519	30.6944	25.492	29.0541	30.3189	33.1776	29.0744	27.2302	41.7344	44.9159	44.9292	42.7069	37.8902	45.1135	37.6676	42.0356	47.9453	39.2317	41.4927	42.1397
33.8177	26.4244	31.5686	37.4815	35.2646	30.201	31.153	26.216	28.6848	29.9127	32.9955	29.349	27.0387	41.0605	42.9441	43.9776	41.3492	37.548	44.9012	37.5821	40.7843	46.3081	38.4507	41.5016	39.0633
40.2798	27.1982	30.2995	36.2988	35.1688	30.3198	30.2478	25.8098	28.4762	30.2552	31.5967	28.697	26.6175	41.3152	42.1907	43.6605	41.371	38.1312	43.3914	36.765	40.2168	45.8175	37.0683	40.8629	39.0935
46.7673	26.3033	30.4096	36.3794	35.0445	30.3134	30.2087	25.9057	28.4432	29.7827	32.0141	28.6144	26.5654	41.5556	41.0674	43.0494	40.6098	37.6728	42.6681	36.2578	39.0451	45.4084	37.3474	39.9169	39.9536
UK5099 delta normalized OCR	siC	-9.09091	-10.5214	-11.2648	-11.5633	-10.3473	-10.6564	-7.25673	-8.66766	-9.27836	-11.2701	-7.52889	-7.79416
	siGLS	-13.9616	-15.3332	-14.6658	-12.3821	-13.4443	-14.8696	-10.8483	-13.9255	-15.2656	-12.1893	-12.486	-8.83737
etomoxir normalized OCR
time (minutes)	siC												siGLS
1.306242	24.5778	42.4104	24.9405	46.3738	22.3714	43.6665	19.7404	41.3938	14.6144	40.1031	17.3095	38.678	42.3447	47.8328	46.8819	48.4254	59.0891	46.9542	51.0553	42.7159	52.7577	46.0029	41.8402	46.4477
7.776094	22.9721	40.6871	23.9014	42.7653	21.9338	40.8795	19.3133	38.6885	14.4524	38.1628	16.491	36.8298	42.6468	40.2926	42.5592	44.5565	54.4909	44.6778	49.9508	39.3849	48.954	42.206	39.9418	44.8877
14.260765	22.8528	40.5101	22.8911	42.1652	20.8168	40.1147	18.8796	38.327	14.9313	38.1057	16.8678	35.9389	37.4656	38.754	42.6031	42.9206	52.1517	42.0873	47.6793	39.1551	46.5926	41.0259	38.8381	45.0545
20.738416	24.0401	40.1076	24.8486	41.1677	21.2294	39.4788	20.0573	37.9547	14.6599	37.5535	16.8432	35.8849	38.5177	38.3573	41.8143	42.8432	53.8068	42.2594	47.6013	37.2627	46.5487	41.6373	38.1409	44.5068
27.326048	21.3367	36.9113	20.2058	38.6799	18.2897	36.9959	16.5939	35.1933	12.6025	34.8955	16.3089	33.2927	40.9023	37.3086	40.1766	40.2084	49.892	42.0281	45.4363	35.5806	43.6895	39.6488	36.7851	42.9295
33.817739	21.6479	37.3871	21.2115	39.2259	19.2203	37.5007	17.3751	35.7707	13.4766	35.2165	15.1984	35.5287	41.4776	37.797	40.3467	40.9067	50.4243	41.1797	45.5503	35.5395	44.362	39.4856	36.7713	42.7384
40.279791	21.4051	37.5738	22.0041	39.0352	18.749	37.0582	17.197	35.4523	13.4892	34.7197	14.3783	34.3315	40.6966	37.5922	40.383	40.6334	50.0827	40.7888	45.2031	36.2094	43.3677	40.5698	36.6183	42.022
46.767322	21.5815	38.6695	22.5098	39.1485	19.4493	37.1712	17.6611	35.1378	13.3726	35.15	15.2636	34.2559	41.1935	37.0591	39.7778	40.8689	49.0038	40.0829	45.2491	37.2046	43.4642	40.2483	36.6955	41.5332
etomoxir delta normalized OCR	siC	-1.39062	-2.01766	-1.39162	-3.61675	-2.48452	-3.70834	-1.65225	-3.55066	-1.0798	-3.01285	-1.22742	-2.57394
	siGLS	-1.45332	-3.23348	-2.78135	-3.68757	-5.48707	-4.59486	-4.70168	-2.18033	-5.48978	-1.95768	-3.24632	-3.35452

## Sheet: 3c
siC	siGLS
1.03	1.76
1.08	1.66
1.21	1.64
0.71	1.6

## Sheet: 3d
	siC						siGLS
G6P	0.0982892	2.20207	1.18167	0.211152	1.99182	0.214997	2.2464	0.565336	3.02733	7.14059	2.09883	4.27048
F6P	0.137076	2.14263	1.25406	0.316442	1.71739	0.432398	4.4898	0.444513	2.33767	5.72168	1.97703	2.76069
pyruvate	0.79891	0.590391	1.20957	1.12759	1.25965	1.01389	6.52883	0.658659	0.774726	1.05179	1.1548	0.649205
lactate	0.583084	0.802016	1.22258	1.0633	1.68781	0.641211	6.77332	0.94274	1.0989	1.27325	1.04599	0.987602

## Sheet: 3e
time (minutes)	siC												siGLS
1.30979	0.00334858	0.0158674	0.0185293	0.00703088	0.0198437	0.0479512	0.0410738	0.0183342	0.0231395	0.0385995	0.0499506	0.0431765	0.0339103	0.0495622	0.0524376	0.0641978	0.100715	0.0726477	0.0617759	0.0793314	0.056287	0.039515	0.020254	0.056404
7.78779	0.00334858	0.0158674	0.0185293	0.00703088	0.0198437	0.0479512	0.0410738	0.0183342	0.0231395	0.0385995	0.0499506	0.0431765	0.0339103	0.0495622	0.0524376	0.0641978	0.100715	0.0726477	0.0617759	0.0793314	0.056287	0.039515	0.020254	0.056404
14.2985	0.00143598	0.0145719	0.0165861	0.0111529	0.0183818	0.0389174	0.0463153	0.0205705	0.0173842	0.031944	0.0416913	0.0387229	0.0418083	0.0570393	0.0430045	0.0627709	0.0711048	0.0690194	0.0586325	0.0653679	0.05647	0.040676	0.022463	0.06154
20.8013	0.0151709	0.0151709	0.0151709	0.0196242	0.0106199	0.0328846	0.0401475	0.0167862	0.0164978	0.0259997	0.0366431	0.0336957	0.0433833	0.0570886	0.0401529	0.0589656	0.0649399	0.0700166	0.0528137	0.0560413	0.05443	0.037247	0.024675	0.060003
27.3988	0.0312449	0.0432569	0.0465536	0.0662155	0.0320521	0.064877	0.0831471	0.047929	0.0448919	0.0705866	0.0784328	0.0793489	0.103381	0.116179	0.0870571	0.105219	0.112107	0.12604	0.100607	0.0919615	0.102192	0.085824	0.076913	0.10146
33.8934	0.017892	0.0400618	0.040168	0.0515553	0.0213902	0.061371	0.0714219	0.0415637	0.0290077	0.0585899	0.0756895	0.0706776	0.0895856	0.113645	0.0808665	0.111265	0.107102	0.117008	0.0896016	0.0778114	0.081709	0.072156	0.072078	0.09848
40.3695	0.0382886	0.0420841	0.034272	0.0443791	0.027926	0.0491337	0.071009	0.0271445	0.0262661	0.0490924	0.076822	0.067814	0.0863274	0.10859	0.0776664	0.107831	0.0899636	0.118013	0.0800024	0.068223	0.085397	0.072655	0.072805	0.089527
46.9654	0.0593325	0.0602509	0.0592468	0.080454	0.0433414	0.0887787	0.0987	0.063154	0.0436059	0.091657	0.102097	0.0954583	0.135121	0.159375	0.117487	0.154049	0.13372	0.164064	0.112993	0.116757	0.119542	0.121828	0.105082	0.13102
53.4634	0.0342382	0.0475312	0.0423705	0.0589823	0.0326737	0.0722322	0.0726482	0.0366305	0.0327769	0.065674	0.078115	0.0734479	0.113156	0.139768	0.0949936	0.135248	0.107779	0.138375	0.0961198	0.0871475	0.102787	0.100425	0.098718	0.114895
59.9571	0.0526469	0.039405	0.0471643	0.0590607	0.0295994	0.0657418	0.0734357	0.0388119	0.0388511	0.0650887	0.0771353	0.0696246	0.1093	0.132035	0.0951682	0.129508	0.100622	0.135237	0.0877322	0.0843688	0.093851	0.0928	0.084043	0.106318
66.5671	0.0121598	0.0114617	0.0212298	0.0241641	0.0143322	0.03072	0.0440269	0.0145882	0.00829702	0.0222156	0.0374428	0.0302292	0.0422949	0.0479081	0.0383296	0.0629299	0.0524406	0.0596528	0.0494736	0.0477288	0.051601	0.037319	0.034644	0.053665
73.0768	0.014062	0.0107215	0.0107215	0.0149658	0.00842006	0.0233071	0.0265359	0.0265359	0.0265359	0.0124186	0.037071	0.0176641	0.026289	0.0436444	0.0290099	0.0421581	0.0421581	0.0329182	0.0329182	0.0388558	0.035777	0.029136	0.02304	0.043882
79.5492	0.0142015	0.0213565	0.0213565	0.00737164	0.00197007	0.0239071	0.024005	0.024005	0.024005	0.00952768	0.0399573	0.0142359	0.0350485	0.0374267	0.0374267	0.0357038	0.0357038	0.0370777	0.0370777	0.0299324	0.032983	0.02898	0.023389	0.037794
86.055	0.0231185	0.0120366	0.0120366	0.0100948	0.00690592	0.0282466	0.0267402	0.0267402	0.0267402	0.011566	0.0449067	0.0251172	0.0267857	0.0404309	0.0404309	0.0371475	0.0371475	0.0403031	0.0403031	0.0293732	0.036564	0.025237	0.027143	0.041804
	siC												siGLS
Glycolysis	0.00812641	0.0312203	0.0345169	0.0561207	0.0251462	0.0366304	0.0564069	0.0211887	0.0181517	0.0590206	0.0335261	0.0542317	0.0765958	0.0757479	0.0466262	0.0680719	0.0749599	0.0857368	0.0603038	0.0625883	0.065628	0.060587	0.04977	0.059656
glycolytic capacity	0.0362141	0.0482143	0.0472101	0.0703592	0.0364355	0.0605321	0.0719598	0.0364138	0.0168656	0.0800909	0.05719	0.0703412	0.108335	0.118944	0.0770559	0.116901	0.0965722	0.123761	0.07269	0.0873836	0.082978	0.096591	0.077939	0.089216

## Sheet: 3f
pyruvate
siC	siGLS
0	0.6
0.7	0.3
0.2	1.6
0	1.7
0.4	2.8
0.2	0.9
0.3	2.9

## Sheet: 3g
lactate
siC	siGLS
18.7	25.4
20.4	26.6
8.9	30.4
19.1	27
18	28.1
19.1	32
13.2	22.9

## Sheet: 3h
	siC							siGLS
Citrate	20.7	18.6	13.1	18	14.5	14.5	29.1	23.8	20.1	23.2	11.9	13.1	11.1	12.8
Isocitrate	61	34.7	46.1	50.9	47.8	65.1	36.3	70.6	67.6	57.6	23.2	44.2	64.2	62.1
alpha-KG	57.4	43.3	38.4	49.1	53.7	44.3	46.9	52.3	44.5	54.4	54.5	52.7	43.9	39.6
Succinate	0.3	0.5	0	1.9	3.3	1.5	5.5	7.2	6.1	22.7	17.5	14.5	1.7	21.1
Fumarate	1.7	3.8	4.4	4.5	8.5	8.1	3.6	10.4	13.4	14	13.5	17.8	16.9	16.1
Malate	22.4	20	20.7	26.5	26.9	22.4	22.3	32.8	37.8	34.4	35.5	39.2	33.7	32.6
