# Supplementary material for: Reduced adipocyte glutaminase activity promotes energy expenditure and metabolic health
Source: Nat Metab. 2024 Jul 15;6(7):1329–46. doi: 10.1038/s42255-024-01083-y (PMC11272588; doi:10.1038/s42255-024-01083-y)
Supplement: Supplementary file 6 — Source data for Fig. 4. [file 42255_2024_1083_MOESM6_ESM.xlsx]

## Sheet: 4d
alpha-KG
siC	siGLS
1.33334	0.34654
0.560219	0.306763
0.97575	0.297042
1.38921	0.401894
0.707727	0.264336
1.03375	0.31463
	0.387859

## Sheet: 4e
siC	siC + ETaKG	siGLS	siGLS + ETaKG
0.727763	1.48202	2.02818	0.927242
1.42603	1.43484	1.68127	1.49013
0.51376	1.49259	1.8135	1.60991
1.18034	1.42761	2.11037	1.73164
1.2967	1.06089	2.6991	1.56464
0.474593	0.573382	2.54684	1.50286
1.1542	1.09992	2.00366	1.61901
1.22661	1.28168	1.48208	1.54082
1.03788	1.24537	2.08083	1.49487
1.26711	1.49003	1.96344	1.51366
0.945637	1.28981	2.12452	1.43624

## Sheet: 4f
siC	siC + VI	siGLS	siGLS + VI
0.669014	1.1382	1.90518	1.23942
1.30596	1.19278	1.70382	1.03743
1.12486	1.09107	1.92795	1.24976
1.21294	1.25229	1.87284	0.898066
0.578885	1.02914	1.42041	1.59261
1.12929	1.06505	1.36041	1.67382
1.01953	1.02914	1.64468	1.06624
1.0933	1.13505	1.6188	0.842217
0.635109	0.879597	1.35286	1.47634
1.09512	1.04675	1.15228	1.60536
0.995319	1.017	1.56306	0.996321
1.14067	1.03467	1.45833	0.789656

## Sheet: 4g
time (minutes)	siC						siC + VI						siGLS						siGLS + VI
1.30125	0.872905	0.785493	0.848122	1.69246	1.05574	1.15962	0.591062	0.81333	0.952088	0.778949	0.738572	0.833667	1.92215	1.74059	1.98557	1.78955	1.89461	1.87871	1.1839	1.03358	0.96115	0.861175	1.013	0.954036
7.74299	0.850415	0.734616	0.794138	1.55272	0.912972	1.1607	0.571298	0.70918	0.923371	0.749864	0.784282	0.789864	1.78861	1.66696	1.88271	1.67851	1.72342	1.71239	1.15882	0.952975	0.932995	0.837165	0.96897	0.946048
14.1817	0.835766	0.711227	0.774319	1.54782	0.887283	1.01442	0.538963	0.693062	0.901657	0.728238	0.69548	0.780214	1.77809	1.63302	1.89704	1.67373	1.79547	1.70238	1.17799	0.901759	0.888795	0.808587	0.913243	0.892391
20.6204	0.826844	0.724523	0.792965	1.56492	1.07312	1.10208	0.565055	0.717051	0.891463	0.77038	0.702599	0.795107	1.84876	1.63919	1.88027	1.65686	1.69563	1.72292	1.20722	0.911359	0.88713	0.811869	0.944539	0.903269
27.1415	0.502299	0.347505	0.38445	0.937351	0.523443	0.587704	0.259637	0.347226	0.435652	0.370471	0.330246	0.352404	1.23785	1.12809	1.92463	1.13571	1.42366	1.31235	0.592452	0.564106	0.514135	0.855305	0.601231	0.736101
33.5812	0.46969	0.363149	0.39598	0.867313	0.509824	0.542875	0.285151	0.348309	0.455986	0.383645	0.323468	0.312284	1.14178	1.08584	1.90958	1.05192	1.33457	1.26535	0.628187	0.640201	0.57253	0.898894	0.64953	0.754463
40.0241	0.435378	0.394351	0.429927	0.824166	0.49921	0.568565	0.317014	0.378997	0.48704	0.423744	0.39617	0.467163	1.04271	1.00642	1.94205	0.961213	1.27658	1.1863	0.583906	0.641092	0.577961	0.932284	0.693381	0.735167
46.54	1.63907	2.05443	2.47583	4.8775	2.75997	3.12188	1.71716	2.27969	2.16644	2.98137	2.31616	2.47535	4.91528	4.33338	6.95546	4.81638	5.21235	5.09985	4.34115	3.28768	3.52001	3.14496	3.56543	3.40622
52.9907	1.46923	2.02166	2.48965	4.58928	2.54425	3.12664	1.74884	2.237	2.07914	3.1528	2.34447	2.40214	4.14315	3.83995	6.5447	4.23562	4.72309	4.5766	3.31576	3.581	3.67459	3.52005	3.55285	3.51917
59.4348	1.44046	1.99442	2.46434	4.47767	2.68894	3.06294	1.7906	2.14734	2.04531	3.20038	2.22456	2.45154	3.82925	3.64071	6.19994	4.09585	4.53451	4.34357	3.35122	3.46822	3.58128	3.41267	3.44333	3.39787
65.9529	0.466176	0.585768	0.634822	0.642973	0.524347	0.576614	0.535294	0.603894	0.618118	0.682454	0.593994	0.612326	0.871836	0.901299	1.03015	0.629432	0.923482	0.836973	0.883123	0.975624	0.728664	0.649427	0.790921	0.749487
72.4033	0.387156	0.553995	0.612914	0.627931	0.57755	0.580973	0.480332	0.616042	0.565612	0.657088	0.619769	0.623556	0.82482	0.786423	0.919129	0.618368	0.773419	0.694632	0.911415	0.999839	0.692679	0.666445	0.832218	0.772113
78.8518	0.362655	0.546964	0.606485	0.630119	0.534656	0.569538	0.470107	0.554515	0.616269	0.648672	0.523907	0.589703	0.771122	0.759156	0.884105	0.575627	0.744475	0.692015	0.867593	1.00199	0.667522	0.661591	0.795668	0.749784
Basal				Max
siC	siGLS	siC + VI	siGLS + VI	siC	siGLS	siC + VI	siGLS + VI
0.85	1.78	0.57	1.15	1.64	4.91	1.71	4.34
0.73	1.66	0.71	0.95	2.05	4.33	2.28	3.28
0.79	1.88	0.92	0.93	2.47	6.95	2.16	3.52
1.55	1.67	0.75	0.83	4.87	4.81	2.98	3.14
0.91	1.72	0.78	0.97	2.76	5.21	2.31	3.56
1.16	1.71	0.79	0.94	3.12	5.1	2.47	3.4

## Sheet: 4h
lactate secretion
siC	siGLS	DMSO	CB-839
0.827222	1.73197	0.766028	2.49217
1.01835	1.57594	0.778107	1.78038
1.28204	1.58067	1.06196	1.10357
0.994979	1.77438	0.888833	2.05548
0.978321	1.51833	0.945714	1.55805
1.45626	1.7711	1.55936	1.88397
0.442818	1.68806		0.700776
