# Supplementary material for: Reduced adipocyte glutaminase activity promotes energy expenditure and metabolic health
Source: Nat Metab. 2024 Jul 15;6(7):1329–46. doi: 10.1038/s42255-024-01083-y (PMC11272588; doi:10.1038/s42255-024-01083-y)
Supplement: Supplementary file 7 — Source data for Fig. 5. [file 42255_2024_1083_MOESM7_ESM.xlsx]

## Sheet: 5a
male
Days	CD + Veh									HFD + Veh												HFD + CB839
1	25	26.8	26.3	26.5	32.1	22.1	28.5	27.3	35	38.6	42.2	42.3	33.9	37.8	40.9	30.8	38.6	34.4	38.3	41.9	40.2	44.6	29.4	42.8	40.3	35.2	34.6	36.6	39.8	36.1	39.5	36.1	36
2	24.5	27.2	26.4	27	31.9	28.1	29.1	26.1	28.7	37.9	41.8	41.2	34.3	36.9	41.2	30.4	39	33.9	37.6	41.7	39.6	42.9	28.2	40.9	39.7	34.8	34.2	36	39.2	36.2	39.7	40	36
3	24.7	26.3	26	26	32.2	27.8	29.5	27.2	28.4	37	41.9	40.3	33.9	36.4	39.4	29.3	38.2	33.9	37	41.2	38.9	43	27.9	41.2	39.6	34.8	33	36.6	39.7	36	39.5	40.3	36.2
4	24.3	25.7	26.1	25.8	30.8	27.4	29.4	26.3	27.9	36.2	41.5	39.1	33.3	36	38.8	29.2	37.9	33.7	35.7	40.9	38.7	42.7	27.7	41.2	39.4	35	33.3	36.3	39.7	35.5	40.3	39.3	36.3
5	24.1	26.3	26	26.3	31	27.2	29.5	26.5	28.3	35.2	41.6	38.9	33.4	35.9	39.3	29.3	37.9	33.9	35.9	41.3	38.2	43	27.7	41.8	39.5	34.8	33.3	36.7	39.8	35.2	40.1	39.7	35.9
6	24.2	26.4	25.8	26.3	30.9	27.2	28.4	26	28.4	36.1	42.3	38.8	33.4	35.8	39.4	29	38.3	33.8	36.3	41.6	39.2	42.4	27.9	41.6	39.5	34.6	33.4	36.4	39.6	35.5	40	39.7	35.6
7	23.4	26.1	25.6	25.4	30.7	27.3	28.9	26.6	29.1	35.1	41.7	38.4	33.9	35.6	39.3	29	37.9	33.8	35.8	41.5	38.8	42.6	27.6	41.5	39.1	34.4	33.5	36	39	35.2	39.6	39.5	35.2
8	23.9	26.2	25.5	26.3	30.6	27.5	28.3	26.4	28.9	35.5	43	35.9	34.3	36.1	39.5	28.3	38.1	33.7	36.1	41.9	39	42.4	27.5	41.7	39	34.3	33	35.5	38.9	35	39.3	39.5	34.7
9	23.5	26	25.9	26	29.6	27.4	28.6	25.9	28.5	35.7	42.6	39	34.3	36	39.2	28.7	38.6	33.7	36.4	41.2	39	42	27.5	42	38.2	33.2	33.1	35.3	38.9	35.3	38.9	39	34.7
10	23	26	25.7	25.6	30.1	26.8	27.3	26.6	27.7	35.9	42.5	39.5	34	36.2	39	28.9	39.1	31.7	36	42	38.6	41.6	27.2	41.2	37.8	32.5	32.6	34.6	38.1	35	37.8	38.7	34
11	22.1	25.1	26	26.3	30	27.2	28.1	26.7	27.7	35.4	42.6	39.2	34.1	36.2	38.6	28.7	38.5	30.2	35.9	41.8	38.4	40.9	27.2	40.9	37.1	31.9	32.1	34.6	37.9	34.5	37.8	38.4	33.7
12	21.8	25.7	25.1	26.3	29.7	27.1	27.2	26.1	26.5	34.4	41.6	38.4	33.4	34.8	38	28.5	38.4	29.3	35.1	41.5	37.2	40.4	26.8	40.9	36.3	31.2	30.5	33.4	37	33	36.5	37.2	32.7
13	23.3	25.9	25.5	27.3	29.5	27.6	27.1	26.4	26.5	35.2	42.6	38.8	33.9	35.8	38.2	28.3	37.6	28.9	36.3	41.9	37.8	40.2	26	39.5	35.8	30.7	40.2	26	39.5	35.8	30.7	37.1	33.3
14	23.3	26.1	25.8	27	30.1	27.2	27.7	26.5	26.4	34.3	42.5	39.1	34	36.2	37.5	27.7	37	30	35.8	42.5	38	40.1	26.2	39.3	35.1	30.1	30.6	33	36.9	33	35	36.9	33.4
15	23.3	26	25.5	27.1	29.6	28.3	27.3	26.8	26.2	34.6	42.4	39.1	34	35.8	38	27.6	37.3	30.4	36	42.6	38.3	40	26.5	35.2	35.2	30.2	30.8	32.7	36.9	33.4	35.4	36.8	32.9
16	23.2	25.9	25.3	27.9	29.6	27.7	27.8	26.5	26.4	34.2	42.1	39.6	34.5	35.8	38.3	28	37.5	30	35.8	42.7	37.4	40	26.3	39.3	34.8	29.9	30.1	32.3	36.5	33.1	35.1	36.3	32
17	22.7	25.3	24.6	26.7	29.7	27.6	27.7	26.2	25.1	34.6	42.8	40.8	34.5	36.8	36.7	26.8	37	30.5	36.1	43.2	37.6	40.8	26.8	39.3	35.2	30.2	29.7	32.5	36.6	32.8	35	35.4	32.9
18	23.2	25.7	24.6	27	30.6	28.2	28.5	27	25.5	34.6	42.7	41.3	44.6	37.4	37	27.4	36.8	30.2	36	43.7	38	41.3	27.3	39.8	35.1	30.2	30.2	32.5	36.6	33.4	35.3	35.8	31.8
19	23	25.1	24.5	26.4	29.6	27.4	27.8	26.3	25.3	34.2	42.6	40.8	34.7	36.9	36.6	27.2	36.8	29.9	36	42.8	36.7	40.4	26.2	38.8	34.4	29.3	30.1	32.1	36.2	32.4	34.6	35.8	32.1
female
1	19.5	16.6	19.4	19.5	19.3	20.7	20	22	18.8	25.2	25.7	21.2	24.6	23.6	27	22.9	25.3	29.3	22.1	31.8	28.3		22.5	28.2	26.1	27.4	25	24.8	24.4	24.9	23.9	31.9
2	19	16.7	19.5	19.7	19.6	21.4	20.4	22	19.5	25.4	25.7	20.6	24.8	23.2	27.3	22.6	25.6	30	21.9	31.8	28		22.8	28.4	25.9	27.5	25.6	25.4	24.6	25.5	23.6	31.6
3	19.3	15.9	19	19.1	19.6	21.3	19.7	21	19	25.5	26.3	20.9	24.4	23.3	28.1	22.4	25.3	29.7	21.5	31	27.8		22.9	28.6	25.8	27.9	25.5	25.3	24.9	25.4	23.4	28.9
4	19.9	17	19.5	19.4	19.4	21.5	20	21.5	19.2	25.4	26.2	21	24.9	23.5	28.1	22.8	25.2	30	21.2	31.3	27.1		22.9	27.8	25.7	28	25.8	25.3	24.5	25.5	23.1	28.7
5	20.4	16.7	20.3	19.7	19.7	21.5	19.9	21.5	19.2	24.8	26.5	21.1	24.8	23.5	27.5	23	25.4	30.6	21.2	31.8	27.6		22.8	27.8	25.6	27.3	26.1	25.2	24.2	24.8	23.1	28.4
6	18.9	16.5	19.3	19.2	19.7	21.1	19.5	21.9	18.7	25	26.3	21.6	24.4	24	28.3	22.8	25.3	29.8	21.3	30.5	27.4		22.5	25.8	27.9	27.3	25.9	24.9	23.8	24.3	23	29.1
7	20.2	16.7	19.9	19.5	20	21	19.5	21.6	19.1	25.6	26.3	21.7	24.7	23.6	28.7	22.7	24.3	30	21.5	31	27.1		22.2	27.7	25.8	27.4	25.4	24.9	23.8	24.6	23	29.5
8	20.6	17.3	19.9	19.3	19.6	20.8	19.8	21.9	18.8	25.6	26.8	21.8	24	23.4	29.4	21.9	24.3	30	22	31.9	27.2		22.1	28	25.4	27.2	25.4	24.4	23.4	24.6	22.9	28.3
9	20	16.7	19.4	19	19.1	20.5	19.4	21.2	18.7	25.8	26.4	21.4	24.8	23	29.5	22.1	25.9	30.1	21.7	31.5	26.5		21.9	27.8	25.1	26.7	24.6	24.4	23	24	22.9	27.5
10	20.2	16.7	17.5	19.3	19.7	20.4	19.9	21.8	19	24.8	26.3	21.4	25	23.3	29.1	22.4	25.3	30.5	22	31.6	26.7		21.7	25.5	23.5	26.2	24.7	24	22.2	23.5	22.6	27.4
11	20.7	16.7	16.1	19.8	20.1	20.1	19.6	21.6	19.5	25	25.8	21.8	24.2	23.6	29.5	22.3	25.1	29.6	22.4	32	26.2		21.5	25.9	21.7	26.1	25	23.6	22.4	23	22.8	26.7
12	20.5	16.2	15.2	19.1	20	20.1	20	21.1	19.3	24.4	25.5	21.5	23.5	23.1	28.2	21.3	24.2	29	22.8	31.6	26.1		20.7	25.7	20.6	25.3	23.9	22.2	22	22.6	21.7	26.4
13	21.4	17	14.8	19.8	20.6	20.7	20.2	21.7	19.8	24.2	25.6	21.7	24	24	30.1	22.4	24.5	30.2	22.7	31	26.1		20.6	25.5	19.8	25	23.7	22.4	22	22.6	21.5	26.1
14	21.7	17.1	14.3	19.6	20.7	20.9	21	22.6	20.6	24.6	24.6	22	24.3	24.6	30.6	22.3	24.8	30.8	22.9	31.6	26.2		21	26	19.9	25.4	23.7	22.4	21.9	22.8	22	26
15	21.9	16.9	15.1	19.4	20.3	20.6	20.4	21.5	20.1	23.7	25.5	22	24.5	24.6	30.3	22.7	25.3	31	22	31	25.6		21.2	25.4	19.3	24.5	23.5	22.1	22	23	22	26.1
16	22.5	17.3	18	19.5	19.7	20.3	19.3	21	20	24.9	26.2	23	24.8	24.7	31	22.9	25.3	31.2	23.3	32.3	26.8		20.9	25.6	19.7	24.5	23.6	22.1	22.8	23.5	22.2	25.3
17	22	16.9	18.5	19.2	20.1	20.3	20.1	21.1	20	25	27.2	22.4	24.8	25.1	31.4	23	25.1	31.2	23	31.1	26.3		21.3	26.3	20.9	25	23.9	22.3	23	23	23	25.9
18	22.7	17.4	19.8	20.4	21	21.3	20.1	21.5	19.9	24.4	27.2	22.9	25.4	25.7	31.5	22.8	24.4	31.2	22.8	30.9	26.2		21.2	25.9	21.4	24.6	23.3	21.9	22.7	23.1	22.3	26.1
19	22	17	18.6	19.3	21	20.8	20.6	21.9	20.1	24.2	26.2	22.6	25.6	25.7	31.5	23	24.8	31.4	22.2	31.1	25.6		21.1	25.2	21.7	24.2	23.1	21.5	22.1	22.9	22.1	25.8

## Sheet: 5b
male
	CD + Veh									HFD + Veh												HFD + CB839
iWAT (1 pad)	264	244	368	328	330	245	241	342	199	820	590	1248	526	1053	562	1176	1186	833	932	1361	778	567	600	603	634	649	1060	501	995	851	243	940	618
eWAT (1 pad)	228	240	316	293	303	227	205	326	237	1179	794	1082	719	1106	634	1636	1231	1326	1176	1307	1099	688	586	955	786	984	1082	484	1040	930	631	1069	762
mesWAT (all)	242	251	274	466	290	256	292	258	189	579	539	684	492	444	248	912	907	755	647	900	730	410	279	340	307	483	680	234	554	388	576	427	259
BAT (all)	154	132	134	183	152	127	134	167	117	191	155	213	115	120	128	205	230	172	190	264	182	89	97	133	119	138	136	113	158	130	66	142	84
female
iWAT (1 pad)	315	250	205	202	222	529	220	427	324	540	685	521	624	364	621	655	745	922	391	704	930		407	283	526	474	409	339	367	369	233	274
eWAT (1 pad)	246	137	98	172	173	308	223	243	243	394	566	420	504	246	475	494	648	930	379	484	838		317	218	691	517	281	293	300	310	259	238
mesWAT (all)	472	156	226	225	180	329	220	230	317	304	344	350	402	243	220	330	394	540	223	185	487		203	163	304	330	205	231	394	222	148	146
BAT (all)	123	103	100	110	87	114	108	114	77	107	95	85	88	105	107	90	123	164	92	82	121		92	99	100	125	96	117	88	93	90	58

## Sheet: 5c
male			female
CD-Veh	HFD-veh	HFD-CB839	CD-Veh	HFD-veh	HFD-CB839
0.531309	0.089133	0.143974	0.387785	0.257616	6.09189
3.17841	0.050096	0.060478	1.02685	0.044773	0.027201
0.708306	0.039587	0.035401	1.16064	0.105177	0.631132
0.30969	0.034665	0.153982	0.383724	0.245153	0.698805
1.65885	0.026696	0.213975	0.198494	0.63503	0.306912
0.014827	0.113073	0.082473	0.55673	0.053253	0.715522
0.528186	0.026281	0.031857	0.797998	0.040044	0.40844
0.158665	0.05149	0.596892	0.343161	0.043611	1.28122
1.91176	0.042169	0.218097	4.14462	0.040304	6.08444
	0.022595	116.836		0.224274	0.884053
	0.046985	17.4593		0.060938
	0.108658	2.83452		0.611698

## Sheet: 5d
insulin levels	CD-Veh									HFD-veh												HFD-CB839
male	0.657	0.903	0.495	1.209	0.636	0.615	0.991	2.158	0.657	1.67	1.653	2.56	2.755	1.599	1.862	0.872	2.5	2.239	2	2.109	3.549	1.885	1.197	2.376	1.266	0.856	0.677	1.059	1.333	0.918	1.87	1.173	1.764
female	0.371	0.89	0.16	0.281	0.447	0.159	0.343	0.423		0.752	0.686	0.595	0.447	1.022	0.72	0.398	0.515	0.633	0.614	0.423	0.83		0.669	0.423	0.651	0.281	0.313	0.595	0.515	0.313	0.595	0.313
HOMA-IR
male	5.8743	7.9605	2.59418	9.4677	5.29581	4.77597	9.10495	23.1503	3.9297	18.6436	15.8992	31.4163	17.8379	17.0574	9.72761	30.3725	26.7894	20.1011	26.6551	37.647	16.3024	23.8341	13.7306	28.8664	15.151	11.5012	11.4314	13.4762	10.0195	20.5223	12.7324	14.7959	6.6399
female	2.33537	3.39208	0.655031	2.98121	3.52117	0.0955833	3.98089	3.77816		6.58924	6.81123	6.4991	4.85371	11.787	7.94581	4.04582	5.9985	6.79041	3.15601	7.82911	6.2889		3.06765	3.54999	5.80146	6.13192	3.26059	4.56448	6.8861	6.44769	3.17115	3.52901
