# Supplementary material for: Reduced adipocyte glutaminase activity promotes energy expenditure and metabolic health
Source: Nat Metab. 2024 Jul 15;6(7):1329–46. doi: 10.1038/s42255-024-01083-y (PMC11272588; doi:10.1038/s42255-024-01083-y)
Supplement: Supplementary file 8 — Source data for Fig. 6. [file 42255_2024_1083_MOESM8_ESM.xlsx]

## Sheet: 6a
iWAT		eWAT		BAT		Brain		Spleen		Heart		Kidney		Liver
Glsfl/fl	GlsAdipoqCre	Glsfl/fl	GlsAdipoqCre	Glsfl/fl	GlsAdipoqCre	Glsfl/fl	GlsAdipoqCre	Glsfl/fl	GlsAdipoqCre	Glsfl/fl	GlsAdipoqCre	Glsfl/fl	GlsAdipoqCre	Glsfl/fl	GlsAdipoqCre
0.768689	0.52503	0.704243	0.396157	1.42725	0.185725	1.15669	1.27368	1.15866	0.877507	0.986201	1.38959	1.22123	0.557808	0.828879	0.713871
0.742504	0.426457	0.792314	0.471113	0.507767	0.367098	0.838862	1.1503	1.33187	0.998257	0.885432	1.20987	0.522985	0.590635	1.11592	0.876191
1.07958	0.435418	1.10508	0.357037	0.676067	0.270976	0.76397	0.476844	0.885336	1.5381	1.37965	0.919666	1.01578	2.25415	0.924207	1.10672
0.673837	0.457065	1.07486	0.302319	0.632983	0.220406	1.05818	0.796413	1.96469	0.483353	0.461466	0.374121	0.344501	0.559644	1.44022	0.886559
1.11765	0.536062	0.814589	0.424591	1.75593	0.068785	1.18229	1.28484	0.362059	1.10278	1.28726	2.052	1.8955	1.14281	0.690775	1.00437
1.13325		1.35111		1.02346
1.05006		1.10508		1.90277
1.43442		1.05274		1.43296

## Sheet: 6b
WAT		MA		SVF
Glsfl/fl	GlsAdipoqCre	Glsfl/fl	GlsAdipoqCre	Glsfl/fl	GlsAdipoqCre
0.93	0.69	1.223	0.083	0.765	1.332
1.17	0.339	1.057	0.191	0.883	0.98
0.796	0.218	0.865	0.051	1.295	0.92

## Sheet: 6d
iWAT		eWAT
Glsfl/fl	GlsAdipoqCre	Glsfl/fl	GlsAdipoqCre
1.01983	0.575037	0.901016	0.65492
0.93966	0.573363	1.03228	0.63693
1.0452	0.632015	1.0797	0.67176

## Sheet: 6e
	Glsfl/fl								GlsAdipoqCre
glutamine	1.03674	0.999396	0.886669	1.06773	1.06217	0.938053	1.02587	0.983384	1.04517	0.965392	0.986396	0.840236	0.975033
glutamate	0.565526	1.68112	0.763198	0.998232	1.4249	0.818299	1.03525	0.713471	0.399906	0.488391	0.644533	0.550945	0.767093
Gln/Glu	1.83323	0.594481	1.16178	1.06962	0.745432	1.14635	0.990939	1.37831	2.61353	1.97668	1.5304	1.52508	1.27108

## Sheet: 6f
Glsfl/fl	GlsAdipoqCre
32.5	34.4
32.41	32.8
39.9	34.2
33.8	33
37.2	34.5
42
40
45.33

## Sheet: 6g
	Glsfl/fl								GlsAdipoqCre
Lean	27.2	25.98	27.13	26.65	25.37	29.06	28.08	29.57	26.43	27.37	28.32	28.21	29.24
Fat	4.1	3.07	11.17	9.36	6.36	9.84	8.47	11.17	4.13	3.65	3.48	2.7	3.55

## Sheet: 6h
	Glsfl/fl								GlsAdipoqCre
iWAT	265	148	470	305	360	660	495	700	365	215	200	165	240
eWAT	477	223	1400	550	770	870	750	1100	512	367	511	220	245

## Sheet: 6i
	X	Sample	Tissue	Area	D.eq	Type	Min	Q1	Median	Q3	Max	Mean	SD	CV	MAD	iqr	Var
3	3	46	iWAT	1072.8	16.53	WT	20.16	171.36	368.64	715.68	6.0398e+06	2156.03	89564.9	4154.15	350.131	544.32	8.02186e+09
5	5	46	iWAT	2750.4	26.46	WT	20.16	171.36	368.64	715.68	6.0398e+06	2156.03	89564.9	4154.15	350.131	544.32	8.02186e+09
6	6	46	iWAT	640.8	12.77	WT	20.16	171.36	368.64	715.68	6.0398e+06	2156.03	89564.9	4154.15	350.131	544.32	8.02186e+09
7	7	46	iWAT	2606.4	25.76	WT	20.16	171.36	368.64	715.68	6.0398e+06	2156.03	89564.9	4154.15	350.131	544.32	8.02186e+09
8	8	46	iWAT	1317.6	18.32	WT	20.16	171.36	368.64	715.68	6.0398e+06	2156.03	89564.9	4154.15	350.131	544.32	8.02186e+09
9	9	46	iWAT	489.6	11.17	WT	20.16	171.36	368.64	715.68	6.0398e+06	2156.03	89564.9	4154.15	350.131	544.32	8.02186e+09
10	10	46	iWAT	813.6	14.39	WT	20.16	171.36	368.64	715.68	6.0398e+06	2156.03	89564.9	4154.15	350.131	544.32	8.02186e+09
11	11	46	iWAT	3614.4	30.34	WT	20.16	171.36	368.64	715.68	6.0398e+06	2156.03	89564.9	4154.15	350.131	544.32	8.02186e+09
12	12	46	iWAT	1375.2	18.71	WT	20.16	171.36	368.64	715.68	6.0398e+06	2156.03	89564.9	4154.15	350.131	544.32	8.02186e+09
13	13	46	iWAT	1080	16.58	WT	20.16	171.36	368.64	715.68	6.0398e+06	2156.03	89564.9	4154.15	350.131	544.32	8.02186e+09
14	14	46	iWAT	986.4	15.85	WT	20.16	171.36	368.64	715.68	6.0398e+06	2156.03	89564.9	4154.15	350.131	544.32	8.02186e+09
15	15	46	iWAT	316.8	8.98	WT	20.16	171.36	368.64	715.68	6.0398e+06	2156.03	89564.9	4154.15	350.131	544.32	8.02186e+09
16	16	46	iWAT	2088	23.06	WT	20.16	171.36	368.64	715.68	6.0398e+06	2156.03	89564.9	4154.15	350.131	544.32	8.02186e+09
17	17	46	iWAT	1987.2	22.5	WT	20.16	171.36	368.64	715.68	6.0398e+06	2156.03	89564.9	4154.15	350.131	544.32	8.02186e+09
18	18	46	iWAT	1080	16.58	WT	20.16	171.36	368.64	715.68	6.0398e+06	2156.03	89564.9	4154.15	350.131	544.32	8.02186e+09
19	19	46	iWAT	1879.2	21.88	WT	20.16	171.36	368.64	715.68	6.0398e+06	2156.03	89564.9	4154.15	350.131	544.32	8.02186e+09
20	20	46	iWAT	2376	24.6	WT	20.16	171.36	368.64	715.68	6.0398e+06	2156.03	89564.9	4154.15	350.131	544.32	8.02186e+09
21	21	46	iWAT	1238.4	17.76	WT	20.16	171.36	368.64	715.68	6.0398e+06	2156.03	89564.9	4154.15	350.131	544.32	8.02186e+09
22	22	46	iWAT	2966.4	27.48	WT	20.16	171.36	368.64	715.68	6.0398e+06	2156.03	89564.9	4154.15	350.131	544.32	8.02186e+09
23	23	46	iWAT	165.6	6.49	WT	20.16	171.36	368.64	715.68	6.0398e+06	2156.03	89564.9	4154.15	350.131	544.32	8.02186e+09
24	24	46	iWAT	2131.2	23.3	WT	20.16	171.36	368.64	715.68	6.0398e+06	2156.03	89564.9	4154.15	350.131	544.32	8.02186e+09
25	25	46	iWAT	1353.6	18.57	WT	20.16	171.36	368.64	715.68	6.0398e+06	2156.03	89564.9	4154.15	350.131	544.32	8.02186e+09
26	26	46	iWAT	2527.2	25.37	WT	20.16	171.36	368.64	715.68	6.0398e+06	2156.03	89564.9	4154.15	350.131	544.32	8.02186e+09
27	27	46	iWAT	244.8	7.9	WT	20.16	171.36	368.64	715.68	6.0398e+06	2156.03	89564.9	4154.15	350.131	544.32	8.02186e+09
28	28	46	iWAT	180	6.77	WT	20.16	171.36	368.64	715.68	6.0398e+06	2156.03	89564.9	4154.15	350.131	544.32	8.02186e+09
29	29	46	iWAT	1058.4	16.42	WT	20.16	171.36	368.64	715.68	6.0398e+06	2156.03	89564.9	4154.15	350.131	544.32	8.02186e+09
30	30	46	iWAT	1461.6	19.29	WT	20.16	171.36	368.64	715.68	6.0398e+06	2156.03	89564.9	4154.15	350.131	544.32	8.02186e+09
31	31	46	iWAT	360	9.57	WT	20.16	171.36	368.64	715.68	6.0398e+06	2156.03	89564.9	4154.15	350.131	544.32	8.02186e+09
32	32	46	iWAT	1836	21.62	WT	20.16	171.36	368.64	715.68	6.0398e+06	2156.03	89564.9	4154.15	350.131	544.32	8.02186e+09
33	33	46	iWAT	871.2	14.89	WT	20.16	171.36	368.64	715.68	6.0398e+06	2156.03	89564.9	4154.15	350.131	544.32	8.02186e+09
34	34	46	iWAT	180	6.77	WT	20.16	171.36	368.64	715.68	6.0398e+06	2156.03	89564.9	4154.15	350.131	544.32	8.02186e+09
35	35	46	iWAT	180	6.77	WT	20.16	171.36	368.64	715.68	6.0398e+06	2156.03	89564.9	4154.15	350.131	544.32	8.02186e+09
36	36	46	iWAT	1699.2	20.8	WT	20.16	171.36	368.64	715.68	6.0398e+06	2156.03	89564.9	4154.15	350.131	544.32	8.02186e+09
37	37	46	iWAT	2224.8	23.8	WT	20.16	171.36	368.64	715.68	6.0398e+06	2156.03	89564.9	4154.15	350.131	544.32	8.02186e+09
38	38	46	iWAT	180	6.77	WT	20.16	171.36	368.64	715.68	6.0398e+06	2156.03	89564.9	4154.15	350.131	544.32	8.02186e+09
39	39	46	iWAT	2152.8	23.41	WT	20.16	171.36	368.64	715.68	6.0398e+06	2156.03	89564.9	4154.15	350.131	544.32	8.02186e+09
40	40	46	iWAT	2952	27.42	WT	20.16	171.36	368.64	715.68	6.0398e+06	2156.03	89564.9	4154.15	350.131	544.32	8.02186e+09
41	41	46	iWAT	568.8	12.04	WT	20.16	171.36	368.64	715.68	6.0398e+06	2156.03	89564.9	4154.15	350.131	544.32	8.02186e+09
42	42	46	iWAT	655.2	12.92	WT	20.16	171.36	368.64	715.68	6.0398e+06	2156.03	89564.9	4154.15	350.131	544.32	8.02186e+09
43	43	46	iWAT	432	10.49	WT	20.16	171.36	368.64	715.68	6.0398e+06	2156.03	89564.9	4154.15	350.131	544.32	8.02186e+09
44	44	46	iWAT	964.8	15.67	WT	20.16	171.36	368.64	715.68	6.0398e+06	2156.03	89564.9	4154.15	350.131	544.32	8.02186e+09
45	45	46	iWAT	619.2	12.56	WT	20.16	171.36	368.64	715.68	6.0398e+06	2156.03	89564.9	4154.15	350.131	544.32	8.02186e+09
46	46	46	iWAT	187.2	6.9	WT	20.16	171.36	368.64	715.68	6.0398e+06	2156.03	89564.9	4154.15	350.131	544.32	8.02186e+09
47	47	46	iWAT	511.2	11.41	WT	20.16	171.36	368.64	715.68	6.0398e+06	2156.03	89564.9	4154.15	350.131	544.32	8.02186e+09
49	49	46	iWAT	662.4	12.99	WT	20.16	171.36	368.64	715.68	6.0398e+06	2156.03	89564.9	4154.15	350.131	544.32	8.02186e+09
50	50	46	iWAT	1994.4	22.54	WT	20.16	171.36	368.64	715.68	6.0398e+06	2156.03	89564.9	4154.15	350.131	544.32	8.02186e+09
51	51	46	iWAT	964.8	15.67	WT	20.16	171.36	368.64	715.68	6.0398e+06	2156.03	89564.9	4154.15	350.131	544.32	8.02186e+09
52	52	46	iWAT	1332	18.42	WT	20.16	171.36	368.64	715.68	6.0398e+06	2156.03	89564.9	4154.15	350.131	544.32	8.02186e+09
53	53	46	iWAT	3441.6	29.6	WT	20.16	171.36	368.64	715.68	6.0398e+06	2156.03	89564.9	4154.15	350.131	544.32	8.02186e+09
54	54	46	iWAT	561.6	11.96	WT	20.16	171.36	368.64	715.68	6.0398e+06	2156.03	89564.9	4154.15	350.131	544.32	8.02186e+09
55	55	46	iWAT	2210.4	23.72	WT	20.16	171.36	368.64	715.68	6.0398e+06	2156.03	89564.9	4154.15	350.131	544.32	8.02186e+09
56	56	46	iWAT	1166.4	17.23	WT	20.16	171.36	368.64	715.68	6.0398e+06	2156.03	89564.9	4154.15	350.131	544.32	8.02186e+09
57	57	46	iWAT	1656	20.54	WT	20.16	171.36	368.64	715.68	6.0398e+06	2156.03	89564.9	4154.15	350.131	544.32	8.02186e+09
58	58	46	iWAT	2700	26.22	WT	20.16	171.36	368.64	715.68	6.0398e+06	2156.03	89564.9	4154.15	350.131	544.32	8.02186e+09
59	59	46	iWAT	468	10.92	WT	20.16	171.36	368.64	715.68	6.0398e+06	2156.03	89564.9	4154.15	350.131	544.32	8.02186e+09
60	60	46	iWAT	165.6	6.49	WT	20.16	171.36	368.64	715.68	6.0398e+06	2156.03	89564.9	4154.15	350.131	544.32	8.02186e+09
61	61	46	iWAT	1764	21.19	WT	20.16	171.36	368.64	715.68	6.0398e+06	2156.03	89564.9	4154.15	350.131	544.32	8.02186e+09
62	62	46	iWAT	986.4	15.85	WT	20.16	171.36	368.64	715.68	6.0398e+06	2156.03	89564.9	4154.15	350.131	544.32	8.02186e+09
63	63	46	iWAT	252	8.01	WT	20.16	171.36	368.64	715.68	6.0398e+06	2156.03	89564.9	4154.15	350.131	544.32	8.02186e+09
64	64	46	iWAT	280.8	8.46	WT	20.16	171.36	368.64	715.68	6.0398e+06	2156.03	89564.9	4154.15	350.131	544.32	8.02186e+09
65	65	46	iWAT	2023.2	22.7	WT	20.16	171.36	368.64	715.68	6.0398e+06	2156.03	89564.9	4154.15	350.131	544.32	8.02186e+09
66	66	46	iWAT	1108.8	16.8	WT	20.16	171.36	368.64	715.68	6.0398e+06	2156.03	89564.9	4154.15	350.131	544.32	8.02186e+09
67	67	46	iWAT	950.4	15.56	WT	20.16	171.36	368.64	715.68	6.0398e+06	2156.03	89564.9	4154.15	350.131	544.32	8.02186e+09
68	68	46	iWAT	3628.8	30.4	WT	20.16	171.36	368.64	715.68	6.0398e+06	2156.03	89564.9	4154.15	350.131	544.32	8.02186e+09
69	69	46	iWAT	583.2	12.19	WT	20.16	171.36	368.64	715.68	6.0398e+06	2156.03	89564.9	4154.15	350.131	544.32	8.02186e+09
70	70	46	iWAT	1166.4	17.23	WT	20.16	171.36	368.64	715.68	6.0398e+06	2156.03	89564.9	4154.15	350.131	544.32	8.02186e+09
71	71	46	iWAT	1483.2	19.43	WT	20.16	171.36	368.64	715.68	6.0398e+06	2156.03	89564.9	4154.15	350.131	544.32	8.02186e+09
72	72	46	iWAT	2008.8	22.62	WT	20.16	171.36	368.64	715.68	6.0398e+06	2156.03	89564.9	4154.15	350.131	544.32	8.02186e+09
73	73	46	iWAT	957.6	15.62	WT	20.16	171.36	368.64	715.68	6.0398e+06	2156.03	89564.9	4154.15	350.131	544.32	8.02186e+09
74	74	46	iWAT	1598.4	20.17	WT	20.16	171.36	368.64	715.68	6.0398e+06	2156.03	89564.9	4154.15	350.131	544.32	8.02186e+09
75	75	46	iWAT	1411.2	18.96	WT	20.16	171.36	368.64	715.68	6.0398e+06	2156.03	89564.9	4154.15	350.131	544.32	8.02186e+09
76	76	46	iWAT	4233.6	32.83	WT	20.16	171.36	368.64	715.68	6.0398e+06	2156.03	89564.9	4154.15	350.131	544.32	8.02186e+09
77	77	46	iWAT	1108.8	16.8	WT	20.16	171.36	368.64	715.68	6.0398e+06	2156.03	89564.9	4154.15	350.131	544.32	8.02186e+09
78	78	46	iWAT	2174.4	23.53	WT	20.16	171.36	368.64	715.68	6.0398e+06	2156.03	89564.9	4154.15	350.131	544.32	8.02186e+09
79	79	46	iWAT	3916.8	31.58	WT	20.16	171.36	368.64	715.68	6.0398e+06	2156.03	89564.9	4154.15	350.131	544.32	8.02186e+09
80	80	46	iWAT	2095.2	23.1	WT	20.16	171.36	368.64	715.68	6.0398e+06	2156.03	89564.9	4154.15	350.131	544.32	8.02186e+09
81	81	46	iWAT	1375.2	18.71	WT	20.16	171.36	368.64	715.68	6.0398e+06	2156.03	89564.9	4154.15	350.131	544.32	8.02186e+09
82	82	46	iWAT	3679.2	30.61	WT	20.16	171.36	368.64	715.68	6.0398e+06	2156.03	89564.9	4154.15	350.131	544.32	8.02186e+09
83	83	46	iWAT	1800	21.41	WT	20.16	171.36	368.64	715.68	6.0398e+06	2156.03	89564.9	4154.15	350.131	544.32	8.02186e+09
84	84	46	iWAT	3441.6	29.6	WT	20.16	171.36	368.64	715.68	6.0398e+06	2156.03	89564.9	4154.15	350.131	544.32	8.02186e+09
85	85	46	iWAT	439.2	10.58	WT	20.16	171.36	368.64	715.68	6.0398e+06	2156.03	89564.9	4154.15	350.131	544.32	8.02186e+09
86	86	46	iWAT	1504.8	19.58	WT	20.16	171.36	368.64	715.68	6.0398e+06	2156.03	89564.9	4154.15	350.131	544.32	8.02186e+09
87	87	46	iWAT	1166.4	17.23	WT	20.16	171.36	368.64	715.68	6.0398e+06	2156.03	89564.9	4154.15	350.131	544.32	8.02186e+09
88	88	46	iWAT	482.4	11.08	WT	20.16	171.36	368.64	715.68	6.0398e+06	2156.03	89564.9	4154.15	350.131	544.32	8.02186e+09
89	89	46	iWAT	468	10.92	WT	20.16	171.36	368.64	715.68	6.0398e+06	2156.03	89564.9	4154.15	350.131	544.32	8.02186e+09
90	90	46	iWAT	640.8	12.77	WT	20.16	171.36	368.64	715.68	6.0398e+06	2156.03	89564.9	4154.15	350.131	544.32	8.02186e+09
91	91	46	iWAT	374.4	9.76	WT	20.16	171.36	368.64	715.68	6.0398e+06	2156.03	89564.9	4154.15	350.131	544.32	8.02186e+09
92	92	46	iWAT	367.2	9.67	WT	20.16	171.36	368.64	715.68	6.0398e+06	2156.03	89564.9	4154.15	350.131	544.32	8.02186e+09
93	93	46	iWAT	1951.2	22.29	WT	20.16	171.36	368.64	715.68	6.0398e+06	2156.03	89564.9	4154.15	350.131	544.32	8.02186e+09
94	94	46	iWAT	3852	31.32	WT	20.16	171.36	368.64	715.68	6.0398e+06	2156.03	89564.9	4154.15	350.131	544.32	8.02186e+09
95	95	46	iWAT	1260	17.91	WT	20.16	171.36	368.64	715.68	6.0398e+06	2156.03	89564.9	4154.15	350.131	544.32	8.02186e+09
96	96	46	iWAT	1000.8	15.96	WT	20.16	171.36	368.64	715.68	6.0398e+06	2156.03	89564.9	4154.15	350.131	544.32	8.02186e+09
97	97	46	iWAT	208.8	7.29	WT	20.16	171.36	368.64	715.68	6.0398e+06	2156.03	89564.9	4154.15	350.131	544.32	8.02186e+09
98	98	46	iWAT	676.8	13.13	WT	20.16	171.36	368.64	715.68	6.0398e+06	2156.03	89564.9	4154.15	350.131	544.32	8.02186e+09
99	99	46	iWAT	626.4	12.63	WT	20.16	171.36	368.64	715.68	6.0398e+06	2156.03	89564.9	4154.15	350.131	544.32	8.02186e+09
100	100	46	iWAT	892.8	15.08	WT	20.16	171.36	368.64	715.68	6.0398e+06	2156.03	89564.9	4154.15	350.131	544.32	8.02186e+09
101	101	46	iWAT	316.8	8.98	WT	20.16	171.36	368.64	715.68	6.0398e+06	2156.03	89564.9	4154.15	350.131	544.32	8.02186e+09
102	102	46	iWAT	3420	29.51	WT	20.16	171.36	368.64	715.68	6.0398e+06	2156.03	89564.9	4154.15	350.131	544.32	8.02186e+09
103	103	46	iWAT	144	6.06	WT	20.16	171.36	368.64	715.68	6.0398e+06	2156.03	89564.9	4154.15	350.131	544.32	8.02186e+09
105	105	46	iWAT	576	12.11	WT	20.16	171.36	368.64	715.68	6.0398e+06	2156.03	89564.9	4154.15	350.131	544.32	8.02186e+09
106	106	46	iWAT	763.2	13.94	WT	20.16	171.36	368.64	715.68	6.0398e+06	2156.03	89564.9	4154.15	350.131	544.32	8.02186e+09
107	107	46	iWAT	1123.2	16.91	WT	20.16	171.36	368.64	715.68	6.0398e+06	2156.03	89564.9	4154.15	350.131	544.32	8.02186e+09
108	108	46	iWAT	180	6.77	WT	20.16	171.36	368.64	715.68	6.0398e+06	2156.03	89564.9	4154.15	350.131	544.32	8.02186e+09
109	109	46	iWAT	1231.2	17.71	WT	20.16	171.36	368.64	715.68	6.0398e+06	2156.03	89564.9	4154.15	350.131	544.32	8.02186e+09
110	110	46	iWAT	2268	24.03	WT	20.16	171.36	368.64	715.68	6.0398e+06	2156.03	89564.9	4154.15	350.131	544.32	8.02186e+09
111	111	46	iWAT	914.4	15.26	WT	20.16	171.36	368.64	715.68	6.0398e+06	2156.03	89564.9	4154.15	350.131	544.32	8.02186e+09
112	112	46	iWAT	1540.8	19.81	WT	20.16	171.36	368.64	715.68	6.0398e+06	2156.03	89564.9	4154.15	350.131	544.32	8.02186e+09
113	113	46	iWAT	1555.2	19.9	WT	20.16	171.36	368.64	715.68	6.0398e+06	2156.03	89564.9	4154.15	350.131	544.32	8.02186e+09
114	114	46	iWAT	2793.6	26.67	WT	20.16	171.36	368.64	715.68	6.0398e+06	2156.03	89564.9	4154.15	350.131	544.32	8.02186e+09
115	115	46	iWAT	1180.8	17.34	WT	20.16	171.36	368.64	715.68	6.0398e+06	2156.03	89564.9	4154.15	350.131	544.32	8.02186e+09
116	116	46	iWAT	2642.4	25.94	WT	20.16	171.36	368.64	715.68	6.0398e+06	2156.03	89564.9	4154.15	350.131	544.32	8.02186e+09
117	117	46	iWAT	936	15.44	WT	20.16	171.36	368.64	715.68	6.0398e+06	2156.03	89564.9	4154.15	350.131	544.32	8.02186e+09
118	118	46	iWAT	784.8	14.14	WT	20.16	171.36	368.64	715.68	6.0398e+06	2156.03	89564.9	4154.15	350.131	544.32	8.02186e+09
119	119	46	iWAT	266.4	8.24	WT	20.16	171.36	368.64	715.68	6.0398e+06	2156.03	89564.9	4154.15	350.131	544.32	8.02186e+09
120	120	46	iWAT	446.4	10.66	WT	20.16	171.36	368.64	715.68	6.0398e+06	2156.03	89564.9	4154.15	350.131	544.32	8.02186e+09
121	121	46	iWAT	468	10.92	WT	20.16	171.36	368.64	715.68	6.0398e+06	2156.03	89564.9	4154.15	350.131	544.32	8.02186e+09
122	122	46	iWAT	1872	21.83	WT	20.16	171.36	368.64	715.68	6.0398e+06	2156.03	89564.9	4154.15	350.131	544.32	8.02186e+09
123	123	46	iWAT	1396.8	18.86	WT	20.16	171.36	368.64	715.68	6.0398e+06	2156.03	89564.9	4154.15	350.131	544.32	8.02186e+09
124	124	46	iWAT	1396.8	18.86	WT	20.16	171.36	368.64	715.68	6.0398e+06	2156.03	89564.9	4154.15	350.131	544.32	8.02186e+09
125	125	46	iWAT	756	13.87	WT	20.16	171.36	368.64	715.68	6.0398e+06	2156.03	89564.9	4154.15	350.131	544.32	8.02186e+09
126	126	46	iWAT	2678.4	26.12	WT	20.16	171.36	368.64	715.68	6.0398e+06	2156.03	89564.9	4154.15	350.131	544.32	8.02186e+09
127	127	46	iWAT	3124.8	28.21	WT	20.16	171.36	368.64	715.68	6.0398e+06	2156.03	89564.9	4154.15	350.131	544.32	8.02186e+09
128	128	46	iWAT	1836	21.62	WT	20.16	171.36	368.64	715.68	6.0398e+06	2156.03	89564.9	4154.15	350.131	544.32	8.02186e+09
129	129	46	iWAT	1821.6	21.54	WT	20.16	171.36	368.64	715.68	6.0398e+06	2156.03	89564.9	4154.15	350.131	544.32	8.02186e+09
130	130	46	iWAT	1173.6	17.29	WT	20.16	171.36	368.64	715.68	6.0398e+06	2156.03	89564.9	4154.15	350.131	544.32	8.02186e+09
131	131	46	iWAT	4032	32.04	WT	20.16	171.36	368.64	715.68	6.0398e+06	2156.03	89564.9	4154.15	350.131	544.32	8.02186e+09
132	132	46	iWAT	2649.6	25.98	WT	20.16	171.36	368.64	715.68	6.0398e+06	2156.03	89564.9	4154.15	350.131	544.32	8.02186e+09
133	133	46	iWAT	511.2	11.41	WT	20.16	171.36	368.64	715.68	6.0398e+06	2156.03	89564.9	4154.15	350.131	544.32	8.02186e+09
134	134	46	iWAT	662.4	12.99	WT	20.16	171.36	368.64	715.68	6.0398e+06	2156.03	89564.9	4154.15	350.131	544.32	8.02186e+09
135	135	46	iWAT	734.4	13.68	WT	20.16	171.36	368.64	715.68	6.0398e+06	2156.03	89564.9	4154.15	350.131	544.32	8.02186e+09
136	136	46	iWAT	756	13.87	WT	20.16	171.36	368.64	715.68	6.0398e+06	2156.03	89564.9	4154.15	350.131	544.32	8.02186e+09
137	137	46	iWAT	2016	22.66	WT	20.16	171.36	368.64	715.68	6.0398e+06	2156.03	89564.9	4154.15	350.131	544.32	8.02186e+09
138	138	46	iWAT	367.2	9.67	WT	20.16	171.36	368.64	715.68	6.0398e+06	2156.03	89564.9	4154.15	350.131	544.32	8.02186e+09
139	139	46	iWAT	1598.4	20.17	WT	20.16	171.36	368.64	715.68	6.0398e+06	2156.03	89564.9	4154.15	350.131	544.32	8.02186e+09
140	140	46	iWAT	1368	18.66	WT	20.16	171.36	368.64	715.68	6.0398e+06	2156.03	89564.9	4154.15	350.131	544.32	8.02186e+09
141	141	46	iWAT	2685.6	26.15	WT	20.16	171.36	368.64	715.68	6.0398e+06	2156.03	89564.9	4154.15	350.131	544.32	8.02186e+09
142	142	46	iWAT	856.8	14.77	WT	20.16	171.36	368.64	715.68	6.0398e+06	2156.03	89564.9	4154.15	350.131	544.32	8.02186e+09
143	143	46	iWAT	856.8	14.77	WT	20.16	171.36	368.64	715.68	6.0398e+06	2156.03	89564.9	4154.15	350.131	544.32	8.02186e+09
144	144	46	iWAT	136.8	5.9	WT	20.16	171.36	368.64	715.68	6.0398e+06	2156.03	89564.9	4154.15	350.131	544.32	8.02186e+09
145	145	46	iWAT	554.4	11.88	WT	20.16	171.36	368.64	715.68	6.0398e+06	2156.03	89564.9	4154.15	350.131	544.32	8.02186e+09
146	146	46	iWAT	2066.4	22.94	WT	20.16	171.36	368.64	715.68	6.0398e+06	2156.03	89564.9	4154.15	350.131	544.32	8.02186e+09
147	147	46	iWAT	554.4	11.88	WT	20.16	171.36	368.64	715.68	6.0398e+06	2156.03	89564.9	4154.15	350.131	544.32	8.02186e+09
148	148	46	iWAT	2584.8	25.66	WT	20.16	171.36	368.64	715.68	6.0398e+06	2156.03	89564.9	4154.15	350.131	544.32	8.02186e+09
149	149	46	iWAT	3391.2	29.39	WT	20.16	171.36	368.64	715.68	6.0398e+06	2156.03	89564.9	4154.15	350.131	544.32	8.02186e+09
150	150	46	iWAT	3520.8	29.94	WT	20.16	171.36	368.64	715.68	6.0398e+06	2156.03	89564.9	4154.15	350.131	544.32	8.02186e+09
151	151	46	iWAT	504	11.33	WT	20.16	171.36	368.64	715.68	6.0398e+06	2156.03	89564.9	4154.15	350.131	544.32	8.02186e+09
152	152	46	iWAT	1130.4	16.97	WT	20.16	171.36	368.64	715.68	6.0398e+06	2156.03	89564.9	4154.15	350.131	544.32	8.02186e+09
153	153	46	iWAT	4197.6	32.69	WT	20.16	171.36	368.64	715.68	6.0398e+06	2156.03	89564.9	4154.15	350.131	544.32	8.02186e+09
154	154	46	iWAT	648	12.85	WT	20.16	171.36	368.64	715.68	6.0398e+06	2156.03	89564.9	4154.15	350.131	544.32	8.02186e+09
155	155	46	iWAT	792	14.2	WT	20.16	171.36	368.64	715.68	6.0398e+06	2156.03	89564.9	4154.15	350.131	544.32	8.02186e+09
156	156	46	iWAT	1929.6	22.17	WT	20.16	171.36	368.64	715.68	6.0398e+06	2156.03	89564.9	4154.15	350.131	544.32	8.02186e+09
157	157	46	iWAT	1036.8	16.25	WT	20.16	171.36	368.64	715.68	6.0398e+06	2156.03	89564.9	4154.15	350.131	544.32	8.02186e+09
158	158	46	iWAT	3261.6	28.82	WT	20.16	171.36	368.64	715.68	6.0398e+06	2156.03	89564.9	4154.15	350.131	544.32	8.02186e+09
159	159	46	iWAT	439.2	10.58	WT	20.16	171.36	368.64	715.68	6.0398e+06	2156.03	89564.9	4154.15	350.131	544.32	8.02186e+09
160	160	46	iWAT	280.8	8.46	WT	20.16	171.36	368.64	715.68	6.0398e+06	2156.03	89564.9	4154.15	350.131	544.32	8.02186e+09
161	161	46	iWAT	3477.6	29.76	WT	20.16	171.36	368.64	715.68	6.0398e+06	2156.03	89564.9	4154.15	350.131	544.32	8.02186e+09
162	162	46	iWAT	3031.2	27.78	WT	20.16	171.36	368.64	715.68	6.0398e+06	2156.03	89564.9	4154.15	350.131	544.32	8.02186e+09
163	163	46	iWAT	3952.8	31.73	WT	20.16	171.36	368.64	715.68	6.0398e+06	2156.03	89564.9	4154.15	350.131	544.32	8.02186e+09
164	164	46	iWAT	115.2	5.42	WT	20.16	171.36	368.64	715.68	6.0398e+06	2156.03	89564.9	4154.15	350.131	544.32	8.02186e+09
165	165	46	iWAT	2311.2	24.26	WT	20.16	171.36	368.64	715.68	6.0398e+06	2156.03	89564.9	4154.15	350.131	544.32	8.02186e+09
166	166	46	iWAT	633.6	12.7	WT	20.16	171.36	368.64	715.68	6.0398e+06	2156.03	89564.9	4154.15	350.131	544.32	8.02186e+09
167	167	46	iWAT	2613.6	25.8	WT	20.16	171.36	368.64	715.68	6.0398e+06	2156.03	89564.9	4154.15	350.131	544.32	8.02186e+09
168	168	46	iWAT	835.2	14.58	WT	20.16	171.36	368.64	715.68	6.0398e+06	2156.03	89564.9	4154.15	350.131	544.32	8.02186e+09
169	169	46	iWAT	2059.2	22.9	WT	20.16	171.36	368.64	715.68	6.0398e+06	2156.03	89564.9	4154.15	350.131	544.32	8.02186e+09
170	170	46	iWAT	561.6	11.96	WT	20.16	171.36	368.64	715.68	6.0398e+06	2156.03	89564.9	4154.15	350.131	544.32	8.02186e+09
171	171	46	iWAT	122.4	5.58	WT	20.16	171.36	368.64	715.68	6.0398e+06	2156.03	89564.9	4154.15	350.131	544.32	8.02186e+09
172	172	46	iWAT	2656.8	26.01	WT	20.16	171.36	368.64	715.68	6.0398e+06	2156.03	89564.9	4154.15	350.131	544.32	8.02186e+09
173	173	46	iWAT	100.8	5.07	WT	20.16	171.36	368.64	715.68	6.0398e+06	2156.03	89564.9	4154.15	350.131	544.32	8.02186e+09
174	174	46	iWAT	1080	16.58	WT	20.16	171.36	368.64	715.68	6.0398e+06	2156.03	89564.9	4154.15	350.131	544.32	8.02186e+09
175	175	46	iWAT	2376	24.6	WT	20.16	171.36	368.64	715.68	6.0398e+06	2156.03	89564.9	4154.15	350.131	544.32	8.02186e+09
176	176	46	iWAT	439.2	10.58	WT	20.16	171.36	368.64	715.68	6.0398e+06	2156.03	89564.9	4154.15	350.131	544.32	8.02186e+09
177	177	46	iWAT	1224	17.65	WT	20.16	171.36	368.64	715.68	6.0398e+06	2156.03	89564.9	4154.15	350.131	544.32	8.02186e+09
178	178	46	iWAT	1389.6	18.81	WT	20.16	171.36	368.64	715.68	6.0398e+06	2156.03	89564.9	4154.15	350.131	544.32	8.02186e+09
179	179	46	iWAT	410.4	10.22	WT	20.16	171.36	368.64	715.68	6.0398e+06	2156.03	89564.9	4154.15	350.131	544.32	8.02186e+09
180	180	46	iWAT	237.6	7.78	WT	20.16	171.36	368.64	715.68	6.0398e+06	2156.03	89564.9	4154.15	350.131	544.32	8.02186e+09
181	181	46	iWAT	669.6	13.06	WT	20.16	171.36	368.64	715.68	6.0398e+06	2156.03	89564.9	4154.15	350.131	544.32	8.02186e+09
182	182	46	iWAT	756	13.87	WT	20.16	171.36	368.64	715.68	6.0398e+06	2156.03	89564.9	4154.15	350.131	544.32	8.02186e+09
183	183	46	iWAT	756	13.87	WT	20.16	171.36	368.64	715.68	6.0398e+06	2156.03	89564.9	4154.15	350.131	544.32	8.02186e+09
184	184	46	iWAT	3657.6	30.52	WT	20.16	171.36	368.64	715.68	6.0398e+06	2156.03	89564.9	4154.15	350.131	544.32	8.02186e+09
185	185	46	iWAT	352.8	9.48	WT	20.16	171.36	368.64	715.68	6.0398e+06	2156.03	89564.9	4154.15	350.131	544.32	8.02186e+09
186	186	46	iWAT	4615.2	34.28	WT	20.16	171.36	368.64	715.68	6.0398e+06	2156.03	89564.9	4154.15	350.131	544.32	8.02186e+09
187	187	46	iWAT	446.4	10.66	WT	20.16	171.36	368.64	715.68	6.0398e+06	2156.03	89564.9	4154.15	350.131	544.32	8.02186e+09
188	188	46	iWAT	3693.6	30.67	WT	20.16	171.36	368.64	715.68	6.0398e+06	2156.03	89564.9	4154.15	350.131	544.32	8.02186e+09
189	189	46	iWAT	1252.8	17.86	WT	20.16	171.36	368.64	715.68	6.0398e+06	2156.03	89564.9	4154.15	350.131	544.32	8.02186e+09
190	190	46	iWAT	2080.8	23.02	WT	20.16	171.36	368.64	715.68	6.0398e+06	2156.03	89564.9	4154.15	350.131	544.32	8.02186e+09
191	191	46	iWAT	2260.8	23.99	WT	20.16	171.36	368.64	715.68	6.0398e+06	2156.03	89564.9	4154.15	350.131	544.32	8.02186e+09
192	192	46	iWAT	2750.4	26.46	WT	20.16	171.36	368.64	715.68	6.0398e+06	2156.03	89564.9	4154.15	350.131	544.32	8.02186e+09
193	193	46	iWAT	540	11.73	WT	20.16	171.36	368.64	715.68	6.0398e+06	2156.03	89564.9	4154.15	350.131	544.32	8.02186e+09
194	194	46	iWAT	158.4	6.35	WT	20.16	171.36	368.64	715.68	6.0398e+06	2156.03	89564.9	4154.15	350.131	544.32	8.02186e+09
195	195	46	iWAT	2685.6	26.15	WT	20.16	171.36	368.64	715.68	6.0398e+06	2156.03	89564.9	4154.15	350.131	544.32	8.02186e+09
196	196	46	iWAT	554.4	11.88	WT	20.16	171.36	368.64	715.68	6.0398e+06	2156.03	89564.9	4154.15	350.131	544.32	8.02186e+09
197	197	46	iWAT	194.4	7.04	WT	20.16	171.36	368.64	715.68	6.0398e+06	2156.03	89564.9	4154.15	350.131	544.32	8.02186e+09
198	198	46	iWAT	1303.2	18.22	WT	20.16	171.36	368.64	715.68	6.0398e+06	2156.03	89564.9	4154.15	350.131	544.32	8.02186e+09
199	199	46	iWAT	2044.8	22.82	WT	20.16	171.36	368.64	715.68	6.0398e+06	2156.03	89564.9	4154.15	350.131	544.32	8.02186e+09
200	200	46	iWAT	424.8	10.4	WT	20.16	171.36	368.64	715.68	6.0398e+06	2156.03	89564.9	4154.15	350.131	544.32	8.02186e+09
201	201	46	iWAT	1375.2	18.71	WT	20.16	171.36	368.64	715.68	6.0398e+06	2156.03	89564.9	4154.15	350.131	544.32	8.02186e+09
202	202	46	iWAT	3132	28.24	WT	20.16	171.36	368.64	715.68	6.0398e+06	2156.03	89564.9	4154.15	350.131	544.32	8.02186e+09
203	203	46	iWAT	460.8	10.83	WT	20.16	171.36	368.64	715.68	6.0398e+06	2156.03	89564.9	4154.15	350.131	544.32	8.02186e+09
204	204	46	iWAT	2095.2	23.1	WT	20.16	171.36	368.64	715.68	6.0398e+06	2156.03	89564.9	4154.15	350.131	544.32	8.02186e+09
205	205	46	iWAT	244.8	7.9	WT	20.16	171.36	368.64	715.68	6.0398e+06	2156.03	89564.9	4154.15	350.131	544.32	8.02186e+09
206	206	46	iWAT	489.6	11.17	WT	20.16	171.36	368.64	715.68	6.0398e+06	2156.03	89564.9	4154.15	350.131	544.32	8.02186e+09
207	207	46	iWAT	252	8.01	WT	20.16	171.36	368.64	715.68	6.0398e+06	2156.03	89564.9	4154.15	350.131	544.32	8.02186e+09
208	208	46	iWAT	3578.4	30.19	WT	20.16	171.36	368.64	715.68	6.0398e+06	2156.03	89564.9	4154.15	350.131	544.32	8.02186e+09
209	209	46	iWAT	2275.2	24.07	WT	20.16	171.36	368.64	715.68	6.0398e+06	2156.03	89564.9	4154.15	350.131	544.32	8.02186e+09
210	210	46	iWAT	252	8.01	WT	20.16	171.36	368.64	715.68	6.0398e+06	2156.03	89564.9	4154.15	350.131	544.32	8.02186e+09
211	211	46	iWAT	1317.6	18.32	WT	20.16	171.36	368.64	715.68	6.0398e+06	2156.03	89564.9	4154.15	350.131	544.32	8.02186e+09
212	212	46	iWAT	2808	26.74	WT	20.16	171.36	368.64	715.68	6.0398e+06	2156.03	89564.9	4154.15	350.131	544.32	8.02186e+09
213	213	46	iWAT	705.6	13.4	WT	20.16	171.36	368.64	715.68	6.0398e+06	2156.03	89564.9	4154.15	350.131	544.32	8.02186e+09
214	214	46	iWAT	662.4	12.99	WT	20.16	171.36	368.64	715.68	6.0398e+06	2156.03	89564.9	4154.15	350.131	544.32	8.02186e+09
215	215	46	iWAT	1173.6	17.29	WT	20.16	171.36	368.64	715.68	6.0398e+06	2156.03	89564.9	4154.15	350.131	544.32	8.02186e+09
216	216	46	iWAT	2728.8	26.36	WT	20.16	171.36	368.64	715.68	6.0398e+06	2156.03	89564.9	4154.15	350.131	544.32	8.02186e+09
217	217	46	iWAT	2815.2	26.77	WT	20.16	171.36	368.64	715.68	6.0398e+06	2156.03	89564.9	4154.15	350.131	544.32	8.02186e+09
218	218	46	iWAT	1303.2	18.22	WT	20.16	171.36	368.64	715.68	6.0398e+06	2156.03	89564.9	4154.15	350.131	544.32	8.02186e+09
219	219	46	iWAT	2001.6	22.58	WT	20.16	171.36	368.64	715.68	6.0398e+06	2156.03	89564.9	4154.15	350.131	544.32	8.02186e+09
220	220	46	iWAT	381.6	9.86	WT	20.16	171.36	368.64	715.68	6.0398e+06	2156.03	89564.9	4154.15	350.131	544.32	8.02186e+09
221	221	46	iWAT	1792.8	21.37	WT	20.16	171.36	368.64	715.68	6.0398e+06	2156.03	89564.9	4154.15	350.131	544.32	8.02186e+09
222	222	46	iWAT	2109.6	23.18	WT	20.16	171.36	368.64	715.68	6.0398e+06	2156.03	89564.9	4154.15	350.131	544.32	8.02186e+09
223	223	46	iWAT	604.8	12.41	WT	20.16	171.36	368.64	715.68	6.0398e+06	2156.03	89564.9	4154.15	350.131	544.32	8.02186e+09
224	224	46	iWAT	324	9.08	WT	20.16	171.36	368.64	715.68	6.0398e+06	2156.03	89564.9	4154.15	350.131	544.32	8.02186e+09
225	225	46	iWAT	792	14.2	WT	20.16	171.36	368.64	715.68	6.0398e+06	2156.03	89564.9	4154.15	350.131	544.32	8.02186e+09
226	226	46	iWAT	129.6	5.74	WT	20.16	171.36	368.64	715.68	6.0398e+06	2156.03	89564.9	4154.15	350.131	544.32	8.02186e+09
227	227	46	iWAT	979.2	15.79	WT	20.16	171.36	368.64	715.68	6.0398e+06	2156.03	89564.9	4154.15	350.131	544.32	8.02186e+09
228	228	46	iWAT	453.6	10.75	WT	20.16	171.36	368.64	715.68	6.0398e+06	2156.03	89564.9	4154.15	350.131	544.32	8.02186e+09
229	229	46	iWAT	2606.4	25.76	WT	20.16	171.36	368.64	715.68	6.0398e+06	2156.03	89564.9	4154.15	350.131	544.32	8.02186e+09
230	230	46	iWAT	3945.6	31.7	WT	20.16	171.36	368.64	715.68	6.0398e+06	2156.03	89564.9	4154.15	350.131	544.32	8.02186e+09
231	231	46	iWAT	2462.4	25.04	WT	20.16	171.36	368.64	715.68	6.0398e+06	2156.03	89564.9	4154.15	350.131	544.32	8.02186e+09
232	232	46	iWAT	237.6	7.78	WT	20.16	171.36	368.64	715.68	6.0398e+06	2156.03	89564.9	4154.15	350.131	544.32	8.02186e+09
233	233	46	iWAT	1440	19.15	WT	20.16	171.36	368.64	715.68	6.0398e+06	2156.03	89564.9	4154.15	350.131	544.32	8.02186e+09
234	234	46	iWAT	108	5.24	WT	20.16	171.36	368.64	715.68	6.0398e+06	2156.03	89564.9	4154.15	350.131	544.32	8.02186e+09
235	235	46	iWAT	712.8	13.47	WT	20.16	171.36	368.64	715.68	6.0398e+06	2156.03	89564.9	4154.15	350.131	544.32	8.02186e+09
236	236	46	iWAT	612	12.48	WT	20.16	171.36	368.64	715.68	6.0398e+06	2156.03	89564.9	4154.15	350.131	544.32	8.02186e+09
237	237	46	iWAT	2556	25.51	WT	20.16	171.36	368.64	715.68	6.0398e+06	2156.03	89564.9	4154.15	350.131	544.32	8.02186e+09
238	238	46	iWAT	561.6	11.96	WT	20.16	171.36	368.64	715.68	6.0398e+06	2156.03	89564.9	4154.15	350.131	544.32	8.02186e+09
239	239	46	iWAT	2649.6	25.98	WT	20.16	171.36	368.64	715.68	6.0398e+06	2156.03	89564.9	4154.15	350.131	544.32	8.02186e+09
240	240	46	iWAT	446.4	10.66	WT	20.16	171.36	368.64	715.68	6.0398e+06	2156.03	89564.9	4154.15	350.131	544.32	8.02186e+09
241	241	46	iWAT	1152	17.13	WT	20.16	171.36	368.64	715.68	6.0398e+06	2156.03	89564.9	4154.15	350.131	544.32	8.02186e+09
242	242	46	iWAT	540	11.73	WT	20.16	171.36	368.64	715.68	6.0398e+06	2156.03	89564.9	4154.15	350.131	544.32	8.02186e+09
243	243	46	iWAT	100.8	5.07	WT	20.16	171.36	368.64	715.68	6.0398e+06	2156.03	89564.9	4154.15	350.131	544.32	8.02186e+09
244	244	46	iWAT	1382.4	18.76	WT	20.16	171.36	368.64	715.68	6.0398e+06	2156.03	89564.9	4154.15	350.131	544.32	8.02186e+09
245	245	46	iWAT	640.8	12.77	WT	20.16	171.36	368.64	715.68	6.0398e+06	2156.03	89564.9	4154.15	350.131	544.32	8.02186e+09
246	246	46	iWAT	928.8	15.38	WT	20.16	171.36	368.64	715.68	6.0398e+06	2156.03	89564.9	4154.15	350.131	544.32	8.02186e+09
247	247	46	iWAT	1087.2	16.64	WT	20.16	171.36	368.64	715.68	6.0398e+06	2156.03	89564.9	4154.15	350.131	544.32	8.02186e+09
248	248	46	iWAT	331.2	9.18	WT	20.16	171.36	368.64	715.68	6.0398e+06	2156.03	89564.9	4154.15	350.131	544.32	8.02186e+09
249	249	46	iWAT	2008.8	22.62	WT	20.16	171.36	368.64	715.68	6.0398e+06	2156.03	89564.9	4154.15	350.131	544.32	8.02186e+09
250	250	46	iWAT	374.4	9.76	WT	20.16	171.36	368.64	715.68	6.0398e+06	2156.03	89564.9	4154.15	350.131	544.32	8.02186e+09
251	251	46	iWAT	1814.4	21.49	WT	20.16	171.36	368.64	715.68	6.0398e+06	2156.03	89564.9	4154.15	350.131	544.32	8.02186e+09
252	252	46	iWAT	2584.8	25.66	WT	20.16	171.36	368.64	715.68	6.0398e+06	2156.03	89564.9	4154.15	350.131	544.32	8.02186e+09
253	253	46	iWAT	2642.4	25.94	WT	20.16	171.36	368.64	715.68	6.0398e+06	2156.03	89564.9	4154.15	350.131	544.32	8.02186e+09
254	254	46	iWAT	1065.6	16.47	WT	20.16	171.36	368.64	715.68	6.0398e+06	2156.03	89564.9	4154.15	350.131	544.32	8.02186e+09
255	255	46	iWAT	2829.6	26.84	WT	20.16	171.36	368.64	715.68	6.0398e+06	2156.03	89564.9	4154.15	350.131	544.32	8.02186e+09
256	256	46	iWAT	1288.8	18.12	WT	20.16	171.36	368.64	715.68	6.0398e+06	2156.03	89564.9	4154.15	350.131	544.32	8.02186e+09
257	257	46	iWAT	216	7.42	WT	20.16	171.36	368.64	715.68	6.0398e+06	2156.03	89564.9	4154.15	350.131	544.32	8.02186e+09
258	258	46	iWAT	1612.8	20.27	WT	20.16	171.36	368.64	715.68	6.0398e+06	2156.03	89564.9	4154.15	350.131	544.32	8.02186e+09
259	259	46	iWAT	928.8	15.38	WT	20.16	171.36	368.64	715.68	6.0398e+06	2156.03	89564.9	4154.15	350.131	544.32	8.02186e+09
260	260	46	iWAT	4485.6	33.8	WT	20.16	171.36	368.64	715.68	6.0398e+06	2156.03	89564.9	4154.15	350.131	544.32	8.02186e+09
261	261	46	iWAT	1612.8	20.27	WT	20.16	171.36	368.64	715.68	6.0398e+06	2156.03	89564.9	4154.15	350.131	544.32	8.02186e+09
262	262	46	iWAT	417.6	10.31	WT	20.16	171.36	368.64	715.68	6.0398e+06	2156.03	89564.9	4154.15	350.131	544.32	8.02186e+09
263	263	46	iWAT	1022.4	16.14	WT	20.16	171.36	368.64	715.68	6.0398e+06	2156.03	89564.9	4154.15	350.131	544.32	8.02186e+09
264	264	46	iWAT	151.2	6.21	WT	20.16	171.36	368.64	715.68	6.0398e+06	2156.03	89564.9	4154.15	350.131	544.32	8.02186e+09
265	265	46	iWAT	1872	21.83	WT	20.16	171.36	368.64	715.68	6.0398e+06	2156.03	89564.9	4154.15	350.131	544.32	8.02186e+09
266	266	46	iWAT	144	6.06	WT	20.16	171.36	368.64	715.68	6.0398e+06	2156.03	89564.9	4154.15	350.131	544.32	8.02186e+09
267	267	46	iWAT	3232.8	28.69	WT	20.16	171.36	368.64	715.68	6.0398e+06	2156.03	89564.9	4154.15	350.131	544.32	8.02186e+09
268	268	46	iWAT	1404	18.91	WT	20.16	171.36	368.64	715.68	6.0398e+06	2156.03	89564.9	4154.15	350.131	544.32	8.02186e+09
269	269	46	iWAT	734.4	13.68	WT	20.16	171.36	368.64	715.68	6.0398e+06	2156.03	89564.9	4154.15	350.131	544.32	8.02186e+09
270	270	46	iWAT	439.2	10.58	WT	20.16	171.36	368.64	715.68	6.0398e+06	2156.03	89564.9	4154.15	350.131	544.32	8.02186e+09
271	271	46	iWAT	1108.8	16.8	WT	20.16	171.36	368.64	715.68	6.0398e+06	2156.03	89564.9	4154.15	350.131	544.32	8.02186e+09
272	272	46	iWAT	1000.8	15.96	WT	20.16	171.36	368.64	715.68	6.0398e+06	2156.03	89564.9	4154.15	350.131	544.32	8.02186e+09
273	273	46	iWAT	2404.8	24.75	WT	20.16	171.36	368.64	715.68	6.0398e+06	2156.03	89564.9	4154.15	350.131	544.32	8.02186e+09
274	274	46	iWAT	2793.6	26.67	WT	20.16	171.36	368.64	715.68	6.0398e+06	2156.03	89564.9	4154.15	350.131	544.32	8.02186e+09
275	275	46	iWAT	410.4	10.22	WT	20.16	171.36	368.64	715.68	6.0398e+06	2156.03	89564.9	4154.15	350.131	544.32	8.02186e+09
276	276	46	iWAT	835.2	14.58	WT	20.16	171.36	368.64	715.68	6.0398e+06	2156.03	89564.9	4154.15	350.131	544.32	8.02186e+09
277	277	46	iWAT	1850.4	21.71	WT	20.16	171.36	368.64	715.68	6.0398e+06	2156.03	89564.9	4154.15	350.131	544.32	8.02186e+09
278	278	46	iWAT	2188.8	23.61	WT	20.16	171.36	368.64	715.68	6.0398e+06	2156.03	89564.9	4154.15	350.131	544.32	8.02186e+09
279	279	46	iWAT	950.4	15.56	WT	20.16	171.36	368.64	715.68	6.0398e+06	2156.03	89564.9	4154.15	350.131	544.32	8.02186e+09
280	280	46	iWAT	489.6	11.17	WT	20.16	171.36	368.64	715.68	6.0398e+06	2156.03	89564.9	4154.15	350.131	544.32	8.02186e+09
281	281	46	iWAT	208.8	7.29	WT	20.16	171.36	368.64	715.68	6.0398e+06	2156.03	89564.9	4154.15	350.131	544.32	8.02186e+09
282	282	46	iWAT	626.4	12.63	WT	20.16	171.36	368.64	715.68	6.0398e+06	2156.03	89564.9	4154.15	350.131	544.32	8.02186e+09
283	283	46	iWAT	1389.6	18.81	WT	20.16	171.36	368.64	715.68	6.0398e+06	2156.03	89564.9	4154.15	350.131	544.32	8.02186e+09
284	284	46	iWAT	1101.6	16.75	WT	20.16	171.36	368.64	715.68	6.0398e+06	2156.03	89564.9	4154.15	350.131	544.32	8.02186e+09
285	285	46	iWAT	1296	18.17	WT	20.16	171.36	368.64	715.68	6.0398e+06	2156.03	89564.9	4154.15	350.131	544.32	8.02186e+09
286	286	46	iWAT	1684.8	20.71	WT	20.16	171.36	368.64	715.68	6.0398e+06	2156.03	89564.9	4154.15	350.131	544.32	8.02186e+09
287	287	46	iWAT	2037.6	22.78	WT	20.16	171.36	368.64	715.68	6.0398e+06	2156.03	89564.9	4154.15	350.131	544.32	8.02186e+09
288	288	46	iWAT	597.6	12.34	WT	20.16	171.36	368.64	715.68	6.0398e+06	2156.03	89564.9	4154.15	350.131	544.32	8.02186e+09
289	289	46	iWAT	2620.8	25.83	WT	20.16	171.36	368.64	715.68	6.0398e+06	2156.03	89564.9	4154.15	350.131	544.32	8.02186e+09
290	290	46	iWAT	2217.6	23.76	WT	20.16	171.36	368.64	715.68	6.0398e+06	2156.03	89564.9	4154.15	350.131	544.32	8.02186e+09
291	291	46	iWAT	1303.2	18.22	WT	20.16	171.36	368.64	715.68	6.0398e+06	2156.03	89564.9	4154.15	350.131	544.32	8.02186e+09
292	292	46	iWAT	1728	20.98	WT	20.16	171.36	368.64	715.68	6.0398e+06	2156.03	89564.9	4154.15	350.131	544.32	8.02186e+09
293	293	46	iWAT	705.6	13.4	WT	20.16	171.36	368.64	715.68	6.0398e+06	2156.03	89564.9	4154.15	350.131	544.32	8.02186e+09
294	294	46	iWAT	1382.4	18.76	WT	20.16	171.36	368.64	715.68	6.0398e+06	2156.03	89564.9	4154.15	350.131	544.32	8.02186e+09
295	295	46	iWAT	1188	17.39	WT	20.16	171.36	368.64	715.68	6.0398e+06	2156.03	89564.9	4154.15	350.131	544.32	8.02186e+09
296	296	46	iWAT	914.4	15.26	WT	20.16	171.36	368.64	715.68	6.0398e+06	2156.03	89564.9	4154.15	350.131	544.32	8.02186e+09
297	297	46	iWAT	374.4	9.76	WT	20.16	171.36	368.64	715.68	6.0398e+06	2156.03	89564.9	4154.15	350.131	544.32	8.02186e+09
298	298	46	iWAT	518.4	11.49	WT	20.16	171.36	368.64	715.68	6.0398e+06	2156.03	89564.9	4154.15	350.131	544.32	8.02186e+09
299	299	46	iWAT	684	13.2	WT	20.16	171.36	368.64	715.68	6.0398e+06	2156.03	89564.9	4154.15	350.131	544.32	8.02186e+09
300	300	46	iWAT	1029.6	16.19	WT	20.16	171.36	368.64	715.68	6.0398e+06	2156.03	89564.9	4154.15	350.131	544.32	8.02186e+09
301	301	46	iWAT	1044	16.3	WT	20.16	171.36	368.64	715.68	6.0398e+06	2156.03	89564.9	4154.15	350.131	544.32	8.02186e+09
302	302	46	iWAT	2016	22.66	WT	20.16	171.36	368.64	715.68	6.0398e+06	2156.03	89564.9	4154.15	350.131	544.32	8.02186e+09
303	303	46	iWAT	1836	21.62	WT	20.16	171.36	368.64	715.68	6.0398e+06	2156.03	89564.9	4154.15	350.131	544.32	8.02186e+09
304	304	46	iWAT	842.4	14.65	WT	20.16	171.36	368.64	715.68	6.0398e+06	2156.03	89564.9	4154.15	350.131	544.32	8.02186e+09
305	305	46	iWAT	612	12.48	WT	20.16	171.36	368.64	715.68	6.0398e+06	2156.03	89564.9	4154.15	350.131	544.32	8.02186e+09
306	306	46	iWAT	1353.6	18.57	WT	20.16	171.36	368.64	715.68	6.0398e+06	2156.03	89564.9	4154.15	350.131	544.32	8.02186e+09
307	307	46	iWAT	2556	25.51	WT	20.16	171.36	368.64	715.68	6.0398e+06	2156.03	89564.9	4154.15	350.131	544.32	8.02186e+09
308	308	46	iWAT	1360.8	18.62	WT	20.16	171.36	368.64	715.68	6.0398e+06	2156.03	89564.9	4154.15	350.131	544.32	8.02186e+09
309	309	46	iWAT	1627.2	20.36	WT	20.16	171.36	368.64	715.68	6.0398e+06	2156.03	89564.9	4154.15	350.131	544.32	8.02186e+09
310	310	46	iWAT	705.6	13.4	WT	20.16	171.36	368.64	715.68	6.0398e+06	2156.03	89564.9	4154.15	350.131	544.32	8.02186e+09
311	311	46	iWAT	1144.8	17.07	WT	20.16	171.36	368.64	715.68	6.0398e+06	2156.03	89564.9	4154.15	350.131	544.32	8.02186e+09
312	312	46	iWAT	1627.2	20.36	WT	20.16	171.36	368.64	715.68	6.0398e+06	2156.03	89564.9	4154.15	350.131	544.32	8.02186e+09
313	313	46	iWAT	1094.4	16.69	WT	20.16	171.36	368.64	715.68	6.0398e+06	2156.03	89564.9	4154.15	350.131	544.32	8.02186e+09
314	314	46	iWAT	2181.6	23.57	WT	20.16	171.36	368.64	715.68	6.0398e+06	2156.03	89564.9	4154.15	350.131	544.32	8.02186e+09
315	315	46	iWAT	1123.2	16.91	WT	20.16	171.36	368.64	715.68	6.0398e+06	2156.03	89564.9	4154.15	350.131	544.32	8.02186e+09
316	316	46	iWAT	756	13.87	WT	20.16	171.36	368.64	715.68	6.0398e+06	2156.03	89564.9	4154.15	350.131	544.32	8.02186e+09
317	317	46	iWAT	993.6	15.91	WT	20.16	171.36	368.64	715.68	6.0398e+06	2156.03	89564.9	4154.15	350.131	544.32	8.02186e+09
318	318	46	iWAT	468	10.92	WT	20.16	171.36	368.64	715.68	6.0398e+06	2156.03	89564.9	4154.15	350.131	544.32	8.02186e+09
319	319	46	iWAT	2066.4	22.94	WT	20.16	171.36	368.64	715.68	6.0398e+06	2156.03	89564.9	4154.15	350.131	544.32	8.02186e+09
320	320	46	iWAT	1483.2	19.43	WT	20.16	171.36	368.64	715.68	6.0398e+06	2156.03	89564.9	4154.15	350.131	544.32	8.02186e+09
321	321	46	iWAT	1224	17.65	WT	20.16	171.36	368.64	715.68	6.0398e+06	2156.03	89564.9	4154.15	350.131	544.32	8.02186e+09
322	322	46	iWAT	108	5.24	WT	20.16	171.36	368.64	715.68	6.0398e+06	2156.03	89564.9	4154.15	350.131	544.32	8.02186e+09
323	323	46	iWAT	921.6	15.32	WT	20.16	171.36	368.64	715.68	6.0398e+06	2156.03	89564.9	4154.15	350.131	544.32	8.02186e+09
324	324	46	iWAT	1382.4	18.76	WT	20.16	171.36	368.64	715.68	6.0398e+06	2156.03	89564.9	4154.15	350.131	544.32	8.02186e+09
325	325	46	iWAT	374.4	9.76	WT	20.16	171.36	368.64	715.68	6.0398e+06	2156.03	89564.9	4154.15	350.131	544.32	8.02186e+09
326	326	46	iWAT	684	13.2	WT	20.16	171.36	368.64	715.68	6.0398e+06	2156.03	89564.9	4154.15	350.131	544.32	8.02186e+09
327	327	46	iWAT	950.4	15.56	WT	20.16	171.36	368.64	715.68	6.0398e+06	2156.03	89564.9	4154.15	350.131	544.32	8.02186e+09
328	328	46	iWAT	187.2	6.9	WT	20.16	171.36	368.64	715.68	6.0398e+06	2156.03	89564.9	4154.15	350.131	544.32	8.02186e+09
329	329	46	iWAT	1634.4	20.4	WT	20.16	171.36	368.64	715.68	6.0398e+06	2156.03	89564.9	4154.15	350.131	544.32	8.02186e+09
330	330	46	iWAT	655.2	12.92	WT	20.16	171.36	368.64	715.68	6.0398e+06	2156.03	89564.9	4154.15	350.131	544.32	8.02186e+09
331	331	46	iWAT	1908	22.04	WT	20.16	171.36	368.64	715.68	6.0398e+06	2156.03	89564.9	4154.15	350.131	544.32	8.02186e+09
333	333	46	iWAT	756	13.87	WT	20.16	171.36	368.64	715.68	6.0398e+06	2156.03	89564.9	4154.15	350.131	544.32	8.02186e+09
334	334	46	iWAT	856.8	14.77	WT	20.16	171.36	368.64	715.68	6.0398e+06	2156.03	89564.9	4154.15	350.131	544.32	8.02186e+09
335	335	46	iWAT	1771.2	21.24	WT	20.16	171.36	368.64	715.68	6.0398e+06	2156.03	89564.9	4154.15	350.131	544.32	8.02186e+09
336	336	46	iWAT	1576.8	20.04	WT	20.16	171.36	368.64	715.68	6.0398e+06	2156.03	89564.9	4154.15	350.131	544.32	8.02186e+09
337	337	46	iWAT	1303.2	18.22	WT	20.16	171.36	368.64	715.68	6.0398e+06	2156.03	89564.9	4154.15	350.131	544.32	8.02186e+09
338	338	46	iWAT	1785.6	21.32	WT	20.16	171.36	368.64	715.68	6.0398e+06	2156.03	89564.9	4154.15	350.131	544.32	8.02186e+09
339	339	46	iWAT	892.8	15.08	WT	20.16	171.36	368.64	715.68	6.0398e+06	2156.03	89564.9	4154.15	350.131	544.32	8.02186e+09
340	340	46	iWAT	3578.4	30.19	WT	20.16	171.36	368.64	715.68	6.0398e+06	2156.03	89564.9	4154.15	350.131	544.32	8.02186e+09
341	341	46	iWAT	907.2	15.2	WT	20.16	171.36	368.64	715.68	6.0398e+06	2156.03	89564.9	4154.15	350.131	544.32	8.02186e+09
342	342	46	iWAT	748.8	13.81	WT	20.16	171.36	368.64	715.68	6.0398e+06	2156.03	89564.9	4154.15	350.131	544.32	8.02186e+09
343	343	46	iWAT	1087.2	16.64	WT	20.16	171.36	368.64	715.68	6.0398e+06	2156.03	89564.9	4154.15	350.131	544.32	8.02186e+09
345	345	46	iWAT	1929.6	22.17	WT	20.16	171.36	368.64	715.68	6.0398e+06	2156.03	89564.9	4154.15	350.131	544.32	8.02186e+09
346	346	46	iWAT	1216.8	17.6	WT	20.16	171.36	368.64	715.68	6.0398e+06	2156.03	89564.9	4154.15	350.131	544.32	8.02186e+09
347	347	46	iWAT	2383.2	24.63	WT	20.16	171.36	368.64	715.68	6.0398e+06	2156.03	89564.9	4154.15	350.131	544.32	8.02186e+09
348	348	46	iWAT	1893.6	21.96	WT	20.16	171.36	368.64	715.68	6.0398e+06	2156.03	89564.9	4154.15	350.131	544.32	8.02186e+09
349	349	46	iWAT	1238.4	17.76	WT	20.16	171.36	368.64	715.68	6.0398e+06	2156.03	89564.9	4154.15	350.131	544.32	8.02186e+09
350	350	46	iWAT	698.4	13.34	WT	20.16	171.36	368.64	715.68	6.0398e+06	2156.03	89564.9	4154.15	350.131	544.32	8.02186e+09
351	351	46	iWAT	576	12.11	WT	20.16	171.36	368.64	715.68	6.0398e+06	2156.03	89564.9	4154.15	350.131	544.32	8.02186e+09
352	352	46	iWAT	1094.4	16.69	WT	20.16	171.36	368.64	715.68	6.0398e+06	2156.03	89564.9	4154.15	350.131	544.32	8.02186e+09
353	353	46	iWAT	1087.2	16.64	WT	20.16	171.36	368.64	715.68	6.0398e+06	2156.03	89564.9	4154.15	350.131	544.32	8.02186e+09
354	354	46	iWAT	1814.4	21.49	WT	20.16	171.36	368.64	715.68	6.0398e+06	2156.03	89564.9	4154.15	350.131	544.32	8.02186e+09
355	355	46	iWAT	698.4	13.34	WT	20.16	171.36	368.64	715.68	6.0398e+06	2156.03	89564.9	4154.15	350.131	544.32	8.02186e+09
356	356	46	iWAT	2772	26.57	WT	20.16	171.36	368.64	715.68	6.0398e+06	2156.03	89564.9	4154.15	350.131	544.32	8.02186e+09
357	357	46	iWAT	396	10.04	WT	20.16	171.36	368.64	715.68	6.0398e+06	2156.03	89564.9	4154.15	350.131	544.32	8.02186e+09
358	358	46	iWAT	1216.8	17.6	WT	20.16	171.36	368.64	715.68	6.0398e+06	2156.03	89564.9	4154.15	350.131	544.32	8.02186e+09
359	359	46	iWAT	259.2	8.12	WT	20.16	171.36	368.64	715.68	6.0398e+06	2156.03	89564.9	4154.15	350.131	544.32	8.02186e+09
360	360	46	iWAT	1108.8	16.8	WT	20.16	171.36	368.64	715.68	6.0398e+06	2156.03	89564.9	4154.15	350.131	544.32	8.02186e+09
361	361	46	iWAT	1677.6	20.67	WT	20.16	171.36	368.64	715.68	6.0398e+06	2156.03	89564.9	4154.15	350.131	544.32	8.02186e+09
362	362	46	iWAT	136.8	5.9	WT	20.16	171.36	368.64	715.68	6.0398e+06	2156.03	89564.9	4154.15	350.131	544.32	8.02186e+09
363	363	46	iWAT	576	12.11	WT	20.16	171.36	368.64	715.68	6.0398e+06	2156.03	89564.9	4154.15	350.131	544.32	8.02186e+09
364	364	46	iWAT	856.8	14.77	WT	20.16	171.36	368.64	715.68	6.0398e+06	2156.03	89564.9	4154.15	350.131	544.32	8.02186e+09
365	365	46	iWAT	820.8	14.46	WT	20.16	171.36	368.64	715.68	6.0398e+06	2156.03	89564.9	4154.15	350.131	544.32	8.02186e+09
366	366	46	iWAT	1382.4	18.76	WT	20.16	171.36	368.64	715.68	6.0398e+06	2156.03	89564.9	4154.15	350.131	544.32	8.02186e+09
367	367	46	iWAT	1332	18.42	WT	20.16	171.36	368.64	715.68	6.0398e+06	2156.03	89564.9	4154.15	350.131	544.32	8.02186e+09
368	368	46	iWAT	525.6	11.57	WT	20.16	171.36	368.64	715.68	6.0398e+06	2156.03	89564.9	4154.15	350.131	544.32	8.02186e+09
369	369	46	iWAT	2232	23.84	WT	20.16	171.36	368.64	715.68	6.0398e+06	2156.03	89564.9	4154.15	350.131	544.32	8.02186e+09
370	370	46	iWAT	108	5.24	WT	20.16	171.36	368.64	715.68	6.0398e+06	2156.03	89564.9	4154.15	350.131	544.32	8.02186e+09
371	371	46	iWAT	1807.2	21.45	WT	20.16	171.36	368.64	715.68	6.0398e+06	2156.03	89564.9	4154.15	350.131	544.32	8.02186e+09
372	372	46	iWAT	763.2	13.94	WT	20.16	171.36	368.64	715.68	6.0398e+06	2156.03	89564.9	4154.15	350.131	544.32	8.02186e+09
373	373	46	iWAT	1425.6	19.05	WT	20.16	171.36	368.64	715.68	6.0398e+06	2156.03	89564.9	4154.15	350.131	544.32	8.02186e+09
374	374	46	iWAT	489.6	11.17	WT	20.16	171.36	368.64	715.68	6.0398e+06	2156.03	89564.9	4154.15	350.131	544.32	8.02186e+09
375	375	46	iWAT	1432.8	19.1	WT	20.16	171.36	368.64	715.68	6.0398e+06	2156.03	89564.9	4154.15	350.131	544.32	8.02186e+09
376	376	46	iWAT	1072.8	16.53	WT	20.16	171.36	368.64	715.68	6.0398e+06	2156.03	89564.9	4154.15	350.131	544.32	8.02186e+09
377	377	46	iWAT	842.4	14.65	WT	20.16	171.36	368.64	715.68	6.0398e+06	2156.03	89564.9	4154.15	350.131	544.32	8.02186e+09
378	378	46	iWAT	568.8	12.04	WT	20.16	171.36	368.64	715.68	6.0398e+06	2156.03	89564.9	4154.15	350.131	544.32	8.02186e+09
379	379	46	iWAT	1108.8	16.8	WT	20.16	171.36	368.64	715.68	6.0398e+06	2156.03	89564.9	4154.15	350.131	544.32	8.02186e+09
380	380	46	iWAT	2728.8	26.36	WT	20.16	171.36	368.64	715.68	6.0398e+06	2156.03	89564.9	4154.15	350.131	544.32	8.02186e+09
381	381	46	iWAT	381.6	9.86	WT	20.16	171.36	368.64	715.68	6.0398e+06	2156.03	89564.9	4154.15	350.131	544.32	8.02186e+09
382	382	46	iWAT	1965.6	22.37	WT	20.16	171.36	368.64	715.68	6.0398e+06	2156.03	89564.9	4154.15	350.131	544.32	8.02186e+09
383	383	46	iWAT	446.4	10.66	WT	20.16	171.36	368.64	715.68	6.0398e+06	2156.03	89564.9	4154.15	350.131	544.32	8.02186e+09
384	384	46	iWAT	288	8.56	WT	20.16	171.36	368.64	715.68	6.0398e+06	2156.03	89564.9	4154.15	350.131	544.32	8.02186e+09
385	385	46	iWAT	165.6	6.49	WT	20.16	171.36	368.64	715.68	6.0398e+06	2156.03	89564.9	4154.15	350.131	544.32	8.02186e+09
386	386	46	iWAT	734.4	13.68	WT	20.16	171.36	368.64	715.68	6.0398e+06	2156.03	89564.9	4154.15	350.131	544.32	8.02186e+09
387	387	46	iWAT	684	13.2	WT	20.16	171.36	368.64	715.68	6.0398e+06	2156.03	89564.9	4154.15	350.131	544.32	8.02186e+09
388	388	46	iWAT	266.4	8.24	WT	20.16	171.36	368.64	715.68	6.0398e+06	2156.03	89564.9	4154.15	350.131	544.32	8.02186e+09
389	389	46	iWAT	777.6	14.07	WT	20.16	171.36	368.64	715.68	6.0398e+06	2156.03	89564.9	4154.15	350.131	544.32	8.02186e+09
390	390	46	iWAT	720	13.54	WT	20.16	171.36	368.64	715.68	6.0398e+06	2156.03	89564.9	4154.15	350.131	544.32	8.02186e+09
391	391	46	iWAT	525.6	11.57	WT	20.16	171.36	368.64	715.68	6.0398e+06	2156.03	89564.9	4154.15	350.131	544.32	8.02186e+09
392	392	46	iWAT	424.8	10.4	WT	20.16	171.36	368.64	715.68	6.0398e+06	2156.03	89564.9	4154.15	350.131	544.32	8.02186e+09
393	393	46	iWAT	597.6	12.34	WT	20.16	171.36	368.64	715.68	6.0398e+06	2156.03	89564.9	4154.15	350.131	544.32	8.02186e+09
394	394	46	iWAT	964.8	15.67	WT	20.16	171.36	368.64	715.68	6.0398e+06	2156.03	89564.9	4154.15	350.131	544.32	8.02186e+09
395	395	46	iWAT	1274.4	18.01	WT	20.16	171.36	368.64	715.68	6.0398e+06	2156.03	89564.9	4154.15	350.131	544.32	8.02186e+09
396	396	46	iWAT	129.6	5.74	WT	20.16	171.36	368.64	715.68	6.0398e+06	2156.03	89564.9	4154.15	350.131	544.32	8.02186e+09
397	397	46	iWAT	489.6	11.17	WT	20.16	171.36	368.64	715.68	6.0398e+06	2156.03	89564.9	4154.15	350.131	544.32	8.02186e+09
398	398	46	iWAT	2181.6	23.57	WT	20.16	171.36	368.64	715.68	6.0398e+06	2156.03	89564.9	4154.15	350.131	544.32	8.02186e+09
399	399	46	iWAT	669.6	13.06	WT	20.16	171.36	368.64	715.68	6.0398e+06	2156.03	89564.9	4154.15	350.131	544.32	8.02186e+09
400	400	46	iWAT	1965.6	22.37	WT	20.16	171.36	368.64	715.68	6.0398e+06	2156.03	89564.9	4154.15	350.131	544.32	8.02186e+09
401	401	46	iWAT	417.6	10.31	WT	20.16	171.36	368.64	715.68	6.0398e+06	2156.03	89564.9	4154.15	350.131	544.32	8.02186e+09
402	402	46	iWAT	1555.2	19.9	WT	20.16	171.36	368.64	715.68	6.0398e+06	2156.03	89564.9	4154.15	350.131	544.32	8.02186e+09
403	403	46	iWAT	1252.8	17.86	WT	20.16	171.36	368.64	715.68	6.0398e+06	2156.03	89564.9	4154.15	350.131	544.32	8.02186e+09
404	404	46	iWAT	1886.4	21.92	WT	20.16	171.36	368.64	715.68	6.0398e+06	2156.03	89564.9	4154.15	350.131	544.32	8.02186e+09
405	405	46	iWAT	1000.8	15.96	WT	20.16	171.36	368.64	715.68	6.0398e+06	2156.03	89564.9	4154.15	350.131	544.32	8.02186e+09
406	406	46	iWAT	676.8	13.13	WT	20.16	171.36	368.64	715.68	6.0398e+06	2156.03	89564.9	4154.15	350.131	544.32	8.02186e+09
407	407	46	iWAT	525.6	11.57	WT	20.16	171.36	368.64	715.68	6.0398e+06	2156.03	89564.9	4154.15	350.131	544.32	8.02186e+09
408	408	46	iWAT	626.4	12.63	WT	20.16	171.36	368.64	715.68	6.0398e+06	2156.03	89564.9	4154.15	350.131	544.32	8.02186e+09
409	409	46	iWAT	842.4	14.65	WT	20.16	171.36	368.64	715.68	6.0398e+06	2156.03	89564.9	4154.15	350.131	544.32	8.02186e+09
410	410	46	iWAT	813.6	14.39	WT	20.16	171.36	368.64	715.68	6.0398e+06	2156.03	89564.9	4154.15	350.131	544.32	8.02186e+09
411	411	46	iWAT	108	5.24	WT	20.16	171.36	368.64	715.68	6.0398e+06	2156.03	89564.9	4154.15	350.131	544.32	8.02186e+09
412	412	46	iWAT	2656.8	26.01	WT	20.16	171.36	368.64	715.68	6.0398e+06	2156.03	89564.9	4154.15	350.131	544.32	8.02186e+09
413	413	46	iWAT	547.2	11.8	WT	20.16	171.36	368.64	715.68	6.0398e+06	2156.03	89564.9	4154.15	350.131	544.32	8.02186e+09
414	414	46	iWAT	892.8	15.08	WT	20.16	171.36	368.64	715.68	6.0398e+06	2156.03	89564.9	4154.15	350.131	544.32	8.02186e+09
415	415	46	iWAT	691.2	13.27	WT	20.16	171.36	368.64	715.68	6.0398e+06	2156.03	89564.9	4154.15	350.131	544.32	8.02186e+09
416	416	46	iWAT	1411.2	18.96	WT	20.16	171.36	368.64	715.68	6.0398e+06	2156.03	89564.9	4154.15	350.131	544.32	8.02186e+09
417	417	46	iWAT	374.4	9.76	WT	20.16	171.36	368.64	715.68	6.0398e+06	2156.03	89564.9	4154.15	350.131	544.32	8.02186e+09
418	418	46	iWAT	705.6	13.4	WT	20.16	171.36	368.64	715.68	6.0398e+06	2156.03	89564.9	4154.15	350.131	544.32	8.02186e+09
419	419	46	iWAT	144	6.06	WT	20.16	171.36	368.64	715.68	6.0398e+06	2156.03	89564.9	4154.15	350.131	544.32	8.02186e+09
420	420	46	iWAT	597.6	12.34	WT	20.16	171.36	368.64	715.68	6.0398e+06	2156.03	89564.9	4154.15	350.131	544.32	8.02186e+09
421	421	46	iWAT	1368	18.66	WT	20.16	171.36	368.64	715.68	6.0398e+06	2156.03	89564.9	4154.15	350.131	544.32	8.02186e+09
422	422	46	iWAT	2059.2	22.9	WT	20.16	171.36	368.64	715.68	6.0398e+06	2156.03	89564.9	4154.15	350.131	544.32	8.02186e+09
423	423	46	iWAT	496.8	11.25	WT	20.16	171.36	368.64	715.68	6.0398e+06	2156.03	89564.9	4154.15	350.131	544.32	8.02186e+09
424	424	46	iWAT	2462.4	25.04	WT	20.16	171.36	368.64	715.68	6.0398e+06	2156.03	89564.9	4154.15	350.131	544.32	8.02186e+09
425	425	46	iWAT	1051.2	16.36	WT	20.16	171.36	368.64	715.68	6.0398e+06	2156.03	89564.9	4154.15	350.131	544.32	8.02186e+09
426	426	46	iWAT	1094.4	16.69	WT	20.16	171.36	368.64	715.68	6.0398e+06	2156.03	89564.9	4154.15	350.131	544.32	8.02186e+09
427	427	46	iWAT	626.4	12.63	WT	20.16	171.36	368.64	715.68	6.0398e+06	2156.03	89564.9	4154.15	350.131	544.32	8.02186e+09
428	428	46	iWAT	741.6	13.74	WT	20.16	171.36	368.64	715.68	6.0398e+06	2156.03	89564.9	4154.15	350.131	544.32	8.02186e+09
429	429	46	iWAT	115.2	5.42	WT	20.16	171.36	368.64	715.68	6.0398e+06	2156.03	89564.9	4154.15	350.131	544.32	8.02186e+09
430	430	46	iWAT	129.6	5.74	WT	20.16	171.36	368.64	715.68	6.0398e+06	2156.03	89564.9	4154.15	350.131	544.32	8.02186e+09
431	431	46	iWAT	280.8	8.46	WT	20.16	171.36	368.64	715.68	6.0398e+06	2156.03	89564.9	4154.15	350.131	544.32	8.02186e+09
432	432	46	iWAT	1987.2	22.5	WT	20.16	171.36	368.64	715.68	6.0398e+06	2156.03	89564.9	4154.15	350.131	544.32	8.02186e+09
433	433	46	iWAT	734.4	13.68	WT	20.16	171.36	368.64	715.68	6.0398e+06	2156.03	89564.9	4154.15	350.131	544.32	8.02186e+09
434	434	46	iWAT	590.4	12.26	WT	20.16	171.36	368.64	715.68	6.0398e+06	2156.03	89564.9	4154.15	350.131	544.32	8.02186e+09
435	435	46	iWAT	273.6	8.35	WT	20.16	171.36	368.64	715.68	6.0398e+06	2156.03	89564.9	4154.15	350.131	544.32	8.02186e+09
436	436	46	iWAT	1152	17.13	WT	20.16	171.36	368.64	715.68	6.0398e+06	2156.03	89564.9	4154.15	350.131	544.32	8.02186e+09
437	437	46	iWAT	1008	16.02	WT	20.16	171.36	368.64	715.68	6.0398e+06	2156.03	89564.9	4154.15	350.131	544.32	8.02186e+09
438	438	46	iWAT	849.6	14.71	WT	20.16	171.36	368.64	715.68	6.0398e+06	2156.03	89564.9	4154.15	350.131	544.32	8.02186e+09
439	439	46	iWAT	3117.6	28.18	WT	20.16	171.36	368.64	715.68	6.0398e+06	2156.03	89564.9	4154.15	350.131	544.32	8.02186e+09
440	440	46	iWAT	1044	16.3	WT	20.16	171.36	368.64	715.68	6.0398e+06	2156.03	89564.9	4154.15	350.131	544.32	8.02186e+09
441	441	46	iWAT	1526.4	19.72	WT	20.16	171.36	368.64	715.68	6.0398e+06	2156.03	89564.9	4154.15	350.131	544.32	8.02186e+09
442	442	46	iWAT	129.6	5.74	WT	20.16	171.36	368.64	715.68	6.0398e+06	2156.03	89564.9	4154.15	350.131	544.32	8.02186e+09
443	443	46	iWAT	871.2	14.89	WT	20.16	171.36	368.64	715.68	6.0398e+06	2156.03	89564.9	4154.15	350.131	544.32	8.02186e+09
444	444	46	iWAT	1072.8	16.53	WT	20.16	171.36	368.64	715.68	6.0398e+06	2156.03	89564.9	4154.15	350.131	544.32	8.02186e+09
445	445	46	iWAT	1454.4	19.24	WT	20.16	171.36	368.64	715.68	6.0398e+06	2156.03	89564.9	4154.15	350.131	544.32	8.02186e+09
446	446	46	iWAT	374.4	9.76	WT	20.16	171.36	368.64	715.68	6.0398e+06	2156.03	89564.9	4154.15	350.131	544.32	8.02186e+09
447	447	46	iWAT	172.8	6.63	WT	20.16	171.36	368.64	715.68	6.0398e+06	2156.03	89564.9	4154.15	350.131	544.32	8.02186e+09
448	448	46	iWAT	1116	16.86	WT	20.16	171.36	368.64	715.68	6.0398e+06	2156.03	89564.9	4154.15	350.131	544.32	8.02186e+09
449	449	46	iWAT	1468.8	19.34	WT	20.16	171.36	368.64	715.68	6.0398e+06	2156.03	89564.9	4154.15	350.131	544.32	8.02186e+09
450	450	46	iWAT	698.4	13.34	WT	20.16	171.36	368.64	715.68	6.0398e+06	2156.03	89564.9	4154.15	350.131	544.32	8.02186e+09
451	451	46	iWAT	115.2	5.42	WT	20.16	171.36	368.64	715.68	6.0398e+06	2156.03	89564.9	4154.15	350.131	544.32	8.02186e+09
452	452	46	iWAT	1843.2	21.66	WT	20.16	171.36	368.64	715.68	6.0398e+06	2156.03	89564.9	4154.15	350.131	544.32	8.02186e+09
453	453	46	iWAT	626.4	12.63	WT	20.16	171.36	368.64	715.68	6.0398e+06	2156.03	89564.9	4154.15	350.131	544.32	8.02186e+09
454	454	46	iWAT	1044	16.3	WT	20.16	171.36	368.64	715.68	6.0398e+06	2156.03	89564.9	4154.15	350.131	544.32	8.02186e+09
455	455	46	iWAT	2016	22.66	WT	20.16	171.36	368.64	715.68	6.0398e+06	2156.03	89564.9	4154.15	350.131	544.32	8.02186e+09
456	456	46	iWAT	2786.4	26.64	WT	20.16	171.36	368.64	715.68	6.0398e+06	2156.03	89564.9	4154.15	350.131	544.32	8.02186e+09
457	457	46	iWAT	828	14.52	WT	20.16	171.36	368.64	715.68	6.0398e+06	2156.03	89564.9	4154.15	350.131	544.32	8.02186e+09
458	458	46	iWAT	1231.2	17.71	WT	20.16	171.36	368.64	715.68	6.0398e+06	2156.03	89564.9	4154.15	350.131	544.32	8.02186e+09
459	459	46	iWAT	446.4	10.66	WT	20.16	171.36	368.64	715.68	6.0398e+06	2156.03	89564.9	4154.15	350.131	544.32	8.02186e+09
460	460	46	iWAT	2556	25.51	WT	20.16	171.36	368.64	715.68	6.0398e+06	2156.03	89564.9	4154.15	350.131	544.32	8.02186e+09
462	462	46	iWAT	1281.6	18.07	WT	20.16	171.36	368.64	715.68	6.0398e+06	2156.03	89564.9	4154.15	350.131	544.32	8.02186e+09
463	463	46	iWAT	1555.2	19.9	WT	20.16	171.36	368.64	715.68	6.0398e+06	2156.03	89564.9	4154.15	350.131	544.32	8.02186e+09
464	464	46	iWAT	820.8	14.46	WT	20.16	171.36	368.64	715.68	6.0398e+06	2156.03	89564.9	4154.15	350.131	544.32	8.02186e+09
465	465	46	iWAT	1123.2	16.91	WT	20.16	171.36	368.64	715.68	6.0398e+06	2156.03	89564.9	4154.15	350.131	544.32	8.02186e+09
466	466	46	iWAT	820.8	14.46	WT	20.16	171.36	368.64	715.68	6.0398e+06	2156.03	89564.9	4154.15	350.131	544.32	8.02186e+09
467	467	46	iWAT	1015.2	16.08	WT	20.16	171.36	368.64	715.68	6.0398e+06	2156.03	89564.9	4154.15	350.131	544.32	8.02186e+09
468	468	46	iWAT	1850.4	21.71	WT	20.16	171.36	368.64	715.68	6.0398e+06	2156.03	89564.9	4154.15	350.131	544.32	8.02186e+09
469	469	46	iWAT	763.2	13.94	WT	20.16	171.36	368.64	715.68	6.0398e+06	2156.03	89564.9	4154.15	350.131	544.32	8.02186e+09
470	470	46	iWAT	129.6	5.74	WT	20.16	171.36	368.64	715.68	6.0398e+06	2156.03	89564.9	4154.15	350.131	544.32	8.02186e+09
471	471	46	iWAT	547.2	11.8	WT	20.16	171.36	368.64	715.68	6.0398e+06	2156.03	89564.9	4154.15	350.131	544.32	8.02186e+09
472	472	46	iWAT	417.6	10.31	WT	20.16	171.36	368.64	715.68	6.0398e+06	2156.03	89564.9	4154.15	350.131	544.32	8.02186e+09
473	473	46	iWAT	136.8	5.9	WT	20.16	171.36	368.64	715.68	6.0398e+06	2156.03	89564.9	4154.15	350.131	544.32	8.02186e+09
474	474	46	iWAT	144	6.06	WT	20.16	171.36	368.64	715.68	6.0398e+06	2156.03	89564.9	4154.15	350.131	544.32	8.02186e+09
475	475	46	iWAT	806.4	14.33	WT	20.16	171.36	368.64	715.68	6.0398e+06	2156.03	89564.9	4154.15	350.131	544.32	8.02186e+09
476	476	46	iWAT	640.8	12.77	WT	20.16	171.36	368.64	715.68	6.0398e+06	2156.03	89564.9	4154.15	350.131	544.32	8.02186e+09
477	477	46	iWAT	928.8	15.38	WT	20.16	171.36	368.64	715.68	6.0398e+06	2156.03	89564.9	4154.15	350.131	544.32	8.02186e+09
478	478	46	iWAT	640.8	12.77	WT	20.16	171.36	368.64	715.68	6.0398e+06	2156.03	89564.9	4154.15	350.131	544.32	8.02186e+09
479	479	46	iWAT	806.4	14.33	WT	20.16	171.36	368.64	715.68	6.0398e+06	2156.03	89564.9	4154.15	350.131	544.32	8.02186e+09
480	480	46	iWAT	518.4	11.49	WT	20.16	171.36	368.64	715.68	6.0398e+06	2156.03	89564.9	4154.15	350.131	544.32	8.02186e+09
481	481	46	iWAT	1137.6	17.02	WT	20.16	171.36	368.64	715.68	6.0398e+06	2156.03	89564.9	4154.15	350.131	544.32	8.02186e+09
482	482	46	iWAT	900	15.14	WT	20.16	171.36	368.64	715.68	6.0398e+06	2156.03	89564.9	4154.15	350.131	544.32	8.02186e+09
483	483	46	iWAT	1828.8	21.58	WT	20.16	171.36	368.64	715.68	6.0398e+06	2156.03	89564.9	4154.15	350.131	544.32	8.02186e+09
484	484	46	iWAT	208.8	7.29	WT	20.16	171.36	368.64	715.68	6.0398e+06	2156.03	89564.9	4154.15	350.131	544.32	8.02186e+09
485	485	46	iWAT	2131.2	23.3	WT	20.16	171.36	368.64	715.68	6.0398e+06	2156.03	89564.9	4154.15	350.131	544.32	8.02186e+09
486	486	46	iWAT	108	5.24	WT	20.16	171.36	368.64	715.68	6.0398e+06	2156.03	89564.9	4154.15	350.131	544.32	8.02186e+09
487	487	46	iWAT	468	10.92	WT	20.16	171.36	368.64	715.68	6.0398e+06	2156.03	89564.9	4154.15	350.131	544.32	8.02186e+09
488	488	46	iWAT	633.6	12.7	WT	20.16	171.36	368.64	715.68	6.0398e+06	2156.03	89564.9	4154.15	350.131	544.32	8.02186e+09
489	489	46	iWAT	439.2	10.58	WT	20.16	171.36	368.64	715.68	6.0398e+06	2156.03	89564.9	4154.15	350.131	544.32	8.02186e+09
490	490	46	iWAT	1274.4	18.01	WT	20.16	171.36	368.64	715.68	6.0398e+06	2156.03	89564.9	4154.15	350.131	544.32	8.02186e+09
491	491	46	iWAT	453.6	10.75	WT	20.16	171.36	368.64	715.68	6.0398e+06	2156.03	89564.9	4154.15	350.131	544.32	8.02186e+09
492	492	46	iWAT	972	15.73	WT	20.16	171.36	368.64	715.68	6.0398e+06	2156.03	89564.9	4154.15	350.131	544.32	8.02186e+09
493	493	46	iWAT	892.8	15.08	WT	20.16	171.36	368.64	715.68	6.0398e+06	2156.03	89564.9	4154.15	350.131	544.32	8.02186e+09
494	494	46	iWAT	1360.8	18.62	WT	20.16	171.36	368.64	715.68	6.0398e+06	2156.03	89564.9	4154.15	350.131	544.32	8.02186e+09
495	495	46	iWAT	770.4	14.01	WT	20.16	171.36	368.64	715.68	6.0398e+06	2156.03	89564.9	4154.15	350.131	544.32	8.02186e+09
496	496	46	iWAT	352.8	9.48	WT	20.16	171.36	368.64	715.68	6.0398e+06	2156.03	89564.9	4154.15	350.131	544.32	8.02186e+09
497	497	46	iWAT	424.8	10.4	WT	20.16	171.36	368.64	715.68	6.0398e+06	2156.03	89564.9	4154.15	350.131	544.32	8.02186e+09
498	498	46	iWAT	835.2	14.58	WT	20.16	171.36	368.64	715.68	6.0398e+06	2156.03	89564.9	4154.15	350.131	544.32	8.02186e+09
499	499	46	iWAT	3168	28.4	WT	20.16	171.36	368.64	715.68	6.0398e+06	2156.03	89564.9	4154.15	350.131	544.32	8.02186e+09
500	500	46	iWAT	2462.4	25.04	WT	20.16	171.36	368.64	715.68	6.0398e+06	2156.03	89564.9	4154.15	350.131	544.32	8.02186e+09
501	501	46	iWAT	1245.6	17.81	WT	20.16	171.36	368.64	715.68	6.0398e+06	2156.03	89564.9	4154.15	350.131	544.32	8.02186e+09
502	502	46	iWAT	460.8	10.83	WT	20.16	171.36	368.64	715.68	6.0398e+06	2156.03	89564.9	4154.15	350.131	544.32	8.02186e+09
503	503	46	iWAT	381.6	9.86	WT	20.16	171.36	368.64	715.68	6.0398e+06	2156.03	89564.9	4154.15	350.131	544.32	8.02186e+09
504	504	46	iWAT	2275.2	24.07	WT	20.16	171.36	368.64	715.68	6.0398e+06	2156.03	89564.9	4154.15	350.131	544.32	8.02186e+09
505	505	46	iWAT	489.6	11.17	WT	20.16	171.36	368.64	715.68	6.0398e+06	2156.03	89564.9	4154.15	350.131	544.32	8.02186e+09
506	506	46	iWAT	1000.8	15.96	WT	20.16	171.36	368.64	715.68	6.0398e+06	2156.03	89564.9	4154.15	350.131	544.32	8.02186e+09
507	507	46	iWAT	1526.4	19.72	WT	20.16	171.36	368.64	715.68	6.0398e+06	2156.03	89564.9	4154.15	350.131	544.32	8.02186e+09
508	508	46	iWAT	252	8.01	WT	20.16	171.36	368.64	715.68	6.0398e+06	2156.03	89564.9	4154.15	350.131	544.32	8.02186e+09
509	509	46	iWAT	1166.4	17.23	WT	20.16	171.36	368.64	715.68	6.0398e+06	2156.03	89564.9	4154.15	350.131	544.32	8.02186e+09
510	510	46	iWAT	122.4	5.58	WT	20.16	171.36	368.64	715.68	6.0398e+06	2156.03	89564.9	4154.15	350.131	544.32	8.02186e+09
511	511	46	iWAT	489.6	11.17	WT	20.16	171.36	368.64	715.68	6.0398e+06	2156.03	89564.9	4154.15	350.131	544.32	8.02186e+09
512	512	46	iWAT	1260	17.91	WT	20.16	171.36	368.64	715.68	6.0398e+06	2156.03	89564.9	4154.15	350.131	544.32	8.02186e+09
513	513	46	iWAT	914.4	15.26	WT	20.16	171.36	368.64	715.68	6.0398e+06	2156.03	89564.9	4154.15	350.131	544.32	8.02186e+09
514	514	46	iWAT	1296	18.17	WT	20.16	171.36	368.64	715.68	6.0398e+06	2156.03	89564.9	4154.15	350.131	544.32	8.02186e+09
515	515	46	iWAT	216	7.42	WT	20.16	171.36	368.64	715.68	6.0398e+06	2156.03	89564.9	4154.15	350.131	544.32	8.02186e+09
516	516	46	iWAT	1123.2	16.91	WT	20.16	171.36	368.64	715.68	6.0398e+06	2156.03	89564.9	4154.15	350.131	544.32	8.02186e+09
517	517	46	iWAT	756	13.87	WT	20.16	171.36	368.64	715.68	6.0398e+06	2156.03	89564.9	4154.15	350.131	544.32	8.02186e+09
518	518	46	iWAT	993.6	15.91	WT	20.16	171.36	368.64	715.68	6.0398e+06	2156.03	89564.9	4154.15	350.131	544.32	8.02186e+09
519	519	46	iWAT	1440	19.15	WT	20.16	171.36	368.64	715.68	6.0398e+06	2156.03	89564.9	4154.15	350.131	544.32	8.02186e+09
520	520	46	iWAT	2044.8	22.82	WT	20.16	171.36	368.64	715.68	6.0398e+06	2156.03	89564.9	4154.15	350.131	544.32	8.02186e+09
521	521	46	iWAT	180	6.77	WT	20.16	171.36	368.64	715.68	6.0398e+06	2156.03	89564.9	4154.15	350.131	544.32	8.02186e+09
522	522	46	iWAT	136.8	5.9	WT	20.16	171.36	368.64	715.68	6.0398e+06	2156.03	89564.9	4154.15	350.131	544.32	8.02186e+09
523	523	46	iWAT	180	6.77	WT	20.16	171.36	368.64	715.68	6.0398e+06	2156.03	89564.9	4154.15	350.131	544.32	8.02186e+09
524	524	46	iWAT	2836.8	26.88	WT	20.16	171.36	368.64	715.68	6.0398e+06	2156.03	89564.9	4154.15	350.131	544.32	8.02186e+09
525	525	46	iWAT	576	12.11	WT	20.16	171.36	368.64	715.68	6.0398e+06	2156.03	89564.9	4154.15	350.131	544.32	8.02186e+09
526	526	46	iWAT	835.2	14.58	WT	20.16	171.36	368.64	715.68	6.0398e+06	2156.03	89564.9	4154.15	350.131	544.32	8.02186e+09
527	527	46	iWAT	3348	29.2	WT	20.16	171.36	368.64	715.68	6.0398e+06	2156.03	89564.9	4154.15	350.131	544.32	8.02186e+09
528	528	46	iWAT	180	6.77	WT	20.16	171.36	368.64	715.68	6.0398e+06	2156.03	89564.9	4154.15	350.131	544.32	8.02186e+09
529	529	46	iWAT	2167.2	23.49	WT	20.16	171.36	368.64	715.68	6.0398e+06	2156.03	89564.9	4154.15	350.131	544.32	8.02186e+09
530	530	46	iWAT	129.6	5.74	WT	20.16	171.36	368.64	715.68	6.0398e+06	2156.03	89564.9	4154.15	350.131	544.32	8.02186e+09
531	531	46	iWAT	1310.4	18.27	WT	20.16	171.36	368.64	715.68	6.0398e+06	2156.03	89564.9	4154.15	350.131	544.32	8.02186e+09
532	532	46	iWAT	813.6	14.39	WT	20.16	171.36	368.64	715.68	6.0398e+06	2156.03	89564.9	4154.15	350.131	544.32	8.02186e+09
533	533	46	iWAT	1058.4	16.42	WT	20.16	171.36	368.64	715.68	6.0398e+06	2156.03	89564.9	4154.15	350.131	544.32	8.02186e+09
534	534	46	iWAT	1072.8	16.53	WT	20.16	171.36	368.64	715.68	6.0398e+06	2156.03	89564.9	4154.15	350.131	544.32	8.02186e+09
535	535	46	iWAT	748.8	13.81	WT	20.16	171.36	368.64	715.68	6.0398e+06	2156.03	89564.9	4154.15	350.131	544.32	8.02186e+09
536	536	46	iWAT	1029.6	16.19	WT	20.16	171.36	368.64	715.68	6.0398e+06	2156.03	89564.9	4154.15	350.131	544.32	8.02186e+09
537	537	46	iWAT	691.2	13.27	WT	20.16	171.36	368.64	715.68	6.0398e+06	2156.03	89564.9	4154.15	350.131	544.32	8.02186e+09
538	538	46	iWAT	1310.4	18.27	WT	20.16	171.36	368.64	715.68	6.0398e+06	2156.03	89564.9	4154.15	350.131	544.32	8.02186e+09
539	539	46	iWAT	784.8	14.14	WT	20.16	171.36	368.64	715.68	6.0398e+06	2156.03	89564.9	4154.15	350.131	544.32	8.02186e+09
540	540	46	iWAT	986.4	15.85	WT	20.16	171.36	368.64	715.68	6.0398e+06	2156.03	89564.9	4154.15	350.131	544.32	8.02186e+09
541	541	46	iWAT	1144.8	17.07	WT	20.16	171.36	368.64	715.68	6.0398e+06	2156.03	89564.9	4154.15	350.131	544.32	8.02186e+09
542	542	46	iWAT	1648.8	20.49	WT	20.16	171.36	368.64	715.68	6.0398e+06	2156.03	89564.9	4154.15	350.131	544.32	8.02186e+09
543	543	46	iWAT	1101.6	16.75	WT	20.16	171.36	368.64	715.68	6.0398e+06	2156.03	89564.9	4154.15	350.131	544.32	8.02186e+09
544	544	46	iWAT	619.2	12.56	WT	20.16	171.36	368.64	715.68	6.0398e+06	2156.03	89564.9	4154.15	350.131	544.32	8.02186e+09
545	545	46	iWAT	1620	20.31	WT	20.16	171.36	368.64	715.68	6.0398e+06	2156.03	89564.9	4154.15	350.131	544.32	8.02186e+09
546	546	46	iWAT	1123.2	16.91	WT	20.16	171.36	368.64	715.68	6.0398e+06	2156.03	89564.9	4154.15	350.131	544.32	8.02186e+09
547	547	46	iWAT	576	12.11	WT	20.16	171.36	368.64	715.68	6.0398e+06	2156.03	89564.9	4154.15	350.131	544.32	8.02186e+09
548	548	46	iWAT	345.6	9.38	WT	20.16	171.36	368.64	715.68	6.0398e+06	2156.03	89564.9	4154.15	350.131	544.32	8.02186e+09
549	549	46	iWAT	338.4	9.28	WT	20.16	171.36	368.64	715.68	6.0398e+06	2156.03	89564.9	4154.15	350.131	544.32	8.02186e+09
550	550	46	iWAT	1620	20.31	WT	20.16	171.36	368.64	715.68	6.0398e+06	2156.03	89564.9	4154.15	350.131	544.32	8.02186e+09
551	551	46	iWAT	583.2	12.19	WT	20.16	171.36	368.64	715.68	6.0398e+06	2156.03	89564.9	4154.15	350.131	544.32	8.02186e+09
552	552	46	iWAT	705.6	13.4	WT	20.16	171.36	368.64	715.68	6.0398e+06	2156.03	89564.9	4154.15	350.131	544.32	8.02186e+09
553	553	46	iWAT	777.6	14.07	WT	20.16	171.36	368.64	715.68	6.0398e+06	2156.03	89564.9	4154.15	350.131	544.32	8.02186e+09
554	554	46	iWAT	381.6	9.86	WT	20.16	171.36	368.64	715.68	6.0398e+06	2156.03	89564.9	4154.15	350.131	544.32	8.02186e+09
555	555	46	iWAT	367.2	9.67	WT	20.16	171.36	368.64	715.68	6.0398e+06	2156.03	89564.9	4154.15	350.131	544.32	8.02186e+09
556	556	46	iWAT	813.6	14.39	WT	20.16	171.36	368.64	715.68	6.0398e+06	2156.03	89564.9	4154.15	350.131	544.32	8.02186e+09
557	557	46	iWAT	1252.8	17.86	WT	20.16	171.36	368.64	715.68	6.0398e+06	2156.03	89564.9	4154.15	350.131	544.32	8.02186e+09
558	558	46	iWAT	122.4	5.58	WT	20.16	171.36	368.64	715.68	6.0398e+06	2156.03	89564.9	4154.15	350.131	544.32	8.02186e+09
559	559	46	iWAT	633.6	12.7	WT	20.16	171.36	368.64	715.68	6.0398e+06	2156.03	89564.9	4154.15	350.131	544.32	8.02186e+09
560	560	46	iWAT	468	10.92	WT	20.16	171.36	368.64	715.68	6.0398e+06	2156.03	89564.9	4154.15	350.131	544.32	8.02186e+09
561	561	46	iWAT	2073.6	22.98	WT	20.16	171.36	368.64	715.68	6.0398e+06	2156.03	89564.9	4154.15	350.131	544.32	8.02186e+09
562	562	46	iWAT	1670.4	20.62	WT	20.16	171.36	368.64	715.68	6.0398e+06	2156.03	89564.9	4154.15	350.131	544.32	8.02186e+09
563	563	46	iWAT	338.4	9.28	WT	20.16	171.36	368.64	715.68	6.0398e+06	2156.03	89564.9	4154.15	350.131	544.32	8.02186e+09
564	564	46	iWAT	698.4	13.34	WT	20.16	171.36	368.64	715.68	6.0398e+06	2156.03	89564.9	4154.15	350.131	544.32	8.02186e+09
565	565	46	iWAT	518.4	11.49	WT	20.16	171.36	368.64	715.68	6.0398e+06	2156.03	89564.9	4154.15	350.131	544.32	8.02186e+09
566	566	46	iWAT	943.2	15.5	WT	20.16	171.36	368.64	715.68	6.0398e+06	2156.03	89564.9	4154.15	350.131	544.32	8.02186e+09
567	567	46	iWAT	1188	17.39	WT	20.16	171.36	368.64	715.68	6.0398e+06	2156.03	89564.9	4154.15	350.131	544.32	8.02186e+09
568	568	46	iWAT	1994.4	22.54	WT	20.16	171.36	368.64	715.68	6.0398e+06	2156.03	89564.9	4154.15	350.131	544.32	8.02186e+09
569	569	46	iWAT	1130.4	16.97	WT	20.16	171.36	368.64	715.68	6.0398e+06	2156.03	89564.9	4154.15	350.131	544.32	8.02186e+09
570	570	46	iWAT	590.4	12.26	WT	20.16	171.36	368.64	715.68	6.0398e+06	2156.03	89564.9	4154.15	350.131	544.32	8.02186e+09
571	571	46	iWAT	1281.6	18.07	WT	20.16	171.36	368.64	715.68	6.0398e+06	2156.03	89564.9	4154.15	350.131	544.32	8.02186e+09
572	572	46	iWAT	381.6	9.86	WT	20.16	171.36	368.64	715.68	6.0398e+06	2156.03	89564.9	4154.15	350.131	544.32	8.02186e+09
573	573	46	iWAT	1202.4	17.5	WT	20.16	171.36	368.64	715.68	6.0398e+06	2156.03	89564.9	4154.15	350.131	544.32	8.02186e+09
574	574	46	iWAT	2109.6	23.18	WT	20.16	171.36	368.64	715.68	6.0398e+06	2156.03	89564.9	4154.15	350.131	544.32	8.02186e+09
575	575	46	iWAT	151.2	6.21	WT	20.16	171.36	368.64	715.68	6.0398e+06	2156.03	89564.9	4154.15	350.131	544.32	8.02186e+09
576	576	46	iWAT	1540.8	19.81	WT	20.16	171.36	368.64	715.68	6.0398e+06	2156.03	89564.9	4154.15	350.131	544.32	8.02186e+09
577	577	46	iWAT	122.4	5.58	WT	20.16	171.36	368.64	715.68	6.0398e+06	2156.03	89564.9	4154.15	350.131	544.32	8.02186e+09
578	578	46	iWAT	1058.4	16.42	WT	20.16	171.36	368.64	715.68	6.0398e+06	2156.03	89564.9	4154.15	350.131	544.32	8.02186e+09
579	579	46	iWAT	612	12.48	WT	20.16	171.36	368.64	715.68	6.0398e+06	2156.03	89564.9	4154.15	350.131	544.32	8.02186e+09
580	580	46	iWAT	129.6	5.74	WT	20.16	171.36	368.64	715.68	6.0398e+06	2156.03	89564.9	4154.15	350.131	544.32	8.02186e+09
581	581	46	iWAT	374.4	9.76	WT	20.16	171.36	368.64	715.68	6.0398e+06	2156.03	89564.9	4154.15	350.131	544.32	8.02186e+09
582	582	46	iWAT	100.8	5.07	WT	20.16	171.36	368.64	715.68	6.0398e+06	2156.03	89564.9	4154.15	350.131	544.32	8.02186e+09
583	583	46	iWAT	1936.8	22.21	WT	20.16	171.36	368.64	715.68	6.0398e+06	2156.03	89564.9	4154.15	350.131	544.32	8.02186e+09
584	584	46	iWAT	1699.2	20.8	WT	20.16	171.36	368.64	715.68	6.0398e+06	2156.03	89564.9	4154.15	350.131	544.32	8.02186e+09
585	585	46	iWAT	1101.6	16.75	WT	20.16	171.36	368.64	715.68	6.0398e+06	2156.03	89564.9	4154.15	350.131	544.32	8.02186e+09
586	586	46	iWAT	367.2	9.67	WT	20.16	171.36	368.64	715.68	6.0398e+06	2156.03	89564.9	4154.15	350.131	544.32	8.02186e+09
587	587	46	iWAT	756	13.87	WT	20.16	171.36	368.64	715.68	6.0398e+06	2156.03	89564.9	4154.15	350.131	544.32	8.02186e+09
588	588	46	iWAT	432	10.49	WT	20.16	171.36	368.64	715.68	6.0398e+06	2156.03	89564.9	4154.15	350.131	544.32	8.02186e+09
589	589	46	iWAT	1951.2	22.29	WT	20.16	171.36	368.64	715.68	6.0398e+06	2156.03	89564.9	4154.15	350.131	544.32	8.02186e+09
590	590	46	iWAT	1569.6	19.99	WT	20.16	171.36	368.64	715.68	6.0398e+06	2156.03	89564.9	4154.15	350.131	544.32	8.02186e+09
591	591	46	iWAT	1029.6	16.19	WT	20.16	171.36	368.64	715.68	6.0398e+06	2156.03	89564.9	4154.15	350.131	544.32	8.02186e+09
592	592	46	iWAT	972	15.73	WT	20.16	171.36	368.64	715.68	6.0398e+06	2156.03	89564.9	4154.15	350.131	544.32	8.02186e+09
593	593	46	iWAT	532.8	11.65	WT	20.16	171.36	368.64	715.68	6.0398e+06	2156.03	89564.9	4154.15	350.131	544.32	8.02186e+09
594	594	46	iWAT	475.2	11	WT	20.16	171.36	368.64	715.68	6.0398e+06	2156.03	89564.9	4154.15	350.131	544.32	8.02186e+09
595	595	46	iWAT	1605.6	20.22	WT	20.16	171.36	368.64	715.68	6.0398e+06	2156.03	89564.9	4154.15	350.131	544.32	8.02186e+09
596	596	46	iWAT	1274.4	18.01	WT	20.16	171.36	368.64	715.68	6.0398e+06	2156.03	89564.9	4154.15	350.131	544.32	8.02186e+09
597	597	46	iWAT	453.6	10.75	WT	20.16	171.36	368.64	715.68	6.0398e+06	2156.03	89564.9	4154.15	350.131	544.32	8.02186e+09
598	598	46	iWAT	1425.6	19.05	WT	20.16	171.36	368.64	715.68	6.0398e+06	2156.03	89564.9	4154.15	350.131	544.32	8.02186e+09
599	599	46	iWAT	1116	16.86	WT	20.16	171.36	368.64	715.68	6.0398e+06	2156.03	89564.9	4154.15	350.131	544.32	8.02186e+09
600	600	46	iWAT	864	14.83	WT	20.16	171.36	368.64	715.68	6.0398e+06	2156.03	89564.9	4154.15	350.131	544.32	8.02186e+09
601	601	46	iWAT	1670.4	20.62	WT	20.16	171.36	368.64	715.68	6.0398e+06	2156.03	89564.9	4154.15	350.131	544.32	8.02186e+09
602	602	46	iWAT	1591.2	20.13	WT	20.16	171.36	368.64	715.68	6.0398e+06	2156.03	89564.9	4154.15	350.131	544.32	8.02186e+09
603	603	46	iWAT	993.6	15.91	WT	20.16	171.36	368.64	715.68	6.0398e+06	2156.03	89564.9	4154.15	350.131	544.32	8.02186e+09
604	604	46	iWAT	1281.6	18.07	WT	20.16	171.36	368.64	715.68	6.0398e+06	2156.03	89564.9	4154.15	350.131	544.32	8.02186e+09
605	605	46	iWAT	763.2	13.94	WT	20.16	171.36	368.64	715.68	6.0398e+06	2156.03	89564.9	4154.15	350.131	544.32	8.02186e+09
606	606	46	iWAT	489.6	11.17	WT	20.16	171.36	368.64	715.68	6.0398e+06	2156.03	89564.9	4154.15	350.131	544.32	8.02186e+09
607	607	46	iWAT	720	13.54	WT	20.16	171.36	368.64	715.68	6.0398e+06	2156.03	89564.9	4154.15	350.131	544.32	8.02186e+09
608	608	46	iWAT	1058.4	16.42	WT	20.16	171.36	368.64	715.68	6.0398e+06	2156.03	89564.9	4154.15	350.131	544.32	8.02186e+09
609	609	46	iWAT	964.8	15.67	WT	20.16	171.36	368.64	715.68	6.0398e+06	2156.03	89564.9	4154.15	350.131	544.32	8.02186e+09
610	610	46	iWAT	885.6	15.02	WT	20.16	171.36	368.64	715.68	6.0398e+06	2156.03	89564.9	4154.15	350.131	544.32	8.02186e+09
611	611	46	iWAT	691.2	13.27	WT	20.16	171.36	368.64	715.68	6.0398e+06	2156.03	89564.9	4154.15	350.131	544.32	8.02186e+09
612	612	46	iWAT	583.2	12.19	WT	20.16	171.36	368.64	715.68	6.0398e+06	2156.03	89564.9	4154.15	350.131	544.32	8.02186e+09
613	613	46	iWAT	511.2	11.41	WT	20.16	171.36	368.64	715.68	6.0398e+06	2156.03	89564.9	4154.15	350.131	544.32	8.02186e+09
614	614	46	iWAT	2224.8	23.8	WT	20.16	171.36	368.64	715.68	6.0398e+06	2156.03	89564.9	4154.15	350.131	544.32	8.02186e+09
615	615	46	iWAT	576	12.11	WT	20.16	171.36	368.64	715.68	6.0398e+06	2156.03	89564.9	4154.15	350.131	544.32	8.02186e+09
616	616	46	iWAT	540	11.73	WT	20.16	171.36	368.64	715.68	6.0398e+06	2156.03	89564.9	4154.15	350.131	544.32	8.02186e+09
617	617	46	iWAT	1879.2	21.88	WT	20.16	171.36	368.64	715.68	6.0398e+06	2156.03	89564.9	4154.15	350.131	544.32	8.02186e+09
618	618	46	iWAT	1634.4	20.4	WT	20.16	171.36	368.64	715.68	6.0398e+06	2156.03	89564.9	4154.15	350.131	544.32	8.02186e+09
619	619	46	iWAT	100.8	5.07	WT	20.16	171.36	368.64	715.68	6.0398e+06	2156.03	89564.9	4154.15	350.131	544.32	8.02186e+09
620	620	46	iWAT	252	8.01	WT	20.16	171.36	368.64	715.68	6.0398e+06	2156.03	89564.9	4154.15	350.131	544.32	8.02186e+09
621	621	46	iWAT	1072.8	16.53	WT	20.16	171.36	368.64	715.68	6.0398e+06	2156.03	89564.9	4154.15	350.131	544.32	8.02186e+09
622	622	46	iWAT	1209.6	17.55	WT	20.16	171.36	368.64	715.68	6.0398e+06	2156.03	89564.9	4154.15	350.131	544.32	8.02186e+09
623	623	46	iWAT	856.8	14.77	WT	20.16	171.36	368.64	715.68	6.0398e+06	2156.03	89564.9	4154.15	350.131	544.32	8.02186e+09
624	624	46	iWAT	878.4	14.96	WT	20.16	171.36	368.64	715.68	6.0398e+06	2156.03	89564.9	4154.15	350.131	544.32	8.02186e+09
625	625	46	iWAT	1382.4	18.76	WT	20.16	171.36	368.64	715.68	6.0398e+06	2156.03	89564.9	4154.15	350.131	544.32	8.02186e+09
626	626	46	iWAT	590.4	12.26	WT	20.16	171.36	368.64	715.68	6.0398e+06	2156.03	89564.9	4154.15	350.131	544.32	8.02186e+09
627	627	46	iWAT	1224	17.65	WT	20.16	171.36	368.64	715.68	6.0398e+06	2156.03	89564.9	4154.15	350.131	544.32	8.02186e+09
628	628	46	iWAT	547.2	11.8	WT	20.16	171.36	368.64	715.68	6.0398e+06	2156.03	89564.9	4154.15	350.131	544.32	8.02186e+09
629	629	46	iWAT	698.4	13.34	WT	20.16	171.36	368.64	715.68	6.0398e+06	2156.03	89564.9	4154.15	350.131	544.32	8.02186e+09
630	630	46	iWAT	129.6	5.74	WT	20.16	171.36	368.64	715.68	6.0398e+06	2156.03	89564.9	4154.15	350.131	544.32	8.02186e+09
631	631	46	iWAT	532.8	11.65	WT	20.16	171.36	368.64	715.68	6.0398e+06	2156.03	89564.9	4154.15	350.131	544.32	8.02186e+09
632	632	46	iWAT	1699.2	20.8	WT	20.16	171.36	368.64	715.68	6.0398e+06	2156.03	89564.9	4154.15	350.131	544.32	8.02186e+09
633	633	46	iWAT	799.2	14.27	WT	20.16	171.36	368.64	715.68	6.0398e+06	2156.03	89564.9	4154.15	350.131	544.32	8.02186e+09
634	634	46	iWAT	1339.2	18.47	WT	20.16	171.36	368.64	715.68	6.0398e+06	2156.03	89564.9	4154.15	350.131	544.32	8.02186e+09
635	635	46	iWAT	2714.4	26.29	WT	20.16	171.36	368.64	715.68	6.0398e+06	2156.03	89564.9	4154.15	350.131	544.32	8.02186e+09
636	636	46	iWAT	1195.2	17.45	WT	20.16	171.36	368.64	715.68	6.0398e+06	2156.03	89564.9	4154.15	350.131	544.32	8.02186e+09
637	637	46	iWAT	1346.4	18.52	WT	20.16	171.36	368.64	715.68	6.0398e+06	2156.03	89564.9	4154.15	350.131	544.32	8.02186e+09
638	638	46	iWAT	640.8	12.77	WT	20.16	171.36	368.64	715.68	6.0398e+06	2156.03	89564.9	4154.15	350.131	544.32	8.02186e+09
639	639	46	iWAT	979.2	15.79	WT	20.16	171.36	368.64	715.68	6.0398e+06	2156.03	89564.9	4154.15	350.131	544.32	8.02186e+09
640	640	46	iWAT	1555.2	19.9	WT	20.16	171.36	368.64	715.68	6.0398e+06	2156.03	89564.9	4154.15	350.131	544.32	8.02186e+09
641	641	46	iWAT	237.6	7.78	WT	20.16	171.36	368.64	715.68	6.0398e+06	2156.03	89564.9	4154.15	350.131	544.32	8.02186e+09
642	642	46	iWAT	633.6	12.7	WT	20.16	171.36	368.64	715.68	6.0398e+06	2156.03	89564.9	4154.15	350.131	544.32	8.02186e+09
643	643	46	iWAT	583.2	12.19	WT	20.16	171.36	368.64	715.68	6.0398e+06	2156.03	89564.9	4154.15	350.131	544.32	8.02186e+09
644	644	46	iWAT	180	6.77	WT	20.16	171.36	368.64	715.68	6.0398e+06	2156.03	89564.9	4154.15	350.131	544.32	8.02186e+09
645	645	46	iWAT	2217.6	23.76	WT	20.16	171.36	368.64	715.68	6.0398e+06	2156.03	89564.9	4154.15	350.131	544.32	8.02186e+09
646	646	46	iWAT	2052	22.86	WT	20.16	171.36	368.64	715.68	6.0398e+06	2156.03	89564.9	4154.15	350.131	544.32	8.02186e+09
647	647	46	iWAT	496.8	11.25	WT	20.16	171.36	368.64	715.68	6.0398e+06	2156.03	89564.9	4154.15	350.131	544.32	8.02186e+09
648	648	46	iWAT	1036.8	16.25	WT	20.16	171.36	368.64	715.68	6.0398e+06	2156.03	89564.9	4154.15	350.131	544.32	8.02186e+09
649	649	46	iWAT	1080	16.58	WT	20.16	171.36	368.64	715.68	6.0398e+06	2156.03	89564.9	4154.15	350.131	544.32	8.02186e+09
650	650	46	iWAT	324	9.08	WT	20.16	171.36	368.64	715.68	6.0398e+06	2156.03	89564.9	4154.15	350.131	544.32	8.02186e+09
651	651	46	iWAT	1195.2	17.45	WT	20.16	171.36	368.64	715.68	6.0398e+06	2156.03	89564.9	4154.15	350.131	544.32	8.02186e+09
652	652	46	iWAT	669.6	13.06	WT	20.16	171.36	368.64	715.68	6.0398e+06	2156.03	89564.9	4154.15	350.131	544.32	8.02186e+09
653	653	46	iWAT	2498.4	25.22	WT	20.16	171.36	368.64	715.68	6.0398e+06	2156.03	89564.9	4154.15	350.131	544.32	8.02186e+09
654	654	46	iWAT	518.4	11.49	WT	20.16	171.36	368.64	715.68	6.0398e+06	2156.03	89564.9	4154.15	350.131	544.32	8.02186e+09
655	655	46	iWAT	691.2	13.27	WT	20.16	171.36	368.64	715.68	6.0398e+06	2156.03	89564.9	4154.15	350.131	544.32	8.02186e+09
656	656	46	iWAT	1382.4	18.76	WT	20.16	171.36	368.64	715.68	6.0398e+06	2156.03	89564.9	4154.15	350.131	544.32	8.02186e+09
657	657	46	iWAT	972	15.73	WT	20.16	171.36	368.64	715.68	6.0398e+06	2156.03	89564.9	4154.15	350.131	544.32	8.02186e+09
658	658	46	iWAT	511.2	11.41	WT	20.16	171.36	368.64	715.68	6.0398e+06	2156.03	89564.9	4154.15	350.131	544.32	8.02186e+09
659	659	46	iWAT	504	11.33	WT	20.16	171.36	368.64	715.68	6.0398e+06	2156.03	89564.9	4154.15	350.131	544.32	8.02186e+09
661	661	46	iWAT	129.6	5.74	WT	20.16	171.36	368.64	715.68	6.0398e+06	2156.03	89564.9	4154.15	350.131	544.32	8.02186e+09
662	662	46	iWAT	446.4	10.66	WT	20.16	171.36	368.64	715.68	6.0398e+06	2156.03	89564.9	4154.15	350.131	544.32	8.02186e+09
663	663	46	iWAT	576	12.11	WT	20.16	171.36	368.64	715.68	6.0398e+06	2156.03	89564.9	4154.15	350.131	544.32	8.02186e+09
664	664	46	iWAT	352.8	9.48	WT	20.16	171.36	368.64	715.68	6.0398e+06	2156.03	89564.9	4154.15	350.131	544.32	8.02186e+09
665	665	46	iWAT	763.2	13.94	WT	20.16	171.36	368.64	715.68	6.0398e+06	2156.03	89564.9	4154.15	350.131	544.32	8.02186e+09
666	666	46	iWAT	655.2	12.92	WT	20.16	171.36	368.64	715.68	6.0398e+06	2156.03	89564.9	4154.15	350.131	544.32	8.02186e+09
667	667	46	iWAT	1519.2	19.67	WT	20.16	171.36	368.64	715.68	6.0398e+06	2156.03	89564.9	4154.15	350.131	544.32	8.02186e+09
668	668	46	iWAT	331.2	9.18	WT	20.16	171.36	368.64	715.68	6.0398e+06	2156.03	89564.9	4154.15	350.131	544.32	8.02186e+09
669	669	46	iWAT	144	6.06	WT	20.16	171.36	368.64	715.68	6.0398e+06	2156.03	89564.9	4154.15	350.131	544.32	8.02186e+09
670	670	46	iWAT	784.8	14.14	WT	20.16	171.36	368.64	715.68	6.0398e+06	2156.03	89564.9	4154.15	350.131	544.32	8.02186e+09
671	671	46	iWAT	964.8	15.67	WT	20.16	171.36	368.64	715.68	6.0398e+06	2156.03	89564.9	4154.15	350.131	544.32	8.02186e+09
672	672	46	iWAT	2354.4	24.49	WT	20.16	171.36	368.64	715.68	6.0398e+06	2156.03	89564.9	4154.15	350.131	544.32	8.02186e+09
673	673	46	iWAT	972	15.73	WT	20.16	171.36	368.64	715.68	6.0398e+06	2156.03	89564.9	4154.15	350.131	544.32	8.02186e+09
674	674	46	iWAT	2419.2	24.82	WT	20.16	171.36	368.64	715.68	6.0398e+06	2156.03	89564.9	4154.15	350.131	544.32	8.02186e+09
675	675	46	iWAT	208.8	7.29	WT	20.16	171.36	368.64	715.68	6.0398e+06	2156.03	89564.9	4154.15	350.131	544.32	8.02186e+09
676	676	46	iWAT	1022.4	16.14	WT	20.16	171.36	368.64	715.68	6.0398e+06	2156.03	89564.9	4154.15	350.131	544.32	8.02186e+09
677	677	46	iWAT	446.4	10.66	WT	20.16	171.36	368.64	715.68	6.0398e+06	2156.03	89564.9	4154.15	350.131	544.32	8.02186e+09
678	678	46	iWAT	828	14.52	WT	20.16	171.36	368.64	715.68	6.0398e+06	2156.03	89564.9	4154.15	350.131	544.32	8.02186e+09
679	679	46	iWAT	2916	27.25	WT	20.16	171.36	368.64	715.68	6.0398e+06	2156.03	89564.9	4154.15	350.131	544.32	8.02186e+09
680	680	46	iWAT	3434.4	29.57	WT	20.16	171.36	368.64	715.68	6.0398e+06	2156.03	89564.9	4154.15	350.131	544.32	8.02186e+09
681	681	46	iWAT	820.8	14.46	WT	20.16	171.36	368.64	715.68	6.0398e+06	2156.03	89564.9	4154.15	350.131	544.32	8.02186e+09
682	682	46	iWAT	741.6	13.74	WT	20.16	171.36	368.64	715.68	6.0398e+06	2156.03	89564.9	4154.15	350.131	544.32	8.02186e+09
683	683	46	iWAT	1800	21.41	WT	20.16	171.36	368.64	715.68	6.0398e+06	2156.03	89564.9	4154.15	350.131	544.32	8.02186e+09
684	684	46	iWAT	1022.4	16.14	WT	20.16	171.36	368.64	715.68	6.0398e+06	2156.03	89564.9	4154.15	350.131	544.32	8.02186e+09
685	685	46	iWAT	2116.8	23.22	WT	20.16	171.36	368.64	715.68	6.0398e+06	2156.03	89564.9	4154.15	350.131	544.32	8.02186e+09
686	686	46	iWAT	972	15.73	WT	20.16	171.36	368.64	715.68	6.0398e+06	2156.03	89564.9	4154.15	350.131	544.32	8.02186e+09
687	687	46	iWAT	806.4	14.33	WT	20.16	171.36	368.64	715.68	6.0398e+06	2156.03	89564.9	4154.15	350.131	544.32	8.02186e+09
688	688	46	iWAT	2044.8	22.82	WT	20.16	171.36	368.64	715.68	6.0398e+06	2156.03	89564.9	4154.15	350.131	544.32	8.02186e+09
689	689	46	iWAT	1245.6	17.81	WT	20.16	171.36	368.64	715.68	6.0398e+06	2156.03	89564.9	4154.15	350.131	544.32	8.02186e+09
690	690	46	iWAT	1771.2	21.24	WT	20.16	171.36	368.64	715.68	6.0398e+06	2156.03	89564.9	4154.15	350.131	544.32	8.02186e+09
691	691	46	iWAT	100.8	5.07	WT	20.16	171.36	368.64	715.68	6.0398e+06	2156.03	89564.9	4154.15	350.131	544.32	8.02186e+09
692	692	46	iWAT	1324.8	18.37	WT	20.16	171.36	368.64	715.68	6.0398e+06	2156.03	89564.9	4154.15	350.131	544.32	8.02186e+09
693	693	46	iWAT	799.2	14.27	WT	20.16	171.36	368.64	715.68	6.0398e+06	2156.03	89564.9	4154.15	350.131	544.32	8.02186e+09
694	694	46	iWAT	547.2	11.8	WT	20.16	171.36	368.64	715.68	6.0398e+06	2156.03	89564.9	4154.15	350.131	544.32	8.02186e+09
695	695	46	iWAT	324	9.08	WT	20.16	171.36	368.64	715.68	6.0398e+06	2156.03	89564.9	4154.15	350.131	544.32	8.02186e+09
696	696	46	iWAT	2037.6	22.78	WT	20.16	171.36	368.64	715.68	6.0398e+06	2156.03	89564.9	4154.15	350.131	544.32	8.02186e+09
697	697	46	iWAT	612	12.48	WT	20.16	171.36	368.64	715.68	6.0398e+06	2156.03	89564.9	4154.15	350.131	544.32	8.02186e+09
698	698	46	iWAT	1000.8	15.96	WT	20.16	171.36	368.64	715.68	6.0398e+06	2156.03	89564.9	4154.15	350.131	544.32	8.02186e+09
699	699	46	iWAT	288	8.56	WT	20.16	171.36	368.64	715.68	6.0398e+06	2156.03	89564.9	4154.15	350.131	544.32	8.02186e+09
700	700	46	iWAT	1418.4	19.01	WT	20.16	171.36	368.64	715.68	6.0398e+06	2156.03	89564.9	4154.15	350.131	544.32	8.02186e+09
701	701	46	iWAT	1180.8	17.34	WT	20.16	171.36	368.64	715.68	6.0398e+06	2156.03	89564.9	4154.15	350.131	544.32	8.02186e+09
702	702	46	iWAT	1879.2	21.88	WT	20.16	171.36	368.64	715.68	6.0398e+06	2156.03	89564.9	4154.15	350.131	544.32	8.02186e+09
703	703	46	iWAT	2124	23.26	WT	20.16	171.36	368.64	715.68	6.0398e+06	2156.03	89564.9	4154.15	350.131	544.32	8.02186e+09
704	704	46	iWAT	100.8	5.07	WT	20.16	171.36	368.64	715.68	6.0398e+06	2156.03	89564.9	4154.15	350.131	544.32	8.02186e+09
705	705	46	iWAT	1288.8	18.12	WT	20.16	171.36	368.64	715.68	6.0398e+06	2156.03	89564.9	4154.15	350.131	544.32	8.02186e+09
706	706	46	iWAT	612	12.48	WT	20.16	171.36	368.64	715.68	6.0398e+06	2156.03	89564.9	4154.15	350.131	544.32	8.02186e+09
707	707	46	iWAT	878.4	14.96	WT	20.16	171.36	368.64	715.68	6.0398e+06	2156.03	89564.9	4154.15	350.131	544.32	8.02186e+09
708	708	46	iWAT	403.2	10.13	WT	20.16	171.36	368.64	715.68	6.0398e+06	2156.03	89564.9	4154.15	350.131	544.32	8.02186e+09
709	709	46	iWAT	1483.2	19.43	WT	20.16	171.36	368.64	715.68	6.0398e+06	2156.03	89564.9	4154.15	350.131	544.32	8.02186e+09
710	710	46	iWAT	2181.6	23.57	WT	20.16	171.36	368.64	715.68	6.0398e+06	2156.03	89564.9	4154.15	350.131	544.32	8.02186e+09
711	711	46	iWAT	180	6.77	WT	20.16	171.36	368.64	715.68	6.0398e+06	2156.03	89564.9	4154.15	350.131	544.32	8.02186e+09
712	712	46	iWAT	3240	28.72	WT	20.16	171.36	368.64	715.68	6.0398e+06	2156.03	89564.9	4154.15	350.131	544.32	8.02186e+09
713	713	46	iWAT	324	9.08	WT	20.16	171.36	368.64	715.68	6.0398e+06	2156.03	89564.9	4154.15	350.131	544.32	8.02186e+09
714	714	46	iWAT	237.6	7.78	WT	20.16	171.36	368.64	715.68	6.0398e+06	2156.03	89564.9	4154.15	350.131	544.32	8.02186e+09
715	715	46	iWAT	748.8	13.81	WT	20.16	171.36	368.64	715.68	6.0398e+06	2156.03	89564.9	4154.15	350.131	544.32	8.02186e+09
716	716	46	iWAT	2030.4	22.74	WT	20.16	171.36	368.64	715.68	6.0398e+06	2156.03	89564.9	4154.15	350.131	544.32	8.02186e+09
717	717	46	iWAT	777.6	14.07	WT	20.16	171.36	368.64	715.68	6.0398e+06	2156.03	89564.9	4154.15	350.131	544.32	8.02186e+09
718	718	46	iWAT	691.2	13.27	WT	20.16	171.36	368.64	715.68	6.0398e+06	2156.03	89564.9	4154.15	350.131	544.32	8.02186e+09
719	719	46	iWAT	1310.4	18.27	WT	20.16	171.36	368.64	715.68	6.0398e+06	2156.03	89564.9	4154.15	350.131	544.32	8.02186e+09
720	720	46	iWAT	799.2	14.27	WT	20.16	171.36	368.64	715.68	6.0398e+06	2156.03	89564.9	4154.15	350.131	544.32	8.02186e+09
721	721	46	iWAT	108	5.24	WT	20.16	171.36	368.64	715.68	6.0398e+06	2156.03	89564.9	4154.15	350.131	544.32	8.02186e+09
722	722	46	iWAT	1605.6	20.22	WT	20.16	171.36	368.64	715.68	6.0398e+06	2156.03	89564.9	4154.15	350.131	544.32	8.02186e+09
723	723	46	iWAT	2656.8	26.01	WT	20.16	171.36	368.64	715.68	6.0398e+06	2156.03	89564.9	4154.15	350.131	544.32	8.02186e+09
724	724	46	iWAT	194.4	7.04	WT	20.16	171.36	368.64	715.68	6.0398e+06	2156.03	89564.9	4154.15	350.131	544.32	8.02186e+09
725	725	46	iWAT	885.6	15.02	WT	20.16	171.36	368.64	715.68	6.0398e+06	2156.03	89564.9	4154.15	350.131	544.32	8.02186e+09
726	726	46	iWAT	432	10.49	WT	20.16	171.36	368.64	715.68	6.0398e+06	2156.03	89564.9	4154.15	350.131	544.32	8.02186e+09
727	727	46	iWAT	770.4	14.01	WT	20.16	171.36	368.64	715.68	6.0398e+06	2156.03	89564.9	4154.15	350.131	544.32	8.02186e+09
728	728	46	iWAT	1389.6	18.81	WT	20.16	171.36	368.64	715.68	6.0398e+06	2156.03	89564.9	4154.15	350.131	544.32	8.02186e+09
729	729	46	iWAT	864	14.83	WT	20.16	171.36	368.64	715.68	6.0398e+06	2156.03	89564.9	4154.15	350.131	544.32	8.02186e+09
730	730	46	iWAT	1764	21.19	WT	20.16	171.36	368.64	715.68	6.0398e+06	2156.03	89564.9	4154.15	350.131	544.32	8.02186e+09
731	731	46	iWAT	525.6	11.57	WT	20.16	171.36	368.64	715.68	6.0398e+06	2156.03	89564.9	4154.15	350.131	544.32	8.02186e+09
732	732	46	iWAT	554.4	11.88	WT	20.16	171.36	368.64	715.68	6.0398e+06	2156.03	89564.9	4154.15	350.131	544.32	8.02186e+09
733	733	46	iWAT	568.8	12.04	WT	20.16	171.36	368.64	715.68	6.0398e+06	2156.03	89564.9	4154.15	350.131	544.32	8.02186e+09
734	734	46	iWAT	1116	16.86	WT	20.16	171.36	368.64	715.68	6.0398e+06	2156.03	89564.9	4154.15	350.131	544.32	8.02186e+09
735	735	46	iWAT	525.6	11.57	WT	20.16	171.36	368.64	715.68	6.0398e+06	2156.03	89564.9	4154.15	350.131	544.32	8.02186e+09
736	736	46	iWAT	1634.4	20.4	WT	20.16	171.36	368.64	715.68	6.0398e+06	2156.03	89564.9	4154.15	350.131	544.32	8.02186e+09
737	737	46	iWAT	1555.2	19.9	WT	20.16	171.36	368.64	715.68	6.0398e+06	2156.03	89564.9	4154.15	350.131	544.32	8.02186e+09
738	738	46	iWAT	828	14.52	WT	20.16	171.36	368.64	715.68	6.0398e+06	2156.03	89564.9	4154.15	350.131	544.32	8.02186e+09
739	739	46	iWAT	1188	17.39	WT	20.16	171.36	368.64	715.68	6.0398e+06	2156.03	89564.9	4154.15	350.131	544.32	8.02186e+09
740	740	46	iWAT	864	14.83	WT	20.16	171.36	368.64	715.68	6.0398e+06	2156.03	89564.9	4154.15	350.131	544.32	8.02186e+09
741	741	46	iWAT	1159.2	17.18	WT	20.16	171.36	368.64	715.68	6.0398e+06	2156.03	89564.9	4154.15	350.131	544.32	8.02186e+09
742	742	46	iWAT	432	10.49	WT	20.16	171.36	368.64	715.68	6.0398e+06	2156.03	89564.9	4154.15	350.131	544.32	8.02186e+09
743	743	46	iWAT	511.2	11.41	WT	20.16	171.36	368.64	715.68	6.0398e+06	2156.03	89564.9	4154.15	350.131	544.32	8.02186e+09
744	744	46	iWAT	770.4	14.01	WT	20.16	171.36	368.64	715.68	6.0398e+06	2156.03	89564.9	4154.15	350.131	544.32	8.02186e+09
745	745	46	iWAT	187.2	6.9	WT	20.16	171.36	368.64	715.68	6.0398e+06	2156.03	89564.9	4154.15	350.131	544.32	8.02186e+09
746	746	46	iWAT	1677.6	20.67	WT	20.16	171.36	368.64	715.68	6.0398e+06	2156.03	89564.9	4154.15	350.131	544.32	8.02186e+09
747	747	46	iWAT	597.6	12.34	WT	20.16	171.36	368.64	715.68	6.0398e+06	2156.03	89564.9	4154.15	350.131	544.32	8.02186e+09
748	748	46	iWAT	460.8	10.83	WT	20.16	171.36	368.64	715.68	6.0398e+06	2156.03	89564.9	4154.15	350.131	544.32	8.02186e+09
749	749	46	iWAT	2289.6	24.15	WT	20.16	171.36	368.64	715.68	6.0398e+06	2156.03	89564.9	4154.15	350.131	544.32	8.02186e+09
750	750	46	iWAT	856.8	14.77	WT	20.16	171.36	368.64	715.68	6.0398e+06	2156.03	89564.9	4154.15	350.131	544.32	8.02186e+09
751	751	46	iWAT	410.4	10.22	WT	20.16	171.36	368.64	715.68	6.0398e+06	2156.03	89564.9	4154.15	350.131	544.32	8.02186e+09
752	752	46	iWAT	432	10.49	WT	20.16	171.36	368.64	715.68	6.0398e+06	2156.03	89564.9	4154.15	350.131	544.32	8.02186e+09
753	753	46	iWAT	590.4	12.26	WT	20.16	171.36	368.64	715.68	6.0398e+06	2156.03	89564.9	4154.15	350.131	544.32	8.02186e+09
754	754	46	iWAT	115.2	5.42	WT	20.16	171.36	368.64	715.68	6.0398e+06	2156.03	89564.9	4154.15	350.131	544.32	8.02186e+09
755	755	46	iWAT	1483.2	19.43	WT	20.16	171.36	368.64	715.68	6.0398e+06	2156.03	89564.9	4154.15	350.131	544.32	8.02186e+09
756	756	46	iWAT	2052	22.86	WT	20.16	171.36	368.64	715.68	6.0398e+06	2156.03	89564.9	4154.15	350.131	544.32	8.02186e+09
757	757	46	iWAT	871.2	14.89	WT	20.16	171.36	368.64	715.68	6.0398e+06	2156.03	89564.9	4154.15	350.131	544.32	8.02186e+09
758	758	46	iWAT	1440	19.15	WT	20.16	171.36	368.64	715.68	6.0398e+06	2156.03	89564.9	4154.15	350.131	544.32	8.02186e+09
759	759	46	iWAT	626.4	12.63	WT	20.16	171.36	368.64	715.68	6.0398e+06	2156.03	89564.9	4154.15	350.131	544.32	8.02186e+09
760	760	46	iWAT	1116	16.86	WT	20.16	171.36	368.64	715.68	6.0398e+06	2156.03	89564.9	4154.15	350.131	544.32	8.02186e+09
761	761	46	iWAT	734.4	13.68	WT	20.16	171.36	368.64	715.68	6.0398e+06	2156.03	89564.9	4154.15	350.131	544.32	8.02186e+09
762	762	46	iWAT	489.6	11.17	WT	20.16	171.36	368.64	715.68	6.0398e+06	2156.03	89564.9	4154.15	350.131	544.32	8.02186e+09
763	763	46	iWAT	1051.2	16.36	WT	20.16	171.36	368.64	715.68	6.0398e+06	2156.03	89564.9	4154.15	350.131	544.32	8.02186e+09
764	764	46	iWAT	1238.4	17.76	WT	20.16	171.36	368.64	715.68	6.0398e+06	2156.03	89564.9	4154.15	350.131	544.32	8.02186e+09
765	765	46	iWAT	453.6	10.75	WT	20.16	171.36	368.64	715.68	6.0398e+06	2156.03	89564.9	4154.15	350.131	544.32	8.02186e+09
766	766	46	iWAT	2160	23.45	WT	20.16	171.36	368.64	715.68	6.0398e+06	2156.03	89564.9	4154.15	350.131	544.32	8.02186e+09
767	767	46	iWAT	331.2	9.18	WT	20.16	171.36	368.64	715.68	6.0398e+06	2156.03	89564.9	4154.15	350.131	544.32	8.02186e+09
768	768	46	iWAT	1036.8	16.25	WT	20.16	171.36	368.64	715.68	6.0398e+06	2156.03	89564.9	4154.15	350.131	544.32	8.02186e+09
769	769	46	iWAT	1188	17.39	WT	20.16	171.36	368.64	715.68	6.0398e+06	2156.03	89564.9	4154.15	350.131	544.32	8.02186e+09
770	770	46	iWAT	1872	21.83	WT	20.16	171.36	368.64	715.68	6.0398e+06	2156.03	89564.9	4154.15	350.131	544.32	8.02186e+09
771	771	46	iWAT	1324.8	18.37	WT	20.16	171.36	368.64	715.68	6.0398e+06	2156.03	89564.9	4154.15	350.131	544.32	8.02186e+09
772	772	46	iWAT	122.4	5.58	WT	20.16	171.36	368.64	715.68	6.0398e+06	2156.03	89564.9	4154.15	350.131	544.32	8.02186e+09
773	773	46	iWAT	172.8	6.63	WT	20.16	171.36	368.64	715.68	6.0398e+06	2156.03	89564.9	4154.15	350.131	544.32	8.02186e+09
774	774	46	iWAT	669.6	13.06	WT	20.16	171.36	368.64	715.68	6.0398e+06	2156.03	89564.9	4154.15	350.131	544.32	8.02186e+09
775	775	46	iWAT	640.8	12.77	WT	20.16	171.36	368.64	715.68	6.0398e+06	2156.03	89564.9	4154.15	350.131	544.32	8.02186e+09
776	776	46	iWAT	1137.6	17.02	WT	20.16	171.36	368.64	715.68	6.0398e+06	2156.03	89564.9	4154.15	350.131	544.32	8.02186e+09
777	777	46	iWAT	1382.4	18.76	WT	20.16	171.36	368.64	715.68	6.0398e+06	2156.03	89564.9	4154.15	350.131	544.32	8.02186e+09
778	778	46	iWAT	403.2	10.13	WT	20.16	171.36	368.64	715.68	6.0398e+06	2156.03	89564.9	4154.15	350.131	544.32	8.02186e+09
779	779	46	iWAT	1555.2	19.9	WT	20.16	171.36	368.64	715.68	6.0398e+06	2156.03	89564.9	4154.15	350.131	544.32	8.02186e+09
780	780	46	iWAT	806.4	14.33	WT	20.16	171.36	368.64	715.68	6.0398e+06	2156.03	89564.9	4154.15	350.131	544.32	8.02186e+09
781	781	46	iWAT	756	13.87	WT	20.16	171.36	368.64	715.68	6.0398e+06	2156.03	89564.9	4154.15	350.131	544.32	8.02186e+09
782	782	46	iWAT	1101.6	16.75	WT	20.16	171.36	368.64	715.68	6.0398e+06	2156.03	89564.9	4154.15	350.131	544.32	8.02186e+09
783	783	46	iWAT	468	10.92	WT	20.16	171.36	368.64	715.68	6.0398e+06	2156.03	89564.9	4154.15	350.131	544.32	8.02186e+09
784	784	46	iWAT	612	12.48	WT	20.16	171.36	368.64	715.68	6.0398e+06	2156.03	89564.9	4154.15	350.131	544.32	8.02186e+09
785	785	46	iWAT	1404	18.91	WT	20.16	171.36	368.64	715.68	6.0398e+06	2156.03	89564.9	4154.15	350.131	544.32	8.02186e+09
786	786	46	iWAT	1627.2	20.36	WT	20.16	171.36	368.64	715.68	6.0398e+06	2156.03	89564.9	4154.15	350.131	544.32	8.02186e+09
787	787	46	iWAT	604.8	12.41	WT	20.16	171.36	368.64	715.68	6.0398e+06	2156.03	89564.9	4154.15	350.131	544.32	8.02186e+09
788	788	46	iWAT	1332	18.42	WT	20.16	171.36	368.64	715.68	6.0398e+06	2156.03	89564.9	4154.15	350.131	544.32	8.02186e+09
789	789	46	iWAT	1324.8	18.37	WT	20.16	171.36	368.64	715.68	6.0398e+06	2156.03	89564.9	4154.15	350.131	544.32	8.02186e+09
790	790	46	iWAT	3204	28.56	WT	20.16	171.36	368.64	715.68	6.0398e+06	2156.03	89564.9	4154.15	350.131	544.32	8.02186e+09
791	791	46	iWAT	1209.6	17.55	WT	20.16	171.36	368.64	715.68	6.0398e+06	2156.03	89564.9	4154.15	350.131	544.32	8.02186e+09
792	792	46	iWAT	331.2	9.18	WT	20.16	171.36	368.64	715.68	6.0398e+06	2156.03	89564.9	4154.15	350.131	544.32	8.02186e+09
793	793	46	iWAT	1216.8	17.6	WT	20.16	171.36	368.64	715.68	6.0398e+06	2156.03	89564.9	4154.15	350.131	544.32	8.02186e+09
794	794	46	iWAT	777.6	14.07	WT	20.16	171.36	368.64	715.68	6.0398e+06	2156.03	89564.9	4154.15	350.131	544.32	8.02186e+09
795	795	46	iWAT	691.2	13.27	WT	20.16	171.36	368.64	715.68	6.0398e+06	2156.03	89564.9	4154.15	350.131	544.32	8.02186e+09
796	796	46	iWAT	2844	26.91	WT	20.16	171.36	368.64	715.68	6.0398e+06	2156.03	89564.9	4154.15	350.131	544.32	8.02186e+09
797	797	46	iWAT	1094.4	16.69	WT	20.16	171.36	368.64	715.68	6.0398e+06	2156.03	89564.9	4154.15	350.131	544.32	8.02186e+09
798	798	46	iWAT	748.8	13.81	WT	20.16	171.36	368.64	715.68	6.0398e+06	2156.03	89564.9	4154.15	350.131	544.32	8.02186e+09
799	799	46	iWAT	2167.2	23.49	WT	20.16	171.36	368.64	715.68	6.0398e+06	2156.03	89564.9	4154.15	350.131	544.32	8.02186e+09
800	800	46	iWAT	511.2	11.41	WT	20.16	171.36	368.64	715.68	6.0398e+06	2156.03	89564.9	4154.15	350.131	544.32	8.02186e+09
801	801	46	iWAT	424.8	10.4	WT	20.16	171.36	368.64	715.68	6.0398e+06	2156.03	89564.9	4154.15	350.131	544.32	8.02186e+09
802	802	46	iWAT	3585.6	30.22	WT	20.16	171.36	368.64	715.68	6.0398e+06	2156.03	89564.9	4154.15	350.131	544.32	8.02186e+09
803	803	46	iWAT	3636	30.43	WT	20.16	171.36	368.64	715.68	6.0398e+06	2156.03	89564.9	4154.15	350.131	544.32	8.02186e+09
804	804	46	iWAT	316.8	8.98	WT	20.16	171.36	368.64	715.68	6.0398e+06	2156.03	89564.9	4154.15	350.131	544.32	8.02186e+09
805	805	46	iWAT	842.4	14.65	WT	20.16	171.36	368.64	715.68	6.0398e+06	2156.03	89564.9	4154.15	350.131	544.32	8.02186e+09
806	806	46	iWAT	698.4	13.34	WT	20.16	171.36	368.64	715.68	6.0398e+06	2156.03	89564.9	4154.15	350.131	544.32	8.02186e+09
807	807	46	iWAT	1080	16.58	WT	20.16	171.36	368.64	715.68	6.0398e+06	2156.03	89564.9	4154.15	350.131	544.32	8.02186e+09
808	808	46	iWAT	374.4	9.76	WT	20.16	171.36	368.64	715.68	6.0398e+06	2156.03	89564.9	4154.15	350.131	544.32	8.02186e+09
809	809	46	iWAT	1252.8	17.86	WT	20.16	171.36	368.64	715.68	6.0398e+06	2156.03	89564.9	4154.15	350.131	544.32	8.02186e+09
810	810	46	iWAT	547.2	11.8	WT	20.16	171.36	368.64	715.68	6.0398e+06	2156.03	89564.9	4154.15	350.131	544.32	8.02186e+09
811	811	46	iWAT	381.6	9.86	WT	20.16	171.36	368.64	715.68	6.0398e+06	2156.03	89564.9	4154.15	350.131	544.32	8.02186e+09
812	812	46	iWAT	367.2	9.67	WT	20.16	171.36	368.64	715.68	6.0398e+06	2156.03	89564.9	4154.15	350.131	544.32	8.02186e+09
813	813	46	iWAT	626.4	12.63	WT	20.16	171.36	368.64	715.68	6.0398e+06	2156.03	89564.9	4154.15	350.131	544.32	8.02186e+09
815	815	46	iWAT	892.8	15.08	WT	20.16	171.36	368.64	715.68	6.0398e+06	2156.03	89564.9	4154.15	350.131	544.32	8.02186e+09
816	816	46	iWAT	928.8	15.38	WT	20.16	171.36	368.64	715.68	6.0398e+06	2156.03	89564.9	4154.15	350.131	544.32	8.02186e+09
817	817	46	iWAT	835.2	14.58	WT	20.16	171.36	368.64	715.68	6.0398e+06	2156.03	89564.9	4154.15	350.131	544.32	8.02186e+09
818	818	46	iWAT	972	15.73	WT	20.16	171.36	368.64	715.68	6.0398e+06	2156.03	89564.9	4154.15	350.131	544.32	8.02186e+09
819	819	46	iWAT	194.4	7.04	WT	20.16	171.36	368.64	715.68	6.0398e+06	2156.03	89564.9	4154.15	350.131	544.32	8.02186e+09
820	820	46	iWAT	576	12.11	WT	20.16	171.36	368.64	715.68	6.0398e+06	2156.03	89564.9	4154.15	350.131	544.32	8.02186e+09
821	821	46	iWAT	309.6	8.88	WT	20.16	171.36	368.64	715.68	6.0398e+06	2156.03	89564.9	4154.15	350.131	544.32	8.02186e+09
822	822	46	iWAT	964.8	15.67	WT	20.16	171.36	368.64	715.68	6.0398e+06	2156.03	89564.9	4154.15	350.131	544.32	8.02186e+09
823	823	46	iWAT	1274.4	18.01	WT	20.16	171.36	368.64	715.68	6.0398e+06	2156.03	89564.9	4154.15	350.131	544.32	8.02186e+09
824	824	46	iWAT	100.8	5.07	WT	20.16	171.36	368.64	715.68	6.0398e+06	2156.03	89564.9	4154.15	350.131	544.32	8.02186e+09
825	825	46	iWAT	1101.6	16.75	WT	20.16	171.36	368.64	715.68	6.0398e+06	2156.03	89564.9	4154.15	350.131	544.32	8.02186e+09
826	826	46	iWAT	1353.6	18.57	WT	20.16	171.36	368.64	715.68	6.0398e+06	2156.03	89564.9	4154.15	350.131	544.32	8.02186e+09
827	827	46	iWAT	1238.4	17.76	WT	20.16	171.36	368.64	715.68	6.0398e+06	2156.03	89564.9	4154.15	350.131	544.32	8.02186e+09
828	828	46	iWAT	396	10.04	WT	20.16	171.36	368.64	715.68	6.0398e+06	2156.03	89564.9	4154.15	350.131	544.32	8.02186e+09
829	829	46	iWAT	1720.8	20.93	WT	20.16	171.36	368.64	715.68	6.0398e+06	2156.03	89564.9	4154.15	350.131	544.32	8.02186e+09
830	830	46	iWAT	122.4	5.58	WT	20.16	171.36	368.64	715.68	6.0398e+06	2156.03	89564.9	4154.15	350.131	544.32	8.02186e+09
831	831	46	iWAT	1389.6	18.81	WT	20.16	171.36	368.64	715.68	6.0398e+06	2156.03	89564.9	4154.15	350.131	544.32	8.02186e+09
832	832	46	iWAT	820.8	14.46	WT	20.16	171.36	368.64	715.68	6.0398e+06	2156.03	89564.9	4154.15	350.131	544.32	8.02186e+09
833	833	46	iWAT	590.4	12.26	WT	20.16	171.36	368.64	715.68	6.0398e+06	2156.03	89564.9	4154.15	350.131	544.32	8.02186e+09
834	834	46	iWAT	151.2	6.21	WT	20.16	171.36	368.64	715.68	6.0398e+06	2156.03	89564.9	4154.15	350.131	544.32	8.02186e+09
835	835	46	iWAT	669.6	13.06	WT	20.16	171.36	368.64	715.68	6.0398e+06	2156.03	89564.9	4154.15	350.131	544.32	8.02186e+09
836	836	46	iWAT	705.6	13.4	WT	20.16	171.36	368.64	715.68	6.0398e+06	2156.03	89564.9	4154.15	350.131	544.32	8.02186e+09
837	837	46	iWAT	626.4	12.63	WT	20.16	171.36	368.64	715.68	6.0398e+06	2156.03	89564.9	4154.15	350.131	544.32	8.02186e+09
838	838	46	iWAT	684	13.2	WT	20.16	171.36	368.64	715.68	6.0398e+06	2156.03	89564.9	4154.15	350.131	544.32	8.02186e+09
839	839	46	iWAT	986.4	15.85	WT	20.16	171.36	368.64	715.68	6.0398e+06	2156.03	89564.9	4154.15	350.131	544.32	8.02186e+09
840	840	46	iWAT	1504.8	19.58	WT	20.16	171.36	368.64	715.68	6.0398e+06	2156.03	89564.9	4154.15	350.131	544.32	8.02186e+09
841	841	46	iWAT	1389.6	18.81	WT	20.16	171.36	368.64	715.68	6.0398e+06	2156.03	89564.9	4154.15	350.131	544.32	8.02186e+09
842	842	46	iWAT	1080	16.58	WT	20.16	171.36	368.64	715.68	6.0398e+06	2156.03	89564.9	4154.15	350.131	544.32	8.02186e+09
843	843	46	iWAT	792	14.2	WT	20.16	171.36	368.64	715.68	6.0398e+06	2156.03	89564.9	4154.15	350.131	544.32	8.02186e+09
844	844	46	iWAT	1130.4	16.97	WT	20.16	171.36	368.64	715.68	6.0398e+06	2156.03	89564.9	4154.15	350.131	544.32	8.02186e+09
845	845	46	iWAT	921.6	15.32	WT	20.16	171.36	368.64	715.68	6.0398e+06	2156.03	89564.9	4154.15	350.131	544.32	8.02186e+09
846	846	46	iWAT	734.4	13.68	WT	20.16	171.36	368.64	715.68	6.0398e+06	2156.03	89564.9	4154.15	350.131	544.32	8.02186e+09
847	847	46	iWAT	540	11.73	WT	20.16	171.36	368.64	715.68	6.0398e+06	2156.03	89564.9	4154.15	350.131	544.32	8.02186e+09
848	848	46	iWAT	1440	19.15	WT	20.16	171.36	368.64	715.68	6.0398e+06	2156.03	89564.9	4154.15	350.131	544.32	8.02186e+09
849	849	46	iWAT	2383.2	24.63	WT	20.16	171.36	368.64	715.68	6.0398e+06	2156.03	89564.9	4154.15	350.131	544.32	8.02186e+09
850	850	46	iWAT	2484	25.15	WT	20.16	171.36	368.64	715.68	6.0398e+06	2156.03	89564.9	4154.15	350.131	544.32	8.02186e+09
851	851	46	iWAT	1382.4	18.76	WT	20.16	171.36	368.64	715.68	6.0398e+06	2156.03	89564.9	4154.15	350.131	544.32	8.02186e+09
852	852	46	iWAT	338.4	9.28	WT	20.16	171.36	368.64	715.68	6.0398e+06	2156.03	89564.9	4154.15	350.131	544.32	8.02186e+09
853	853	46	iWAT	410.4	10.22	WT	20.16	171.36	368.64	715.68	6.0398e+06	2156.03	89564.9	4154.15	350.131	544.32	8.02186e+09
854	854	46	iWAT	453.6	10.75	WT	20.16	171.36	368.64	715.68	6.0398e+06	2156.03	89564.9	4154.15	350.131	544.32	8.02186e+09
855	855	46	iWAT	1447.2	19.2	WT	20.16	171.36	368.64	715.68	6.0398e+06	2156.03	89564.9	4154.15	350.131	544.32	8.02186e+09
856	856	46	iWAT	1260	17.91	WT	20.16	171.36	368.64	715.68	6.0398e+06	2156.03	89564.9	4154.15	350.131	544.32	8.02186e+09
857	857	46	iWAT	2037.6	22.78	WT	20.16	171.36	368.64	715.68	6.0398e+06	2156.03	89564.9	4154.15	350.131	544.32	8.02186e+09
858	858	46	iWAT	993.6	15.91	WT	20.16	171.36	368.64	715.68	6.0398e+06	2156.03	89564.9	4154.15	350.131	544.32	8.02186e+09
859	859	46	iWAT	619.2	12.56	WT	20.16	171.36	368.64	715.68	6.0398e+06	2156.03	89564.9	4154.15	350.131	544.32	8.02186e+09
860	860	46	iWAT	122.4	5.58	WT	20.16	171.36	368.64	715.68	6.0398e+06	2156.03	89564.9	4154.15	350.131	544.32	8.02186e+09
861	861	46	iWAT	1533.6	19.76	WT	20.16	171.36	368.64	715.68	6.0398e+06	2156.03	89564.9	4154.15	350.131	544.32	8.02186e+09
862	862	46	iWAT	1051.2	16.36	WT	20.16	171.36	368.64	715.68	6.0398e+06	2156.03	89564.9	4154.15	350.131	544.32	8.02186e+09
863	863	46	iWAT	784.8	14.14	WT	20.16	171.36	368.64	715.68	6.0398e+06	2156.03	89564.9	4154.15	350.131	544.32	8.02186e+09
864	864	46	iWAT	4615.2	34.28	WT	20.16	171.36	368.64	715.68	6.0398e+06	2156.03	89564.9	4154.15	350.131	544.32	8.02186e+09
865	865	46	iWAT	223.2	7.54	WT	20.16	171.36	368.64	715.68	6.0398e+06	2156.03	89564.9	4154.15	350.131	544.32	8.02186e+09
866	866	46	iWAT	381.6	9.86	WT	20.16	171.36	368.64	715.68	6.0398e+06	2156.03	89564.9	4154.15	350.131	544.32	8.02186e+09
867	867	46	iWAT	770.4	14.01	WT	20.16	171.36	368.64	715.68	6.0398e+06	2156.03	89564.9	4154.15	350.131	544.32	8.02186e+09
868	868	46	iWAT	1353.6	18.57	WT	20.16	171.36	368.64	715.68	6.0398e+06	2156.03	89564.9	4154.15	350.131	544.32	8.02186e+09
869	869	46	iWAT	1051.2	16.36	WT	20.16	171.36	368.64	715.68	6.0398e+06	2156.03	89564.9	4154.15	350.131	544.32	8.02186e+09
870	870	46	iWAT	2908.8	27.22	WT	20.16	171.36	368.64	715.68	6.0398e+06	2156.03	89564.9	4154.15	350.131	544.32	8.02186e+09
871	871	46	iWAT	640.8	12.77	WT	20.16	171.36	368.64	715.68	6.0398e+06	2156.03	89564.9	4154.15	350.131	544.32	8.02186e+09
872	872	46	iWAT	1116	16.86	WT	20.16	171.36	368.64	715.68	6.0398e+06	2156.03	89564.9	4154.15	350.131	544.32	8.02186e+09
873	873	46	iWAT	381.6	9.86	WT	20.16	171.36	368.64	715.68	6.0398e+06	2156.03	89564.9	4154.15	350.131	544.32	8.02186e+09
874	874	46	iWAT	936	15.44	WT	20.16	171.36	368.64	715.68	6.0398e+06	2156.03	89564.9	4154.15	350.131	544.32	8.02186e+09
875	875	46	iWAT	1087.2	16.64	WT	20.16	171.36	368.64	715.68	6.0398e+06	2156.03	89564.9	4154.15	350.131	544.32	8.02186e+09
876	876	46	iWAT	705.6	13.4	WT	20.16	171.36	368.64	715.68	6.0398e+06	2156.03	89564.9	4154.15	350.131	544.32	8.02186e+09
877	877	46	iWAT	604.8	12.41	WT	20.16	171.36	368.64	715.68	6.0398e+06	2156.03	89564.9	4154.15	350.131	544.32	8.02186e+09
878	878	46	iWAT	871.2	14.89	WT	20.16	171.36	368.64	715.68	6.0398e+06	2156.03	89564.9	4154.15	350.131	544.32	8.02186e+09
879	879	46	iWAT	381.6	9.86	WT	20.16	171.36	368.64	715.68	6.0398e+06	2156.03	89564.9	4154.15	350.131	544.32	8.02186e+09
880	880	46	iWAT	2008.8	22.62	WT	20.16	171.36	368.64	715.68	6.0398e+06	2156.03	89564.9	4154.15	350.131	544.32	8.02186e+09
881	881	46	iWAT	921.6	15.32	WT	20.16	171.36	368.64	715.68	6.0398e+06	2156.03	89564.9	4154.15	350.131	544.32	8.02186e+09
882	882	46	iWAT	1051.2	16.36	WT	20.16	171.36	368.64	715.68	6.0398e+06	2156.03	89564.9	4154.15	350.131	544.32	8.02186e+09
883	883	46	iWAT	525.6	11.57	WT	20.16	171.36	368.64	715.68	6.0398e+06	2156.03	89564.9	4154.15	350.131	544.32	8.02186e+09
884	884	46	iWAT	1404	18.91	WT	20.16	171.36	368.64	715.68	6.0398e+06	2156.03	89564.9	4154.15	350.131	544.32	8.02186e+09
885	885	46	iWAT	1497.6	19.53	WT	20.16	171.36	368.64	715.68	6.0398e+06	2156.03	89564.9	4154.15	350.131	544.32	8.02186e+09
886	886	46	iWAT	1634.4	20.4	WT	20.16	171.36	368.64	715.68	6.0398e+06	2156.03	89564.9	4154.15	350.131	544.32	8.02186e+09
887	887	46	iWAT	590.4	12.26	WT	20.16	171.36	368.64	715.68	6.0398e+06	2156.03	89564.9	4154.15	350.131	544.32	8.02186e+09
888	888	46	iWAT	1908	22.04	WT	20.16	171.36	368.64	715.68	6.0398e+06	2156.03	89564.9	4154.15	350.131	544.32	8.02186e+09
889	889	46	iWAT	1108.8	16.8	WT	20.16	171.36	368.64	715.68	6.0398e+06	2156.03	89564.9	4154.15	350.131	544.32	8.02186e+09
890	890	46	iWAT	136.8	5.9	WT	20.16	171.36	368.64	715.68	6.0398e+06	2156.03	89564.9	4154.15	350.131	544.32	8.02186e+09
891	891	46	iWAT	3650.4	30.49	WT	20.16	171.36	368.64	715.68	6.0398e+06	2156.03	89564.9	4154.15	350.131	544.32	8.02186e+09
892	892	46	iWAT	1058.4	16.42	WT	20.16	171.36	368.64	715.68	6.0398e+06	2156.03	89564.9	4154.15	350.131	544.32	8.02186e+09
893	893	46	iWAT	1447.2	19.2	WT	20.16	171.36	368.64	715.68	6.0398e+06	2156.03	89564.9	4154.15	350.131	544.32	8.02186e+09
894	894	46	iWAT	230.4	7.66	WT	20.16	171.36	368.64	715.68	6.0398e+06	2156.03	89564.9	4154.15	350.131	544.32	8.02186e+09
895	895	46	iWAT	108	5.24	WT	20.16	171.36	368.64	715.68	6.0398e+06	2156.03	89564.9	4154.15	350.131	544.32	8.02186e+09
896	896	46	iWAT	122.4	5.58	WT	20.16	171.36	368.64	715.68	6.0398e+06	2156.03	89564.9	4154.15	350.131	544.32	8.02186e+09
897	897	46	iWAT	972	15.73	WT	20.16	171.36	368.64	715.68	6.0398e+06	2156.03	89564.9	4154.15	350.131	544.32	8.02186e+09
898	898	46	iWAT	3052.8	27.88	WT	20.16	171.36	368.64	715.68	6.0398e+06	2156.03	89564.9	4154.15	350.131	544.32	8.02186e+09
899	899	46	iWAT	136.8	5.9	WT	20.16	171.36	368.64	715.68	6.0398e+06	2156.03	89564.9	4154.15	350.131	544.32	8.02186e+09
900	900	46	iWAT	561.6	11.96	WT	20.16	171.36	368.64	715.68	6.0398e+06	2156.03	89564.9	4154.15	350.131	544.32	8.02186e+09
901	901	46	iWAT	777.6	14.07	WT	20.16	171.36	368.64	715.68	6.0398e+06	2156.03	89564.9	4154.15	350.131	544.32	8.02186e+09
902	902	46	iWAT	2599.2	25.73	WT	20.16	171.36	368.64	715.68	6.0398e+06	2156.03	89564.9	4154.15	350.131	544.32	8.02186e+09
903	903	46	iWAT	820.8	14.46	WT	20.16	171.36	368.64	715.68	6.0398e+06	2156.03	89564.9	4154.15	350.131	544.32	8.02186e+09
904	904	46	iWAT	2073.6	22.98	WT	20.16	171.36	368.64	715.68	6.0398e+06	2156.03	89564.9	4154.15	350.131	544.32	8.02186e+09
905	905	46	iWAT	1245.6	17.81	WT	20.16	171.36	368.64	715.68	6.0398e+06	2156.03	89564.9	4154.15	350.131	544.32	8.02186e+09
906	906	46	iWAT	288	8.56	WT	20.16	171.36	368.64	715.68	6.0398e+06	2156.03	89564.9	4154.15	350.131	544.32	8.02186e+09
907	907	46	iWAT	604.8	12.41	WT	20.16	171.36	368.64	715.68	6.0398e+06	2156.03	89564.9	4154.15	350.131	544.32	8.02186e+09
908	908	46	iWAT	806.4	14.33	WT	20.16	171.36	368.64	715.68	6.0398e+06	2156.03	89564.9	4154.15	350.131	544.32	8.02186e+09
909	909	46	iWAT	835.2	14.58	WT	20.16	171.36	368.64	715.68	6.0398e+06	2156.03	89564.9	4154.15	350.131	544.32	8.02186e+09
910	910	46	iWAT	2880	27.08	WT	20.16	171.36	368.64	715.68	6.0398e+06	2156.03	89564.9	4154.15	350.131	544.32	8.02186e+09
911	911	46	iWAT	1072.8	16.53	WT	20.16	171.36	368.64	715.68	6.0398e+06	2156.03	89564.9	4154.15	350.131	544.32	8.02186e+09
912	912	46	iWAT	1108.8	16.8	WT	20.16	171.36	368.64	715.68	6.0398e+06	2156.03	89564.9	4154.15	350.131	544.32	8.02186e+09
913	913	46	iWAT	907.2	15.2	WT	20.16	171.36	368.64	715.68	6.0398e+06	2156.03	89564.9	4154.15	350.131	544.32	8.02186e+09
914	914	46	iWAT	410.4	10.22	WT	20.16	171.36	368.64	715.68	6.0398e+06	2156.03	89564.9	4154.15	350.131	544.32	8.02186e+09
915	915	46	iWAT	1065.6	16.47	WT	20.16	171.36	368.64	715.68	6.0398e+06	2156.03	89564.9	4154.15	350.131	544.32	8.02186e+09
916	916	46	iWAT	1850.4	21.71	WT	20.16	171.36	368.64	715.68	6.0398e+06	2156.03	89564.9	4154.15	350.131	544.32	8.02186e+09
917	917	46	iWAT	1483.2	19.43	WT	20.16	171.36	368.64	715.68	6.0398e+06	2156.03	89564.9	4154.15	350.131	544.32	8.02186e+09
918	918	46	iWAT	2692.8	26.19	WT	20.16	171.36	368.64	715.68	6.0398e+06	2156.03	89564.9	4154.15	350.131	544.32	8.02186e+09
919	919	46	iWAT	1101.6	16.75	WT	20.16	171.36	368.64	715.68	6.0398e+06	2156.03	89564.9	4154.15	350.131	544.32	8.02186e+09
920	920	46	iWAT	496.8	11.25	WT	20.16	171.36	368.64	715.68	6.0398e+06	2156.03	89564.9	4154.15	350.131	544.32	8.02186e+09
921	921	46	iWAT	1569.6	19.99	WT	20.16	171.36	368.64	715.68	6.0398e+06	2156.03	89564.9	4154.15	350.131	544.32	8.02186e+09
922	922	46	iWAT	2476.8	25.11	WT	20.16	171.36	368.64	715.68	6.0398e+06	2156.03	89564.9	4154.15	350.131	544.32	8.02186e+09
923	923	46	iWAT	568.8	12.04	WT	20.16	171.36	368.64	715.68	6.0398e+06	2156.03	89564.9	4154.15	350.131	544.32	8.02186e+09
924	924	46	iWAT	1209.6	17.55	WT	20.16	171.36	368.64	715.68	6.0398e+06	2156.03	89564.9	4154.15	350.131	544.32	8.02186e+09
925	925	46	iWAT	2448	24.97	WT	20.16	171.36	368.64	715.68	6.0398e+06	2156.03	89564.9	4154.15	350.131	544.32	8.02186e+09
926	926	46	iWAT	950.4	15.56	WT	20.16	171.36	368.64	715.68	6.0398e+06	2156.03	89564.9	4154.15	350.131	544.32	8.02186e+09
927	927	46	iWAT	2613.6	25.8	WT	20.16	171.36	368.64	715.68	6.0398e+06	2156.03	89564.9	4154.15	350.131	544.32	8.02186e+09
928	928	46	iWAT	223.2	7.54	WT	20.16	171.36	368.64	715.68	6.0398e+06	2156.03	89564.9	4154.15	350.131	544.32	8.02186e+09
929	929	46	iWAT	374.4	9.76	WT	20.16	171.36	368.64	715.68	6.0398e+06	2156.03	89564.9	4154.15	350.131	544.32	8.02186e+09
930	930	46	iWAT	3196.8	28.53	WT	20.16	171.36	368.64	715.68	6.0398e+06	2156.03	89564.9	4154.15	350.131	544.32	8.02186e+09
931	931	46	iWAT	1540.8	19.81	WT	20.16	171.36	368.64	715.68	6.0398e+06	2156.03	89564.9	4154.15	350.131	544.32	8.02186e+09
932	932	46	iWAT	561.6	11.96	WT	20.16	171.36	368.64	715.68	6.0398e+06	2156.03	89564.9	4154.15	350.131	544.32	8.02186e+09
933	933	46	iWAT	417.6	10.31	WT	20.16	171.36	368.64	715.68	6.0398e+06	2156.03	89564.9	4154.15	350.131	544.32	8.02186e+09
934	934	46	iWAT	1044	16.3	WT	20.16	171.36	368.64	715.68	6.0398e+06	2156.03	89564.9	4154.15	350.131	544.32	8.02186e+09
935	935	46	iWAT	1785.6	21.32	WT	20.16	171.36	368.64	715.68	6.0398e+06	2156.03	89564.9	4154.15	350.131	544.32	8.02186e+09
936	936	46	iWAT	280.8	8.46	WT	20.16	171.36	368.64	715.68	6.0398e+06	2156.03	89564.9	4154.15	350.131	544.32	8.02186e+09
937	937	46	iWAT	129.6	5.74	WT	20.16	171.36	368.64	715.68	6.0398e+06	2156.03	89564.9	4154.15	350.131	544.32	8.02186e+09
938	938	46	iWAT	1900.8	22	WT	20.16	171.36	368.64	715.68	6.0398e+06	2156.03	89564.9	4154.15	350.131	544.32	8.02186e+09
939	939	46	iWAT	338.4	9.28	WT	20.16	171.36	368.64	715.68	6.0398e+06	2156.03	89564.9	4154.15	350.131	544.32	8.02186e+09
940	940	46	iWAT	122.4	5.58	WT	20.16	171.36	368.64	715.68	6.0398e+06	2156.03	89564.9	4154.15	350.131	544.32	8.02186e+09
941	941	46	iWAT	1137.6	17.02	WT	20.16	171.36	368.64	715.68	6.0398e+06	2156.03	89564.9	4154.15	350.131	544.32	8.02186e+09
942	942	46	iWAT	3160.8	28.37	WT	20.16	171.36	368.64	715.68	6.0398e+06	2156.03	89564.9	4154.15	350.131	544.32	8.02186e+09
943	943	46	iWAT	381.6	9.86	WT	20.16	171.36	368.64	715.68	6.0398e+06	2156.03	89564.9	4154.15	350.131	544.32	8.02186e+09
944	944	46	iWAT	1454.4	19.24	WT	20.16	171.36	368.64	715.68	6.0398e+06	2156.03	89564.9	4154.15	350.131	544.32	8.02186e+09
945	945	46	iWAT	1353.6	18.57	WT	20.16	171.36	368.64	715.68	6.0398e+06	2156.03	89564.9	4154.15	350.131	544.32	8.02186e+09
946	946	46	iWAT	1224	17.65	WT	20.16	171.36	368.64	715.68	6.0398e+06	2156.03	89564.9	4154.15	350.131	544.32	8.02186e+09
947	947	46	iWAT	892.8	15.08	WT	20.16	171.36	368.64	715.68	6.0398e+06	2156.03	89564.9	4154.15	350.131	544.32	8.02186e+09
948	948	46	iWAT	914.4	15.26	WT	20.16	171.36	368.64	715.68	6.0398e+06	2156.03	89564.9	4154.15	350.131	544.32	8.02186e+09
949	949	46	iWAT	1872	21.83	WT	20.16	171.36	368.64	715.68	6.0398e+06	2156.03	89564.9	4154.15	350.131	544.32	8.02186e+09
950	950	46	iWAT	2376	24.6	WT	20.16	171.36	368.64	715.68	6.0398e+06	2156.03	89564.9	4154.15	350.131	544.32	8.02186e+09
951	951	46	iWAT	1288.8	18.12	WT	20.16	171.36	368.64	715.68	6.0398e+06	2156.03	89564.9	4154.15	350.131	544.32	8.02186e+09
952	952	46	iWAT	554.4	11.88	WT	20.16	171.36	368.64	715.68	6.0398e+06	2156.03	89564.9	4154.15	350.131	544.32	8.02186e+09
953	953	46	iWAT	568.8	12.04	WT	20.16	171.36	368.64	715.68	6.0398e+06	2156.03	89564.9	4154.15	350.131	544.32	8.02186e+09
954	954	46	iWAT	1353.6	18.57	WT	20.16	171.36	368.64	715.68	6.0398e+06	2156.03	89564.9	4154.15	350.131	544.32	8.02186e+09
955	955	46	iWAT	1512	19.62	WT	20.16	171.36	368.64	715.68	6.0398e+06	2156.03	89564.9	4154.15	350.131	544.32	8.02186e+09
956	956	46	iWAT	993.6	15.91	WT	20.16	171.36	368.64	715.68	6.0398e+06	2156.03	89564.9	4154.15	350.131	544.32	8.02186e+09
957	957	46	iWAT	1152	17.13	WT	20.16	171.36	368.64	715.68	6.0398e+06	2156.03	89564.9	4154.15	350.131	544.32	8.02186e+09
958	958	46	iWAT	1310.4	18.27	WT	20.16	171.36	368.64	715.68	6.0398e+06	2156.03	89564.9	4154.15	350.131	544.32	8.02186e+09
959	959	46	iWAT	943.2	15.5	WT	20.16	171.36	368.64	715.68	6.0398e+06	2156.03	89564.9	4154.15	350.131	544.32	8.02186e+09
960	960	46	iWAT	2433.6	24.89	WT	20.16	171.36	368.64	715.68	6.0398e+06	2156.03	89564.9	4154.15	350.131	544.32	8.02186e+09
961	961	46	iWAT	2224.8	23.8	WT	20.16	171.36	368.64	715.68	6.0398e+06	2156.03	89564.9	4154.15	350.131	544.32	8.02186e+09
962	962	46	iWAT	756	13.87	WT	20.16	171.36	368.64	715.68	6.0398e+06	2156.03	89564.9	4154.15	350.131	544.32	8.02186e+09
963	963	46	iWAT	1360.8	18.62	WT	20.16	171.36	368.64	715.68	6.0398e+06	2156.03	89564.9	4154.15	350.131	544.32	8.02186e+09
964	964	46	iWAT	3052.8	27.88	WT	20.16	171.36	368.64	715.68	6.0398e+06	2156.03	89564.9	4154.15	350.131	544.32	8.02186e+09
965	965	46	iWAT	108	5.24	WT	20.16	171.36	368.64	715.68	6.0398e+06	2156.03	89564.9	4154.15	350.131	544.32	8.02186e+09
966	966	46	iWAT	1836	21.62	WT	20.16	171.36	368.64	715.68	6.0398e+06	2156.03	89564.9	4154.15	350.131	544.32	8.02186e+09
967	967	46	iWAT	482.4	11.08	WT	20.16	171.36	368.64	715.68	6.0398e+06	2156.03	89564.9	4154.15	350.131	544.32	8.02186e+09
968	968	46	iWAT	424.8	10.4	WT	20.16	171.36	368.64	715.68	6.0398e+06	2156.03	89564.9	4154.15	350.131	544.32	8.02186e+09
969	969	46	iWAT	849.6	14.71	WT	20.16	171.36	368.64	715.68	6.0398e+06	2156.03	89564.9	4154.15	350.131	544.32	8.02186e+09
970	970	46	iWAT	100.8	5.07	WT	20.16	171.36	368.64	715.68	6.0398e+06	2156.03	89564.9	4154.15	350.131	544.32	8.02186e+09
971	971	46	iWAT	525.6	11.57	WT	20.16	171.36	368.64	715.68	6.0398e+06	2156.03	89564.9	4154.15	350.131	544.32	8.02186e+09
972	972	46	iWAT	1252.8	17.86	WT	20.16	171.36	368.64	715.68	6.0398e+06	2156.03	89564.9	4154.15	350.131	544.32	8.02186e+09
973	973	46	iWAT	842.4	14.65	WT	20.16	171.36	368.64	715.68	6.0398e+06	2156.03	89564.9	4154.15	350.131	544.32	8.02186e+09
974	974	46	iWAT	972	15.73	WT	20.16	171.36	368.64	715.68	6.0398e+06	2156.03	89564.9	4154.15	350.131	544.32	8.02186e+09
975	975	46	iWAT	468	10.92	WT	20.16	171.36	368.64	715.68	6.0398e+06	2156.03	89564.9	4154.15	350.131	544.32	8.02186e+09
976	976	46	iWAT	1519.2	19.67	WT	20.16	171.36	368.64	715.68	6.0398e+06	2156.03	89564.9	4154.15	350.131	544.32	8.02186e+09
977	977	46	iWAT	482.4	11.08	WT	20.16	171.36	368.64	715.68	6.0398e+06	2156.03	89564.9	4154.15	350.131	544.32	8.02186e+09
978	978	46	iWAT	252	8.01	WT	20.16	171.36	368.64	715.68	6.0398e+06	2156.03	89564.9	4154.15	350.131	544.32	8.02186e+09
979	979	46	iWAT	1980	22.45	WT	20.16	171.36	368.64	715.68	6.0398e+06	2156.03	89564.9	4154.15	350.131	544.32	8.02186e+09
980	980	46	iWAT	1663.2	20.58	WT	20.16	171.36	368.64	715.68	6.0398e+06	2156.03	89564.9	4154.15	350.131	544.32	8.02186e+09
981	981	46	iWAT	1036.8	16.25	WT	20.16	171.36	368.64	715.68	6.0398e+06	2156.03	89564.9	4154.15	350.131	544.32	8.02186e+09
982	982	46	iWAT	374.4	9.76	WT	20.16	171.36	368.64	715.68	6.0398e+06	2156.03	89564.9	4154.15	350.131	544.32	8.02186e+09
983	983	46	iWAT	489.6	11.17	WT	20.16	171.36	368.64	715.68	6.0398e+06	2156.03	89564.9	4154.15	350.131	544.32	8.02186e+09
984	984	46	iWAT	676.8	13.13	WT	20.16	171.36	368.64	715.68	6.0398e+06	2156.03	89564.9	4154.15	350.131	544.32	8.02186e+09
985	985	46	iWAT	590.4	12.26	WT	20.16	171.36	368.64	715.68	6.0398e+06	2156.03	89564.9	4154.15	350.131	544.32	8.02186e+09
986	986	46	iWAT	662.4	12.99	WT	20.16	171.36	368.64	715.68	6.0398e+06	2156.03	89564.9	4154.15	350.131	544.32	8.02186e+09
987	987	46	iWAT	1303.2	18.22	WT	20.16	171.36	368.64	715.68	6.0398e+06	2156.03	89564.9	4154.15	350.131	544.32	8.02186e+09
988	988	46	iWAT	835.2	14.58	WT	20.16	171.36	368.64	715.68	6.0398e+06	2156.03	89564.9	4154.15	350.131	544.32	8.02186e+09
989	989	46	iWAT	684	13.2	WT	20.16	171.36	368.64	715.68	6.0398e+06	2156.03	89564.9	4154.15	350.131	544.32	8.02186e+09
990	990	46	iWAT	1771.2	21.24	WT	20.16	171.36	368.64	715.68	6.0398e+06	2156.03	89564.9	4154.15	350.131	544.32	8.02186e+09
991	991	46	iWAT	799.2	14.27	WT	20.16	171.36	368.64	715.68	6.0398e+06	2156.03	89564.9	4154.15	350.131	544.32	8.02186e+09
992	992	46	iWAT	108	5.24	WT	20.16	171.36	368.64	715.68	6.0398e+06	2156.03	89564.9	4154.15	350.131	544.32	8.02186e+09
993	993	46	iWAT	396	10.04	WT	20.16	171.36	368.64	715.68	6.0398e+06	2156.03	89564.9	4154.15	350.131	544.32	8.02186e+09
994	994	46	iWAT	698.4	13.34	WT	20.16	171.36	368.64	715.68	6.0398e+06	2156.03	89564.9	4154.15	350.131	544.32	8.02186e+09
995	995	46	iWAT	2880	27.08	WT	20.16	171.36	368.64	715.68	6.0398e+06	2156.03	89564.9	4154.15	350.131	544.32	8.02186e+09
996	996	46	iWAT	684	13.2	WT	20.16	171.36	368.64	715.68	6.0398e+06	2156.03	89564.9	4154.15	350.131	544.32	8.02186e+09
997	997	46	iWAT	583.2	12.19	WT	20.16	171.36	368.64	715.68	6.0398e+06	2156.03	89564.9	4154.15	350.131	544.32	8.02186e+09
998	998	46	iWAT	640.8	12.77	WT	20.16	171.36	368.64	715.68	6.0398e+06	2156.03	89564.9	4154.15	350.131	544.32	8.02186e+09
999	999	46	iWAT	108	5.24	WT	20.16	171.36	368.64	715.68	6.0398e+06	2156.03	89564.9	4154.15	350.131	544.32	8.02186e+09
1000	1000	46	iWAT	1195.2	17.45	WT	20.16	171.36	368.64	715.68	6.0398e+06	2156.03	89564.9	4154.15	350.131	544.32	8.02186e+09
1001	1001	46	iWAT	748.8	13.81	WT	20.16	171.36	368.64	715.68	6.0398e+06	2156.03	89564.9	4154.15	350.131	544.32	8.02186e+09
1002	1002	46	iWAT	993.6	15.91	WT	20.16	171.36	368.64	715.68	6.0398e+06	2156.03	89564.9	4154.15	350.131	544.32	8.02186e+09
1003	1003	46	iWAT	626.4	12.63	WT	20.16	171.36	368.64	715.68	6.0398e+06	2156.03	89564.9	4154.15	350.131	544.32	8.02186e+09
1004	1004	46	iWAT	741.6	13.74	WT	20.16	171.36	368.64	715.68	6.0398e+06	2156.03	89564.9	4154.15	350.131	544.32	8.02186e+09
1005	1005	46	iWAT	1411.2	18.96	WT	20.16	171.36	368.64	715.68	6.0398e+06	2156.03	89564.9	4154.15	350.131	544.32	8.02186e+09
1006	1006	46	iWAT	1800	21.41	WT	20.16	171.36	368.64	715.68	6.0398e+06	2156.03	89564.9	4154.15	350.131	544.32	8.02186e+09
1007	1007	46	iWAT	129.6	5.74	WT	20.16	171.36	368.64	715.68	6.0398e+06	2156.03	89564.9	4154.15	350.131	544.32	8.02186e+09
1008	1008	46	iWAT	741.6	13.74	WT	20.16	171.36	368.64	715.68	6.0398e+06	2156.03	89564.9	4154.15	350.131	544.32	8.02186e+09
1009	1009	46	iWAT	3780	31.03	WT	20.16	171.36	368.64	715.68	6.0398e+06	2156.03	89564.9	4154.15	350.131	544.32	8.02186e+09
1010	1010	46	iWAT	122.4	5.58	WT	20.16	171.36	368.64	715.68	6.0398e+06	2156.03	89564.9	4154.15	350.131	544.32	8.02186e+09
1011	1011	46	iWAT	1116	16.86	WT	20.16	171.36	368.64	715.68	6.0398e+06	2156.03	89564.9	4154.15	350.131	544.32	8.02186e+09
1012	1012	46	iWAT	878.4	14.96	WT	20.16	171.36	368.64	715.68	6.0398e+06	2156.03	89564.9	4154.15	350.131	544.32	8.02186e+09
1013	1013	46	iWAT	864	14.83	WT	20.16	171.36	368.64	715.68	6.0398e+06	2156.03	89564.9	4154.15	350.131	544.32	8.02186e+09
1014	1014	46	iWAT	655.2	12.92	WT	20.16	171.36	368.64	715.68	6.0398e+06	2156.03	89564.9	4154.15	350.131	544.32	8.02186e+09
1015	1015	46	iWAT	122.4	5.58	WT	20.16	171.36	368.64	715.68	6.0398e+06	2156.03	89564.9	4154.15	350.131	544.32	8.02186e+09
1016	1016	46	iWAT	2023.2	22.7	WT	20.16	171.36	368.64	715.68	6.0398e+06	2156.03	89564.9	4154.15	350.131	544.32	8.02186e+09
1017	1017	46	iWAT	417.6	10.31	WT	20.16	171.36	368.64	715.68	6.0398e+06	2156.03	89564.9	4154.15	350.131	544.32	8.02186e+09
1018	1018	46	iWAT	1281.6	18.07	WT	20.16	171.36	368.64	715.68	6.0398e+06	2156.03	89564.9	4154.15	350.131	544.32	8.02186e+09
1019	1019	46	iWAT	518.4	11.49	WT	20.16	171.36	368.64	715.68	6.0398e+06	2156.03	89564.9	4154.15	350.131	544.32	8.02186e+09
1020	1020	46	iWAT	1288.8	18.12	WT	20.16	171.36	368.64	715.68	6.0398e+06	2156.03	89564.9	4154.15	350.131	544.32	8.02186e+09
1021	1021	46	iWAT	2390.4	24.67	WT	20.16	171.36	368.64	715.68	6.0398e+06	2156.03	89564.9	4154.15	350.131	544.32	8.02186e+09
1022	1022	46	iWAT	813.6	14.39	WT	20.16	171.36	368.64	715.68	6.0398e+06	2156.03	89564.9	4154.15	350.131	544.32	8.02186e+09
1023	1023	46	iWAT	511.2	11.41	WT	20.16	171.36	368.64	715.68	6.0398e+06	2156.03	89564.9	4154.15	350.131	544.32	8.02186e+09
1024	1024	46	iWAT	1339.2	18.47	WT	20.16	171.36	368.64	715.68	6.0398e+06	2156.03	89564.9	4154.15	350.131	544.32	8.02186e+09
1025	1025	46	iWAT	684	13.2	WT	20.16	171.36	368.64	715.68	6.0398e+06	2156.03	89564.9	4154.15	350.131	544.32	8.02186e+09
1026	1026	46	iWAT	331.2	9.18	WT	20.16	171.36	368.64	715.68	6.0398e+06	2156.03	89564.9	4154.15	350.131	544.32	8.02186e+09
1027	1027	46	iWAT	1173.6	17.29	WT	20.16	171.36	368.64	715.68	6.0398e+06	2156.03	89564.9	4154.15	350.131	544.32	8.02186e+09
1028	1028	46	iWAT	1360.8	18.62	WT	20.16	171.36	368.64	715.68	6.0398e+06	2156.03	89564.9	4154.15	350.131	544.32	8.02186e+09
1029	1029	46	iWAT	720	13.54	WT	20.16	171.36	368.64	715.68	6.0398e+06	2156.03	89564.9	4154.15	350.131	544.32	8.02186e+09
1030	1030	46	iWAT	784.8	14.14	WT	20.16	171.36	368.64	715.68	6.0398e+06	2156.03	89564.9	4154.15	350.131	544.32	8.02186e+09
1031	1031	46	iWAT	1195.2	17.45	WT	20.16	171.36	368.64	715.68	6.0398e+06	2156.03	89564.9	4154.15	350.131	544.32	8.02186e+09
1032	1032	46	iWAT	367.2	9.67	WT	20.16	171.36	368.64	715.68	6.0398e+06	2156.03	89564.9	4154.15	350.131	544.32	8.02186e+09
1033	1033	46	iWAT	1101.6	16.75	WT	20.16	171.36	368.64	715.68	6.0398e+06	2156.03	89564.9	4154.15	350.131	544.32	8.02186e+09
1034	1034	46	iWAT	547.2	11.8	WT	20.16	171.36	368.64	715.68	6.0398e+06	2156.03	89564.9	4154.15	350.131	544.32	8.02186e+09
1035	1035	46	iWAT	2340	24.41	WT	20.16	171.36	368.64	715.68	6.0398e+06	2156.03	89564.9	4154.15	350.131	544.32	8.02186e+09
1036	1036	46	iWAT	914.4	15.26	WT	20.16	171.36	368.64	715.68	6.0398e+06	2156.03	89564.9	4154.15	350.131	544.32	8.02186e+09
1037	1037	46	iWAT	388.8	9.95	WT	20.16	171.36	368.64	715.68	6.0398e+06	2156.03	89564.9	4154.15	350.131	544.32	8.02186e+09
1038	1038	46	iWAT	1260	17.91	WT	20.16	171.36	368.64	715.68	6.0398e+06	2156.03	89564.9	4154.15	350.131	544.32	8.02186e+09
1039	1039	46	iWAT	1245.6	17.81	WT	20.16	171.36	368.64	715.68	6.0398e+06	2156.03	89564.9	4154.15	350.131	544.32	8.02186e+09
1040	1040	46	iWAT	2556	25.51	WT	20.16	171.36	368.64	715.68	6.0398e+06	2156.03	89564.9	4154.15	350.131	544.32	8.02186e+09
1041	1041	46	iWAT	928.8	15.38	WT	20.16	171.36	368.64	715.68	6.0398e+06	2156.03	89564.9	4154.15	350.131	544.32	8.02186e+09
1042	1042	46	iWAT	590.4	12.26	WT	20.16	171.36	368.64	715.68	6.0398e+06	2156.03	89564.9	4154.15	350.131	544.32	8.02186e+09
1043	1043	46	iWAT	439.2	10.58	WT	20.16	171.36	368.64	715.68	6.0398e+06	2156.03	89564.9	4154.15	350.131	544.32	8.02186e+09
1044	1044	46	iWAT	1152	17.13	WT	20.16	171.36	368.64	715.68	6.0398e+06	2156.03	89564.9	4154.15	350.131	544.32	8.02186e+09
1045	1045	46	iWAT	676.8	13.13	WT	20.16	171.36	368.64	715.68	6.0398e+06	2156.03	89564.9	4154.15	350.131	544.32	8.02186e+09
1046	1046	46	iWAT	2390.4	24.67	WT	20.16	171.36	368.64	715.68	6.0398e+06	2156.03	89564.9	4154.15	350.131	544.32	8.02186e+09
1047	1047	46	iWAT	763.2	13.94	WT	20.16	171.36	368.64	715.68	6.0398e+06	2156.03	89564.9	4154.15	350.131	544.32	8.02186e+09
1048	1048	46	iWAT	835.2	14.58	WT	20.16	171.36	368.64	715.68	6.0398e+06	2156.03	89564.9	4154.15	350.131	544.32	8.02186e+09
1049	1049	46	iWAT	1987.2	22.5	WT	20.16	171.36	368.64	715.68	6.0398e+06	2156.03	89564.9	4154.15	350.131	544.32	8.02186e+09
1050	1050	46	iWAT	388.8	9.95	WT	20.16	171.36	368.64	715.68	6.0398e+06	2156.03	89564.9	4154.15	350.131	544.32	8.02186e+09
1051	1051	46	iWAT	3434.4	29.57	WT	20.16	171.36	368.64	715.68	6.0398e+06	2156.03	89564.9	4154.15	350.131	544.32	8.02186e+09
1052	1052	46	iWAT	2174.4	23.53	WT	20.16	171.36	368.64	715.68	6.0398e+06	2156.03	89564.9	4154.15	350.131	544.32	8.02186e+09
1053	1053	46	iWAT	108	5.24	WT	20.16	171.36	368.64	715.68	6.0398e+06	2156.03	89564.9	4154.15	350.131	544.32	8.02186e+09
1054	1054	46	iWAT	1065.6	16.47	WT	20.16	171.36	368.64	715.68	6.0398e+06	2156.03	89564.9	4154.15	350.131	544.32	8.02186e+09
1055	1055	46	iWAT	590.4	12.26	WT	20.16	171.36	368.64	715.68	6.0398e+06	2156.03	89564.9	4154.15	350.131	544.32	8.02186e+09
1056	1056	46	iWAT	2217.6	23.76	WT	20.16	171.36	368.64	715.68	6.0398e+06	2156.03	89564.9	4154.15	350.131	544.32	8.02186e+09
1057	1057	46	iWAT	1180.8	17.34	WT	20.16	171.36	368.64	715.68	6.0398e+06	2156.03	89564.9	4154.15	350.131	544.32	8.02186e+09
1058	1058	46	iWAT	799.2	14.27	WT	20.16	171.36	368.64	715.68	6.0398e+06	2156.03	89564.9	4154.15	350.131	544.32	8.02186e+09
1059	1059	46	iWAT	612	12.48	WT	20.16	171.36	368.64	715.68	6.0398e+06	2156.03	89564.9	4154.15	350.131	544.32	8.02186e+09
1060	1060	46	iWAT	208.8	7.29	WT	20.16	171.36	368.64	715.68	6.0398e+06	2156.03	89564.9	4154.15	350.131	544.32	8.02186e+09
1061	1061	46	iWAT	338.4	9.28	WT	20.16	171.36	368.64	715.68	6.0398e+06	2156.03	89564.9	4154.15	350.131	544.32	8.02186e+09
1062	1062	46	iWAT	1519.2	19.67	WT	20.16	171.36	368.64	715.68	6.0398e+06	2156.03	89564.9	4154.15	350.131	544.32	8.02186e+09
1063	1063	46	iWAT	748.8	13.81	WT	20.16	171.36	368.64	715.68	6.0398e+06	2156.03	89564.9	4154.15	350.131	544.32	8.02186e+09
1064	1064	46	iWAT	1166.4	17.23	WT	20.16	171.36	368.64	715.68	6.0398e+06	2156.03	89564.9	4154.15	350.131	544.32	8.02186e+09
1065	1065	46	iWAT	799.2	14.27	WT	20.16	171.36	368.64	715.68	6.0398e+06	2156.03	89564.9	4154.15	350.131	544.32	8.02186e+09
1066	1066	46	iWAT	835.2	14.58	WT	20.16	171.36	368.64	715.68	6.0398e+06	2156.03	89564.9	4154.15	350.131	544.32	8.02186e+09
1067	1067	46	iWAT	540	11.73	WT	20.16	171.36	368.64	715.68	6.0398e+06	2156.03	89564.9	4154.15	350.131	544.32	8.02186e+09
1068	1068	46	iWAT	1058.4	16.42	WT	20.16	171.36	368.64	715.68	6.0398e+06	2156.03	89564.9	4154.15	350.131	544.32	8.02186e+09
1069	1069	46	iWAT	1015.2	16.08	WT	20.16	171.36	368.64	715.68	6.0398e+06	2156.03	89564.9	4154.15	350.131	544.32	8.02186e+09
1070	1070	46	iWAT	252	8.01	WT	20.16	171.36	368.64	715.68	6.0398e+06	2156.03	89564.9	4154.15	350.131	544.32	8.02186e+09
1071	1071	46	iWAT	417.6	10.31	WT	20.16	171.36	368.64	715.68	6.0398e+06	2156.03	89564.9	4154.15	350.131	544.32	8.02186e+09
1072	1072	46	iWAT	907.2	15.2	WT	20.16	171.36	368.64	715.68	6.0398e+06	2156.03	89564.9	4154.15	350.131	544.32	8.02186e+09
1073	1073	46	iWAT	1778.4	21.28	WT	20.16	171.36	368.64	715.68	6.0398e+06	2156.03	89564.9	4154.15	350.131	544.32	8.02186e+09
1074	1074	46	iWAT	748.8	13.81	WT	20.16	171.36	368.64	715.68	6.0398e+06	2156.03	89564.9	4154.15	350.131	544.32	8.02186e+09
1075	1075	46	iWAT	475.2	11	WT	20.16	171.36	368.64	715.68	6.0398e+06	2156.03	89564.9	4154.15	350.131	544.32	8.02186e+09
1076	1076	46	iWAT	468	10.92	WT	20.16	171.36	368.64	715.68	6.0398e+06	2156.03	89564.9	4154.15	350.131	544.32	8.02186e+09
1077	1077	46	iWAT	1684.8	20.71	WT	20.16	171.36	368.64	715.68	6.0398e+06	2156.03	89564.9	4154.15	350.131	544.32	8.02186e+09
1078	1078	46	iWAT	892.8	15.08	WT	20.16	171.36	368.64	715.68	6.0398e+06	2156.03	89564.9	4154.15	350.131	544.32	8.02186e+09
1079	1079	46	iWAT	2253.6	23.96	WT	20.16	171.36	368.64	715.68	6.0398e+06	2156.03	89564.9	4154.15	350.131	544.32	8.02186e+09
1080	1080	46	iWAT	3960	31.76	WT	20.16	171.36	368.64	715.68	6.0398e+06	2156.03	89564.9	4154.15	350.131	544.32	8.02186e+09
1081	1081	46	iWAT	712.8	13.47	WT	20.16	171.36	368.64	715.68	6.0398e+06	2156.03	89564.9	4154.15	350.131	544.32	8.02186e+09
1082	1082	46	iWAT	864	14.83	WT	20.16	171.36	368.64	715.68	6.0398e+06	2156.03	89564.9	4154.15	350.131	544.32	8.02186e+09
1083	1083	46	iWAT	691.2	13.27	WT	20.16	171.36	368.64	715.68	6.0398e+06	2156.03	89564.9	4154.15	350.131	544.32	8.02186e+09
1084	1084	46	iWAT	914.4	15.26	WT	20.16	171.36	368.64	715.68	6.0398e+06	2156.03	89564.9	4154.15	350.131	544.32	8.02186e+09
1085	1085	46	iWAT	180	6.77	WT	20.16	171.36	368.64	715.68	6.0398e+06	2156.03	89564.9	4154.15	350.131	544.32	8.02186e+09
1086	1086	46	iWAT	2757.6	26.5	WT	20.16	171.36	368.64	715.68	6.0398e+06	2156.03	89564.9	4154.15	350.131	544.32	8.02186e+09
1087	1087	46	iWAT	381.6	9.86	WT	20.16	171.36	368.64	715.68	6.0398e+06	2156.03	89564.9	4154.15	350.131	544.32	8.02186e+09
1088	1088	46	iWAT	1152	17.13	WT	20.16	171.36	368.64	715.68	6.0398e+06	2156.03	89564.9	4154.15	350.131	544.32	8.02186e+09
1089	1089	46	iWAT	518.4	11.49	WT	20.16	171.36	368.64	715.68	6.0398e+06	2156.03	89564.9	4154.15	350.131	544.32	8.02186e+09
1090	1090	46	iWAT	1447.2	19.2	WT	20.16	171.36	368.64	715.68	6.0398e+06	2156.03	89564.9	4154.15	350.131	544.32	8.02186e+09
1091	1091	46	iWAT	1274.4	18.01	WT	20.16	171.36	368.64	715.68	6.0398e+06	2156.03	89564.9	4154.15	350.131	544.32	8.02186e+09
1092	1092	46	iWAT	2390.4	24.67	WT	20.16	171.36	368.64	715.68	6.0398e+06	2156.03	89564.9	4154.15	350.131	544.32	8.02186e+09
1093	1093	46	iWAT	302.4	8.78	WT	20.16	171.36	368.64	715.68	6.0398e+06	2156.03	89564.9	4154.15	350.131	544.32	8.02186e+09
1094	1094	46	iWAT	972	15.73	WT	20.16	171.36	368.64	715.68	6.0398e+06	2156.03	89564.9	4154.15	350.131	544.32	8.02186e+09
1095	1095	46	iWAT	216	7.42	WT	20.16	171.36	368.64	715.68	6.0398e+06	2156.03	89564.9	4154.15	350.131	544.32	8.02186e+09
1096	1096	46	iWAT	921.6	15.32	WT	20.16	171.36	368.64	715.68	6.0398e+06	2156.03	89564.9	4154.15	350.131	544.32	8.02186e+09
1097	1097	46	iWAT	439.2	10.58	WT	20.16	171.36	368.64	715.68	6.0398e+06	2156.03	89564.9	4154.15	350.131	544.32	8.02186e+09
1098	1098	46	iWAT	633.6	12.7	WT	20.16	171.36	368.64	715.68	6.0398e+06	2156.03	89564.9	4154.15	350.131	544.32	8.02186e+09
1099	1099	46	iWAT	1065.6	16.47	WT	20.16	171.36	368.64	715.68	6.0398e+06	2156.03	89564.9	4154.15	350.131	544.32	8.02186e+09
1100	1100	46	iWAT	590.4	12.26	WT	20.16	171.36	368.64	715.68	6.0398e+06	2156.03	89564.9	4154.15	350.131	544.32	8.02186e+09
1101	1101	46	iWAT	331.2	9.18	WT	20.16	171.36	368.64	715.68	6.0398e+06	2156.03	89564.9	4154.15	350.131	544.32	8.02186e+09
1102	1102	46	iWAT	1015.2	16.08	WT	20.16	171.36	368.64	715.68	6.0398e+06	2156.03	89564.9	4154.15	350.131	544.32	8.02186e+09
1103	1103	46	iWAT	835.2	14.58	WT	20.16	171.36	368.64	715.68	6.0398e+06	2156.03	89564.9	4154.15	350.131	544.32	8.02186e+09
1104	1104	46	iWAT	849.6	14.71	WT	20.16	171.36	368.64	715.68	6.0398e+06	2156.03	89564.9	4154.15	350.131	544.32	8.02186e+09
1105	1105	46	iWAT	360	9.57	WT	20.16	171.36	368.64	715.68	6.0398e+06	2156.03	89564.9	4154.15	350.131	544.32	8.02186e+09
1106	1106	46	iWAT	669.6	13.06	WT	20.16	171.36	368.64	715.68	6.0398e+06	2156.03	89564.9	4154.15	350.131	544.32	8.02186e+09
1107	1107	46	iWAT	360	9.57	WT	20.16	171.36	368.64	715.68	6.0398e+06	2156.03	89564.9	4154.15	350.131	544.32	8.02186e+09
1108	1108	46	iWAT	496.8	11.25	WT	20.16	171.36	368.64	715.68	6.0398e+06	2156.03	89564.9	4154.15	350.131	544.32	8.02186e+09
1109	1109	46	iWAT	907.2	15.2	WT	20.16	171.36	368.64	715.68	6.0398e+06	2156.03	89564.9	4154.15	350.131	544.32	8.02186e+09
1110	1110	46	iWAT	1144.8	17.07	WT	20.16	171.36	368.64	715.68	6.0398e+06	2156.03	89564.9	4154.15	350.131	544.32	8.02186e+09
1111	1111	46	iWAT	180	6.77	WT	20.16	171.36	368.64	715.68	6.0398e+06	2156.03	89564.9	4154.15	350.131	544.32	8.02186e+09
1112	1112	46	iWAT	1512	19.62	WT	20.16	171.36	368.64	715.68	6.0398e+06	2156.03	89564.9	4154.15	350.131	544.32	8.02186e+09
1113	1113	46	iWAT	784.8	14.14	WT	20.16	171.36	368.64	715.68	6.0398e+06	2156.03	89564.9	4154.15	350.131	544.32	8.02186e+09
1114	1114	46	iWAT	122.4	5.58	WT	20.16	171.36	368.64	715.68	6.0398e+06	2156.03	89564.9	4154.15	350.131	544.32	8.02186e+09
1115	1115	46	iWAT	784.8	14.14	WT	20.16	171.36	368.64	715.68	6.0398e+06	2156.03	89564.9	4154.15	350.131	544.32	8.02186e+09
1116	1116	46	iWAT	2404.8	24.75	WT	20.16	171.36	368.64	715.68	6.0398e+06	2156.03	89564.9	4154.15	350.131	544.32	8.02186e+09
1117	1117	46	iWAT	705.6	13.4	WT	20.16	171.36	368.64	715.68	6.0398e+06	2156.03	89564.9	4154.15	350.131	544.32	8.02186e+09
1118	1118	46	iWAT	1512	19.62	WT	20.16	171.36	368.64	715.68	6.0398e+06	2156.03	89564.9	4154.15	350.131	544.32	8.02186e+09
1119	1119	46	iWAT	244.8	7.9	WT	20.16	171.36	368.64	715.68	6.0398e+06	2156.03	89564.9	4154.15	350.131	544.32	8.02186e+09
1120	1120	46	iWAT	403.2	10.13	WT	20.16	171.36	368.64	715.68	6.0398e+06	2156.03	89564.9	4154.15	350.131	544.32	8.02186e+09
1121	1121	46	iWAT	532.8	11.65	WT	20.16	171.36	368.64	715.68	6.0398e+06	2156.03	89564.9	4154.15	350.131	544.32	8.02186e+09
1122	1122	46	iWAT	784.8	14.14	WT	20.16	171.36	368.64	715.68	6.0398e+06	2156.03	89564.9	4154.15	350.131	544.32	8.02186e+09
1123	1123	46	iWAT	237.6	7.78	WT	20.16	171.36	368.64	715.68	6.0398e+06	2156.03	89564.9	4154.15	350.131	544.32	8.02186e+09
1124	1124	46	iWAT	604.8	12.41	WT	20.16	171.36	368.64	715.68	6.0398e+06	2156.03	89564.9	4154.15	350.131	544.32	8.02186e+09
1125	1125	46	iWAT	511.2	11.41	WT	20.16	171.36	368.64	715.68	6.0398e+06	2156.03	89564.9	4154.15	350.131	544.32	8.02186e+09
1126	1126	46	iWAT	489.6	11.17	WT	20.16	171.36	368.64	715.68	6.0398e+06	2156.03	89564.9	4154.15	350.131	544.32	8.02186e+09
1127	1127	46	iWAT	252	8.01	WT	20.16	171.36	368.64	715.68	6.0398e+06	2156.03	89564.9	4154.15	350.131	544.32	8.02186e+09
1128	1128	46	iWAT	1893.6	21.96	WT	20.16	171.36	368.64	715.68	6.0398e+06	2156.03	89564.9	4154.15	350.131	544.32	8.02186e+09
1129	1129	46	iWAT	2829.6	26.84	WT	20.16	171.36	368.64	715.68	6.0398e+06	2156.03	89564.9	4154.15	350.131	544.32	8.02186e+09
1130	1130	46	iWAT	252	8.01	WT	20.16	171.36	368.64	715.68	6.0398e+06	2156.03	89564.9	4154.15	350.131	544.32	8.02186e+09
1131	1131	46	iWAT	1130.4	16.97	WT	20.16	171.36	368.64	715.68	6.0398e+06	2156.03	89564.9	4154.15	350.131	544.32	8.02186e+09
1132	1132	46	iWAT	216	7.42	WT	20.16	171.36	368.64	715.68	6.0398e+06	2156.03	89564.9	4154.15	350.131	544.32	8.02186e+09
1133	1133	46	iWAT	554.4	11.88	WT	20.16	171.36	368.64	715.68	6.0398e+06	2156.03	89564.9	4154.15	350.131	544.32	8.02186e+09
1134	1134	46	iWAT	734.4	13.68	WT	20.16	171.36	368.64	715.68	6.0398e+06	2156.03	89564.9	4154.15	350.131	544.32	8.02186e+09
1135	1135	46	iWAT	1368	18.66	WT	20.16	171.36	368.64	715.68	6.0398e+06	2156.03	89564.9	4154.15	350.131	544.32	8.02186e+09
1136	1136	46	iWAT	928.8	15.38	WT	20.16	171.36	368.64	715.68	6.0398e+06	2156.03	89564.9	4154.15	350.131	544.32	8.02186e+09
1137	1137	46	iWAT	756	13.87	WT	20.16	171.36	368.64	715.68	6.0398e+06	2156.03	89564.9	4154.15	350.131	544.32	8.02186e+09
1138	1138	46	iWAT	1548	19.85	WT	20.16	171.36	368.64	715.68	6.0398e+06	2156.03	89564.9	4154.15	350.131	544.32	8.02186e+09
1139	1139	46	iWAT	504	11.33	WT	20.16	171.36	368.64	715.68	6.0398e+06	2156.03	89564.9	4154.15	350.131	544.32	8.02186e+09
1140	1140	46	iWAT	374.4	9.76	WT	20.16	171.36	368.64	715.68	6.0398e+06	2156.03	89564.9	4154.15	350.131	544.32	8.02186e+09
1141	1141	46	iWAT	1836	21.62	WT	20.16	171.36	368.64	715.68	6.0398e+06	2156.03	89564.9	4154.15	350.131	544.32	8.02186e+09
1142	1142	46	iWAT	2224.8	23.8	WT	20.16	171.36	368.64	715.68	6.0398e+06	2156.03	89564.9	4154.15	350.131	544.32	8.02186e+09
1143	1143	46	iWAT	842.4	14.65	WT	20.16	171.36	368.64	715.68	6.0398e+06	2156.03	89564.9	4154.15	350.131	544.32	8.02186e+09
1144	1144	46	iWAT	1173.6	17.29	WT	20.16	171.36	368.64	715.68	6.0398e+06	2156.03	89564.9	4154.15	350.131	544.32	8.02186e+09
1145	1145	46	iWAT	633.6	12.7	WT	20.16	171.36	368.64	715.68	6.0398e+06	2156.03	89564.9	4154.15	350.131	544.32	8.02186e+09
1146	1146	46	iWAT	2181.6	23.57	WT	20.16	171.36	368.64	715.68	6.0398e+06	2156.03	89564.9	4154.15	350.131	544.32	8.02186e+09
1147	1147	46	iWAT	360	9.57	WT	20.16	171.36	368.64	715.68	6.0398e+06	2156.03	89564.9	4154.15	350.131	544.32	8.02186e+09
1148	1148	46	iWAT	453.6	10.75	WT	20.16	171.36	368.64	715.68	6.0398e+06	2156.03	89564.9	4154.15	350.131	544.32	8.02186e+09
1149	1149	46	iWAT	446.4	10.66	WT	20.16	171.36	368.64	715.68	6.0398e+06	2156.03	89564.9	4154.15	350.131	544.32	8.02186e+09
1150	1150	46	iWAT	1087.2	16.64	WT	20.16	171.36	368.64	715.68	6.0398e+06	2156.03	89564.9	4154.15	350.131	544.32	8.02186e+09
1151	1151	46	iWAT	216	7.42	WT	20.16	171.36	368.64	715.68	6.0398e+06	2156.03	89564.9	4154.15	350.131	544.32	8.02186e+09
1152	1152	46	iWAT	403.2	10.13	WT	20.16	171.36	368.64	715.68	6.0398e+06	2156.03	89564.9	4154.15	350.131	544.32	8.02186e+09
1153	1153	46	iWAT	964.8	15.67	WT	20.16	171.36	368.64	715.68	6.0398e+06	2156.03	89564.9	4154.15	350.131	544.32	8.02186e+09
1154	1154	46	iWAT	871.2	14.89	WT	20.16	171.36	368.64	715.68	6.0398e+06	2156.03	89564.9	4154.15	350.131	544.32	8.02186e+09
1155	1155	46	iWAT	576	12.11	WT	20.16	171.36	368.64	715.68	6.0398e+06	2156.03	89564.9	4154.15	350.131	544.32	8.02186e+09
1156	1156	46	iWAT	770.4	14.01	WT	20.16	171.36	368.64	715.68	6.0398e+06	2156.03	89564.9	4154.15	350.131	544.32	8.02186e+09
1157	1157	46	iWAT	770.4	14.01	WT	20.16	171.36	368.64	715.68	6.0398e+06	2156.03	89564.9	4154.15	350.131	544.32	8.02186e+09
1158	1158	46	iWAT	741.6	13.74	WT	20.16	171.36	368.64	715.68	6.0398e+06	2156.03	89564.9	4154.15	350.131	544.32	8.02186e+09
1159	1159	46	iWAT	720	13.54	WT	20.16	171.36	368.64	715.68	6.0398e+06	2156.03	89564.9	4154.15	350.131	544.32	8.02186e+09
1160	1160	46	iWAT	1353.6	18.57	WT	20.16	171.36	368.64	715.68	6.0398e+06	2156.03	89564.9	4154.15	350.131	544.32	8.02186e+09
1161	1161	46	iWAT	1382.4	18.76	WT	20.16	171.36	368.64	715.68	6.0398e+06	2156.03	89564.9	4154.15	350.131	544.32	8.02186e+09
1162	1162	46	iWAT	273.6	8.35	WT	20.16	171.36	368.64	715.68	6.0398e+06	2156.03	89564.9	4154.15	350.131	544.32	8.02186e+09
1163	1163	46	iWAT	748.8	13.81	WT	20.16	171.36	368.64	715.68	6.0398e+06	2156.03	89564.9	4154.15	350.131	544.32	8.02186e+09
1164	1164	46	iWAT	446.4	10.66	WT	20.16	171.36	368.64	715.68	6.0398e+06	2156.03	89564.9	4154.15	350.131	544.32	8.02186e+09
1165	1165	46	iWAT	1159.2	17.18	WT	20.16	171.36	368.64	715.68	6.0398e+06	2156.03	89564.9	4154.15	350.131	544.32	8.02186e+09
1166	1166	46	iWAT	446.4	10.66	WT	20.16	171.36	368.64	715.68	6.0398e+06	2156.03	89564.9	4154.15	350.131	544.32	8.02186e+09
1167	1167	46	iWAT	871.2	14.89	WT	20.16	171.36	368.64	715.68	6.0398e+06	2156.03	89564.9	4154.15	350.131	544.32	8.02186e+09
1168	1168	46	iWAT	460.8	10.83	WT	20.16	171.36	368.64	715.68	6.0398e+06	2156.03	89564.9	4154.15	350.131	544.32	8.02186e+09
1169	1169	46	iWAT	374.4	9.76	WT	20.16	171.36	368.64	715.68	6.0398e+06	2156.03	89564.9	4154.15	350.131	544.32	8.02186e+09
1170	1170	46	iWAT	374.4	9.76	WT	20.16	171.36	368.64	715.68	6.0398e+06	2156.03	89564.9	4154.15	350.131	544.32	8.02186e+09
1171	1171	46	iWAT	655.2	12.92	WT	20.16	171.36	368.64	715.68	6.0398e+06	2156.03	89564.9	4154.15	350.131	544.32	8.02186e+09
1172	1172	46	iWAT	540	11.73	WT	20.16	171.36	368.64	715.68	6.0398e+06	2156.03	89564.9	4154.15	350.131	544.32	8.02186e+09
1173	1173	46	iWAT	1389.6	18.81	WT	20.16	171.36	368.64	715.68	6.0398e+06	2156.03	89564.9	4154.15	350.131	544.32	8.02186e+09
1174	1174	46	iWAT	208.8	7.29	WT	20.16	171.36	368.64	715.68	6.0398e+06	2156.03	89564.9	4154.15	350.131	544.32	8.02186e+09
1175	1175	46	iWAT	590.4	12.26	WT	20.16	171.36	368.64	715.68	6.0398e+06	2156.03	89564.9	4154.15	350.131	544.32	8.02186e+09
1176	1176	46	iWAT	1116	16.86	WT	20.16	171.36	368.64	715.68	6.0398e+06	2156.03	89564.9	4154.15	350.131	544.32	8.02186e+09
1177	1177	46	iWAT	1108.8	16.8	WT	20.16	171.36	368.64	715.68	6.0398e+06	2156.03	89564.9	4154.15	350.131	544.32	8.02186e+09
1178	1178	46	iWAT	1094.4	16.69	WT	20.16	171.36	368.64	715.68	6.0398e+06	2156.03	89564.9	4154.15	350.131	544.32	8.02186e+09
1179	1179	46	iWAT	374.4	9.76	WT	20.16	171.36	368.64	715.68	6.0398e+06	2156.03	89564.9	4154.15	350.131	544.32	8.02186e+09
1180	1180	46	iWAT	475.2	11	WT	20.16	171.36	368.64	715.68	6.0398e+06	2156.03	89564.9	4154.15	350.131	544.32	8.02186e+09
1181	1181	46	iWAT	396	10.04	WT	20.16	171.36	368.64	715.68	6.0398e+06	2156.03	89564.9	4154.15	350.131	544.32	8.02186e+09
1182	1182	46	iWAT	1209.6	17.55	WT	20.16	171.36	368.64	715.68	6.0398e+06	2156.03	89564.9	4154.15	350.131	544.32	8.02186e+09
1183	1183	46	iWAT	568.8	12.04	WT	20.16	171.36	368.64	715.68	6.0398e+06	2156.03	89564.9	4154.15	350.131	544.32	8.02186e+09
1184	1184	46	iWAT	2088	23.06	WT	20.16	171.36	368.64	715.68	6.0398e+06	2156.03	89564.9	4154.15	350.131	544.32	8.02186e+09
1185	1185	46	iWAT	1288.8	18.12	WT	20.16	171.36	368.64	715.68	6.0398e+06	2156.03	89564.9	4154.15	350.131	544.32	8.02186e+09
1186	1186	46	iWAT	1159.2	17.18	WT	20.16	171.36	368.64	715.68	6.0398e+06	2156.03	89564.9	4154.15	350.131	544.32	8.02186e+09
1187	1187	46	iWAT	856.8	14.77	WT	20.16	171.36	368.64	715.68	6.0398e+06	2156.03	89564.9	4154.15	350.131	544.32	8.02186e+09
1188	1188	46	iWAT	1051.2	16.36	WT	20.16	171.36	368.64	715.68	6.0398e+06	2156.03	89564.9	4154.15	350.131	544.32	8.02186e+09
1189	1189	46	iWAT	928.8	15.38	WT	20.16	171.36	368.64	715.68	6.0398e+06	2156.03	89564.9	4154.15	350.131	544.32	8.02186e+09
1190	1190	46	iWAT	115.2	5.42	WT	20.16	171.36	368.64	715.68	6.0398e+06	2156.03	89564.9	4154.15	350.131	544.32	8.02186e+09
1191	1191	46	iWAT	1512	19.62	WT	20.16	171.36	368.64	715.68	6.0398e+06	2156.03	89564.9	4154.15	350.131	544.32	8.02186e+09
1192	1192	46	iWAT	1540.8	19.81	WT	20.16	171.36	368.64	715.68	6.0398e+06	2156.03	89564.9	4154.15	350.131	544.32	8.02186e+09
1193	1193	46	iWAT	972	15.73	WT	20.16	171.36	368.64	715.68	6.0398e+06	2156.03	89564.9	4154.15	350.131	544.32	8.02186e+09
1194	1194	46	iWAT	100.8	5.07	WT	20.16	171.36	368.64	715.68	6.0398e+06	2156.03	89564.9	4154.15	350.131	544.32	8.02186e+09
1195	1195	46	iWAT	568.8	12.04	WT	20.16	171.36	368.64	715.68	6.0398e+06	2156.03	89564.9	4154.15	350.131	544.32	8.02186e+09
1196	1196	46	iWAT	338.4	9.28	WT	20.16	171.36	368.64	715.68	6.0398e+06	2156.03	89564.9	4154.15	350.131	544.32	8.02186e+09
1197	1197	46	iWAT	2102.4	23.14	WT	20.16	171.36	368.64	715.68	6.0398e+06	2156.03	89564.9	4154.15	350.131	544.32	8.02186e+09
1198	1198	46	iWAT	1872	21.83	WT	20.16	171.36	368.64	715.68	6.0398e+06	2156.03	89564.9	4154.15	350.131	544.32	8.02186e+09
1199	1199	46	iWAT	820.8	14.46	WT	20.16	171.36	368.64	715.68	6.0398e+06	2156.03	89564.9	4154.15	350.131	544.32	8.02186e+09
1200	1200	46	iWAT	720	13.54	WT	20.16	171.36	368.64	715.68	6.0398e+06	2156.03	89564.9	4154.15	350.131	544.32	8.02186e+09
1201	1201	46	iWAT	2102.4	23.14	WT	20.16	171.36	368.64	715.68	6.0398e+06	2156.03	89564.9	4154.15	350.131	544.32	8.02186e+09
1202	1202	46	iWAT	2642.4	25.94	WT	20.16	171.36	368.64	715.68	6.0398e+06	2156.03	89564.9	4154.15	350.131	544.32	8.02186e+09
1203	1203	46	iWAT	1216.8	17.6	WT	20.16	171.36	368.64	715.68	6.0398e+06	2156.03	89564.9	4154.15	350.131	544.32	8.02186e+09
1204	1204	46	iWAT	1569.6	19.99	WT	20.16	171.36	368.64	715.68	6.0398e+06	2156.03	89564.9	4154.15	350.131	544.32	8.02186e+09
1205	1205	46	iWAT	100.8	5.07	WT	20.16	171.36	368.64	715.68	6.0398e+06	2156.03	89564.9	4154.15	350.131	544.32	8.02186e+09
1206	1206	46	iWAT	907.2	15.2	WT	20.16	171.36	368.64	715.68	6.0398e+06	2156.03	89564.9	4154.15	350.131	544.32	8.02186e+09
1207	1207	46	iWAT	1008	16.02	WT	20.16	171.36	368.64	715.68	6.0398e+06	2156.03	89564.9	4154.15	350.131	544.32	8.02186e+09
1208	1208	46	iWAT	352.8	9.48	WT	20.16	171.36	368.64	715.68	6.0398e+06	2156.03	89564.9	4154.15	350.131	544.32	8.02186e+09
1209	1209	46	iWAT	626.4	12.63	WT	20.16	171.36	368.64	715.68	6.0398e+06	2156.03	89564.9	4154.15	350.131	544.32	8.02186e+09
1210	1210	46	iWAT	3031.2	27.78	WT	20.16	171.36	368.64	715.68	6.0398e+06	2156.03	89564.9	4154.15	350.131	544.32	8.02186e+09
1211	1211	46	iWAT	1166.4	17.23	WT	20.16	171.36	368.64	715.68	6.0398e+06	2156.03	89564.9	4154.15	350.131	544.32	8.02186e+09
1212	1212	46	iWAT	2095.2	23.1	WT	20.16	171.36	368.64	715.68	6.0398e+06	2156.03	89564.9	4154.15	350.131	544.32	8.02186e+09
1213	1213	46	iWAT	777.6	14.07	WT	20.16	171.36	368.64	715.68	6.0398e+06	2156.03	89564.9	4154.15	350.131	544.32	8.02186e+09
1214	1214	46	iWAT	1389.6	18.81	WT	20.16	171.36	368.64	715.68	6.0398e+06	2156.03	89564.9	4154.15	350.131	544.32	8.02186e+09
1216	1216	46	iWAT	705.6	13.4	WT	20.16	171.36	368.64	715.68	6.0398e+06	2156.03	89564.9	4154.15	350.131	544.32	8.02186e+09
1217	1217	46	iWAT	115.2	5.42	WT	20.16	171.36	368.64	715.68	6.0398e+06	2156.03	89564.9	4154.15	350.131	544.32	8.02186e+09
1218	1218	46	iWAT	756	13.87	WT	20.16	171.36	368.64	715.68	6.0398e+06	2156.03	89564.9	4154.15	350.131	544.32	8.02186e+09
1219	1219	46	iWAT	237.6	7.78	WT	20.16	171.36	368.64	715.68	6.0398e+06	2156.03	89564.9	4154.15	350.131	544.32	8.02186e+09
1220	1220	46	iWAT	511.2	11.41	WT	20.16	171.36	368.64	715.68	6.0398e+06	2156.03	89564.9	4154.15	350.131	544.32	8.02186e+09
1221	1221	46	iWAT	1476	19.39	WT	20.16	171.36	368.64	715.68	6.0398e+06	2156.03	89564.9	4154.15	350.131	544.32	8.02186e+09
1222	1222	46	iWAT	2772	26.57	WT	20.16	171.36	368.64	715.68	6.0398e+06	2156.03	89564.9	4154.15	350.131	544.32	8.02186e+09
1223	1223	46	iWAT	1065.6	16.47	WT	20.16	171.36	368.64	715.68	6.0398e+06	2156.03	89564.9	4154.15	350.131	544.32	8.02186e+09
1224	1224	46	iWAT	1533.6	19.76	WT	20.16	171.36	368.64	715.68	6.0398e+06	2156.03	89564.9	4154.15	350.131	544.32	8.02186e+09
1225	1225	46	iWAT	2678.4	26.12	WT	20.16	171.36	368.64	715.68	6.0398e+06	2156.03	89564.9	4154.15	350.131	544.32	8.02186e+09
1227	1227	46	iWAT	525.6	11.57	WT	20.16	171.36	368.64	715.68	6.0398e+06	2156.03	89564.9	4154.15	350.131	544.32	8.02186e+09
1228	1228	46	iWAT	828	14.52	WT	20.16	171.36	368.64	715.68	6.0398e+06	2156.03	89564.9	4154.15	350.131	544.32	8.02186e+09
1229	1229	46	iWAT	900	15.14	WT	20.16	171.36	368.64	715.68	6.0398e+06	2156.03	89564.9	4154.15	350.131	544.32	8.02186e+09
1230	1230	46	iWAT	698.4	13.34	WT	20.16	171.36	368.64	715.68	6.0398e+06	2156.03	89564.9	4154.15	350.131	544.32	8.02186e+09
1231	1231	46	iWAT	518.4	11.49	WT	20.16	171.36	368.64	715.68	6.0398e+06	2156.03	89564.9	4154.15	350.131	544.32	8.02186e+09
1232	1232	46	iWAT	1929.6	22.17	WT	20.16	171.36	368.64	715.68	6.0398e+06	2156.03	89564.9	4154.15	350.131	544.32	8.02186e+09
1233	1233	46	iWAT	165.6	6.49	WT	20.16	171.36	368.64	715.68	6.0398e+06	2156.03	89564.9	4154.15	350.131	544.32	8.02186e+09
1234	1234	46	iWAT	921.6	15.32	WT	20.16	171.36	368.64	715.68	6.0398e+06	2156.03	89564.9	4154.15	350.131	544.32	8.02186e+09
1235	1235	46	iWAT	2167.2	23.49	WT	20.16	171.36	368.64	715.68	6.0398e+06	2156.03	89564.9	4154.15	350.131	544.32	8.02186e+09
1236	1236	46	iWAT	165.6	6.49	WT	20.16	171.36	368.64	715.68	6.0398e+06	2156.03	89564.9	4154.15	350.131	544.32	8.02186e+09
1237	1237	46	iWAT	604.8	12.41	WT	20.16	171.36	368.64	715.68	6.0398e+06	2156.03	89564.9	4154.15	350.131	544.32	8.02186e+09
1238	1238	46	iWAT	129.6	5.74	WT	20.16	171.36	368.64	715.68	6.0398e+06	2156.03	89564.9	4154.15	350.131	544.32	8.02186e+09
1239	1239	46	iWAT	900	15.14	WT	20.16	171.36	368.64	715.68	6.0398e+06	2156.03	89564.9	4154.15	350.131	544.32	8.02186e+09
1240	1240	46	iWAT	468	10.92	WT	20.16	171.36	368.64	715.68	6.0398e+06	2156.03	89564.9	4154.15	350.131	544.32	8.02186e+09
1241	1241	46	iWAT	1000.8	15.96	WT	20.16	171.36	368.64	715.68	6.0398e+06	2156.03	89564.9	4154.15	350.131	544.32	8.02186e+09
1242	1242	46	iWAT	1231.2	17.71	WT	20.16	171.36	368.64	715.68	6.0398e+06	2156.03	89564.9	4154.15	350.131	544.32	8.02186e+09
1243	1243	46	iWAT	2772	26.57	WT	20.16	171.36	368.64	715.68	6.0398e+06	2156.03	89564.9	4154.15	350.131	544.32	8.02186e+09
1244	1244	46	iWAT	748.8	13.81	WT	20.16	171.36	368.64	715.68	6.0398e+06	2156.03	89564.9	4154.15	350.131	544.32	8.02186e+09
1245	1245	46	iWAT	648	12.85	WT	20.16	171.36	368.64	715.68	6.0398e+06	2156.03	89564.9	4154.15	350.131	544.32	8.02186e+09
1246	1246	46	iWAT	1346.4	18.52	WT	20.16	171.36	368.64	715.68	6.0398e+06	2156.03	89564.9	4154.15	350.131	544.32	8.02186e+09
1247	1247	46	iWAT	950.4	15.56	WT	20.16	171.36	368.64	715.68	6.0398e+06	2156.03	89564.9	4154.15	350.131	544.32	8.02186e+09
1248	1248	46	iWAT	727.2	13.61	WT	20.16	171.36	368.64	715.68	6.0398e+06	2156.03	89564.9	4154.15	350.131	544.32	8.02186e+09
1249	1249	46	iWAT	1152	17.13	WT	20.16	171.36	368.64	715.68	6.0398e+06	2156.03	89564.9	4154.15	350.131	544.32	8.02186e+09
1250	1250	46	iWAT	676.8	13.13	WT	20.16	171.36	368.64	715.68	6.0398e+06	2156.03	89564.9	4154.15	350.131	544.32	8.02186e+09
1251	1251	46	iWAT	1641.6	20.45	WT	20.16	171.36	368.64	715.68	6.0398e+06	2156.03	89564.9	4154.15	350.131	544.32	8.02186e+09
1252	1252	46	iWAT	1296	18.17	WT	20.16	171.36	368.64	715.68	6.0398e+06	2156.03	89564.9	4154.15	350.131	544.32	8.02186e+09
1253	1253	46	iWAT	2563.2	25.55	WT	20.16	171.36	368.64	715.68	6.0398e+06	2156.03	89564.9	4154.15	350.131	544.32	8.02186e+09
1254	1254	46	iWAT	180	6.77	WT	20.16	171.36	368.64	715.68	6.0398e+06	2156.03	89564.9	4154.15	350.131	544.32	8.02186e+09
1255	1255	46	iWAT	424.8	10.4	WT	20.16	171.36	368.64	715.68	6.0398e+06	2156.03	89564.9	4154.15	350.131	544.32	8.02186e+09
1256	1256	46	iWAT	2203.2	23.69	WT	20.16	171.36	368.64	715.68	6.0398e+06	2156.03	89564.9	4154.15	350.131	544.32	8.02186e+09
1257	1257	46	iWAT	1346.4	18.52	WT	20.16	171.36	368.64	715.68	6.0398e+06	2156.03	89564.9	4154.15	350.131	544.32	8.02186e+09
1258	1258	46	iWAT	151.2	6.21	WT	20.16	171.36	368.64	715.68	6.0398e+06	2156.03	89564.9	4154.15	350.131	544.32	8.02186e+09
1259	1259	46	iWAT	525.6	11.57	WT	20.16	171.36	368.64	715.68	6.0398e+06	2156.03	89564.9	4154.15	350.131	544.32	8.02186e+09
1260	1260	46	iWAT	1173.6	17.29	WT	20.16	171.36	368.64	715.68	6.0398e+06	2156.03	89564.9	4154.15	350.131	544.32	8.02186e+09
1261	1261	46	iWAT	1641.6	20.45	WT	20.16	171.36	368.64	715.68	6.0398e+06	2156.03	89564.9	4154.15	350.131	544.32	8.02186e+09
1262	1262	46	iWAT	1202.4	17.5	WT	20.16	171.36	368.64	715.68	6.0398e+06	2156.03	89564.9	4154.15	350.131	544.32	8.02186e+09
1263	1263	46	iWAT	849.6	14.71	WT	20.16	171.36	368.64	715.68	6.0398e+06	2156.03	89564.9	4154.15	350.131	544.32	8.02186e+09
1264	1264	46	iWAT	1072.8	16.53	WT	20.16	171.36	368.64	715.68	6.0398e+06	2156.03	89564.9	4154.15	350.131	544.32	8.02186e+09
1265	1265	46	iWAT	1749.6	21.11	WT	20.16	171.36	368.64	715.68	6.0398e+06	2156.03	89564.9	4154.15	350.131	544.32	8.02186e+09
1266	1266	46	iWAT	669.6	13.06	WT	20.16	171.36	368.64	715.68	6.0398e+06	2156.03	89564.9	4154.15	350.131	544.32	8.02186e+09
1267	1267	46	iWAT	324	9.08	WT	20.16	171.36	368.64	715.68	6.0398e+06	2156.03	89564.9	4154.15	350.131	544.32	8.02186e+09
1268	1268	46	iWAT	612	12.48	WT	20.16	171.36	368.64	715.68	6.0398e+06	2156.03	89564.9	4154.15	350.131	544.32	8.02186e+09
1269	1269	46	iWAT	504	11.33	WT	20.16	171.36	368.64	715.68	6.0398e+06	2156.03	89564.9	4154.15	350.131	544.32	8.02186e+09
1270	1270	46	iWAT	2109.6	23.18	WT	20.16	171.36	368.64	715.68	6.0398e+06	2156.03	89564.9	4154.15	350.131	544.32	8.02186e+09
1271	1271	46	iWAT	1022.4	16.14	WT	20.16	171.36	368.64	715.68	6.0398e+06	2156.03	89564.9	4154.15	350.131	544.32	8.02186e+09
1272	1272	46	iWAT	957.6	15.62	WT	20.16	171.36	368.64	715.68	6.0398e+06	2156.03	89564.9	4154.15	350.131	544.32	8.02186e+09
1273	1273	46	iWAT	316.8	8.98	WT	20.16	171.36	368.64	715.68	6.0398e+06	2156.03	89564.9	4154.15	350.131	544.32	8.02186e+09
1274	1274	46	iWAT	2808	26.74	WT	20.16	171.36	368.64	715.68	6.0398e+06	2156.03	89564.9	4154.15	350.131	544.32	8.02186e+09
1275	1275	46	iWAT	129.6	5.74	WT	20.16	171.36	368.64	715.68	6.0398e+06	2156.03	89564.9	4154.15	350.131	544.32	8.02186e+09
1276	1276	46	iWAT	496.8	11.25	WT	20.16	171.36	368.64	715.68	6.0398e+06	2156.03	89564.9	4154.15	350.131	544.32	8.02186e+09
1277	1277	46	iWAT	756	13.87	WT	20.16	171.36	368.64	715.68	6.0398e+06	2156.03	89564.9	4154.15	350.131	544.32	8.02186e+09
1278	1278	46	iWAT	835.2	14.58	WT	20.16	171.36	368.64	715.68	6.0398e+06	2156.03	89564.9	4154.15	350.131	544.32	8.02186e+09
1279	1279	46	iWAT	1324.8	18.37	WT	20.16	171.36	368.64	715.68	6.0398e+06	2156.03	89564.9	4154.15	350.131	544.32	8.02186e+09
1280	1280	46	iWAT	115.2	5.42	WT	20.16	171.36	368.64	715.68	6.0398e+06	2156.03	89564.9	4154.15	350.131	544.32	8.02186e+09
1281	1281	46	iWAT	1735.2	21.02	WT	20.16	171.36	368.64	715.68	6.0398e+06	2156.03	89564.9	4154.15	350.131	544.32	8.02186e+09
1282	1282	46	iWAT	770.4	14.01	WT	20.16	171.36	368.64	715.68	6.0398e+06	2156.03	89564.9	4154.15	350.131	544.32	8.02186e+09
1283	1283	46	iWAT	324	9.08	WT	20.16	171.36	368.64	715.68	6.0398e+06	2156.03	89564.9	4154.15	350.131	544.32	8.02186e+09
1284	1284	46	iWAT	417.6	10.31	WT	20.16	171.36	368.64	715.68	6.0398e+06	2156.03	89564.9	4154.15	350.131	544.32	8.02186e+09
1285	1285	46	iWAT	1526.4	19.72	WT	20.16	171.36	368.64	715.68	6.0398e+06	2156.03	89564.9	4154.15	350.131	544.32	8.02186e+09
1286	1286	46	iWAT	835.2	14.58	WT	20.16	171.36	368.64	715.68	6.0398e+06	2156.03	89564.9	4154.15	350.131	544.32	8.02186e+09
1287	1287	46	iWAT	424.8	10.4	WT	20.16	171.36	368.64	715.68	6.0398e+06	2156.03	89564.9	4154.15	350.131	544.32	8.02186e+09
1288	1288	46	iWAT	540	11.73	WT	20.16	171.36	368.64	715.68	6.0398e+06	2156.03	89564.9	4154.15	350.131	544.32	8.02186e+09
1289	1289	46	iWAT	504	11.33	WT	20.16	171.36	368.64	715.68	6.0398e+06	2156.03	89564.9	4154.15	350.131	544.32	8.02186e+09
1290	1290	46	iWAT	525.6	11.57	WT	20.16	171.36	368.64	715.68	6.0398e+06	2156.03	89564.9	4154.15	350.131	544.32	8.02186e+09
1291	1291	46	iWAT	1144.8	17.07	WT	20.16	171.36	368.64	715.68	6.0398e+06	2156.03	89564.9	4154.15	350.131	544.32	8.02186e+09
1292	1292	46	iWAT	1303.2	18.22	WT	20.16	171.36	368.64	715.68	6.0398e+06	2156.03	89564.9	4154.15	350.131	544.32	8.02186e+09
1293	1293	46	iWAT	2196	23.65	WT	20.16	171.36	368.64	715.68	6.0398e+06	2156.03	89564.9	4154.15	350.131	544.32	8.02186e+09
1294	1294	46	iWAT	1000.8	15.96	WT	20.16	171.36	368.64	715.68	6.0398e+06	2156.03	89564.9	4154.15	350.131	544.32	8.02186e+09
1295	1295	46	iWAT	957.6	15.62	WT	20.16	171.36	368.64	715.68	6.0398e+06	2156.03	89564.9	4154.15	350.131	544.32	8.02186e+09
1296	1296	46	iWAT	1454.4	19.24	WT	20.16	171.36	368.64	715.68	6.0398e+06	2156.03	89564.9	4154.15	350.131	544.32	8.02186e+09
1297	1297	46	iWAT	151.2	6.21	WT	20.16	171.36	368.64	715.68	6.0398e+06	2156.03	89564.9	4154.15	350.131	544.32	8.02186e+09
1298	1298	46	iWAT	1123.2	16.91	WT	20.16	171.36	368.64	715.68	6.0398e+06	2156.03	89564.9	4154.15	350.131	544.32	8.02186e+09
1299	1299	46	iWAT	352.8	9.48	WT	20.16	171.36	368.64	715.68	6.0398e+06	2156.03	89564.9	4154.15	350.131	544.32	8.02186e+09
1300	1300	46	iWAT	1886.4	21.92	WT	20.16	171.36	368.64	715.68	6.0398e+06	2156.03	89564.9	4154.15	350.131	544.32	8.02186e+09
1301	1301	46	iWAT	943.2	15.5	WT	20.16	171.36	368.64	715.68	6.0398e+06	2156.03	89564.9	4154.15	350.131	544.32	8.02186e+09
1302	1302	46	iWAT	511.2	11.41	WT	20.16	171.36	368.64	715.68	6.0398e+06	2156.03	89564.9	4154.15	350.131	544.32	8.02186e+09
1303	1303	46	iWAT	2728.8	26.36	WT	20.16	171.36	368.64	715.68	6.0398e+06	2156.03	89564.9	4154.15	350.131	544.32	8.02186e+09
1304	1304	46	iWAT	1159.2	17.18	WT	20.16	171.36	368.64	715.68	6.0398e+06	2156.03	89564.9	4154.15	350.131	544.32	8.02186e+09
1305	1305	46	iWAT	468	10.92	WT	20.16	171.36	368.64	715.68	6.0398e+06	2156.03	89564.9	4154.15	350.131	544.32	8.02186e+09
1306	1306	46	iWAT	799.2	14.27	WT	20.16	171.36	368.64	715.68	6.0398e+06	2156.03	89564.9	4154.15	350.131	544.32	8.02186e+09
1307	1307	46	iWAT	1195.2	17.45	WT	20.16	171.36	368.64	715.68	6.0398e+06	2156.03	89564.9	4154.15	350.131	544.32	8.02186e+09
1308	1308	46	iWAT	2743.2	26.43	WT	20.16	171.36	368.64	715.68	6.0398e+06	2156.03	89564.9	4154.15	350.131	544.32	8.02186e+09
1309	1309	46	iWAT	381.6	9.86	WT	20.16	171.36	368.64	715.68	6.0398e+06	2156.03	89564.9	4154.15	350.131	544.32	8.02186e+09
1310	1310	46	iWAT	2318.4	24.3	WT	20.16	171.36	368.64	715.68	6.0398e+06	2156.03	89564.9	4154.15	350.131	544.32	8.02186e+09
1311	1311	46	iWAT	432	10.49	WT	20.16	171.36	368.64	715.68	6.0398e+06	2156.03	89564.9	4154.15	350.131	544.32	8.02186e+09
1312	1312	46	iWAT	1447.2	19.2	WT	20.16	171.36	368.64	715.68	6.0398e+06	2156.03	89564.9	4154.15	350.131	544.32	8.02186e+09
1313	1313	46	iWAT	1245.6	17.81	WT	20.16	171.36	368.64	715.68	6.0398e+06	2156.03	89564.9	4154.15	350.131	544.32	8.02186e+09
1314	1314	46	iWAT	446.4	10.66	WT	20.16	171.36	368.64	715.68	6.0398e+06	2156.03	89564.9	4154.15	350.131	544.32	8.02186e+09
1315	1315	46	iWAT	892.8	15.08	WT	20.16	171.36	368.64	715.68	6.0398e+06	2156.03	89564.9	4154.15	350.131	544.32	8.02186e+09
1316	1316	46	iWAT	914.4	15.26	WT	20.16	171.36	368.64	715.68	6.0398e+06	2156.03	89564.9	4154.15	350.131	544.32	8.02186e+09
1317	1317	46	iWAT	1771.2	21.24	WT	20.16	171.36	368.64	715.68	6.0398e+06	2156.03	89564.9	4154.15	350.131	544.32	8.02186e+09
1318	1318	46	iWAT	2044.8	22.82	WT	20.16	171.36	368.64	715.68	6.0398e+06	2156.03	89564.9	4154.15	350.131	544.32	8.02186e+09
1319	1319	46	iWAT	424.8	10.4	WT	20.16	171.36	368.64	715.68	6.0398e+06	2156.03	89564.9	4154.15	350.131	544.32	8.02186e+09
1320	1320	46	iWAT	655.2	12.92	WT	20.16	171.36	368.64	715.68	6.0398e+06	2156.03	89564.9	4154.15	350.131	544.32	8.02186e+09
1321	1321	46	iWAT	964.8	15.67	WT	20.16	171.36	368.64	715.68	6.0398e+06	2156.03	89564.9	4154.15	350.131	544.32	8.02186e+09
1322	1322	46	iWAT	648	12.85	WT	20.16	171.36	368.64	715.68	6.0398e+06	2156.03	89564.9	4154.15	350.131	544.32	8.02186e+09
1323	1323	46	iWAT	172.8	6.63	WT	20.16	171.36	368.64	715.68	6.0398e+06	2156.03	89564.9	4154.15	350.131	544.32	8.02186e+09
1324	1324	46	iWAT	367.2	9.67	WT	20.16	171.36	368.64	715.68	6.0398e+06	2156.03	89564.9	4154.15	350.131	544.32	8.02186e+09
1325	1325	46	iWAT	1526.4	19.72	WT	20.16	171.36	368.64	715.68	6.0398e+06	2156.03	89564.9	4154.15	350.131	544.32	8.02186e+09
1326	1326	46	iWAT	842.4	14.65	WT	20.16	171.36	368.64	715.68	6.0398e+06	2156.03	89564.9	4154.15	350.131	544.32	8.02186e+09
1327	1327	46	iWAT	468	10.92	WT	20.16	171.36	368.64	715.68	6.0398e+06	2156.03	89564.9	4154.15	350.131	544.32	8.02186e+09
1328	1328	46	iWAT	266.4	8.24	WT	20.16	171.36	368.64	715.68	6.0398e+06	2156.03	89564.9	4154.15	350.131	544.32	8.02186e+09
1329	1329	46	iWAT	115.2	5.42	WT	20.16	171.36	368.64	715.68	6.0398e+06	2156.03	89564.9	4154.15	350.131	544.32	8.02186e+09
1330	1330	46	iWAT	1123.2	16.91	WT	20.16	171.36	368.64	715.68	6.0398e+06	2156.03	89564.9	4154.15	350.131	544.32	8.02186e+09
1331	1331	46	iWAT	547.2	11.8	WT	20.16	171.36	368.64	715.68	6.0398e+06	2156.03	89564.9	4154.15	350.131	544.32	8.02186e+09
1332	1332	46	iWAT	1425.6	19.05	WT	20.16	171.36	368.64	715.68	6.0398e+06	2156.03	89564.9	4154.15	350.131	544.32	8.02186e+09
1333	1333	46	iWAT	1195.2	17.45	WT	20.16	171.36	368.64	715.68	6.0398e+06	2156.03	89564.9	4154.15	350.131	544.32	8.02186e+09
1334	1334	46	iWAT	1764	21.19	WT	20.16	171.36	368.64	715.68	6.0398e+06	2156.03	89564.9	4154.15	350.131	544.32	8.02186e+09
1335	1335	46	iWAT	468	10.92	WT	20.16	171.36	368.64	715.68	6.0398e+06	2156.03	89564.9	4154.15	350.131	544.32	8.02186e+09
1336	1336	46	iWAT	482.4	11.08	WT	20.16	171.36	368.64	715.68	6.0398e+06	2156.03	89564.9	4154.15	350.131	544.32	8.02186e+09
1337	1337	46	iWAT	1771.2	21.24	WT	20.16	171.36	368.64	715.68	6.0398e+06	2156.03	89564.9	4154.15	350.131	544.32	8.02186e+09
1338	1338	46	iWAT	1728	20.98	WT	20.16	171.36	368.64	715.68	6.0398e+06	2156.03	89564.9	4154.15	350.131	544.32	8.02186e+09
1339	1339	46	iWAT	2397.6	24.71	WT	20.16	171.36	368.64	715.68	6.0398e+06	2156.03	89564.9	4154.15	350.131	544.32	8.02186e+09
1340	1340	46	iWAT	892.8	15.08	WT	20.16	171.36	368.64	715.68	6.0398e+06	2156.03	89564.9	4154.15	350.131	544.32	8.02186e+09
1341	1341	46	iWAT	734.4	13.68	WT	20.16	171.36	368.64	715.68	6.0398e+06	2156.03	89564.9	4154.15	350.131	544.32	8.02186e+09
1342	1342	46	iWAT	561.6	11.96	WT	20.16	171.36	368.64	715.68	6.0398e+06	2156.03	89564.9	4154.15	350.131	544.32	8.02186e+09
1343	1343	46	iWAT	216	7.42	WT	20.16	171.36	368.64	715.68	6.0398e+06	2156.03	89564.9	4154.15	350.131	544.32	8.02186e+09
1344	1344	46	iWAT	979.2	15.79	WT	20.16	171.36	368.64	715.68	6.0398e+06	2156.03	89564.9	4154.15	350.131	544.32	8.02186e+09
1345	1345	46	iWAT	828	14.52	WT	20.16	171.36	368.64	715.68	6.0398e+06	2156.03	89564.9	4154.15	350.131	544.32	8.02186e+09
1346	1346	46	iWAT	720	13.54	WT	20.16	171.36	368.64	715.68	6.0398e+06	2156.03	89564.9	4154.15	350.131	544.32	8.02186e+09
1347	1347	46	iWAT	201.6	7.16	WT	20.16	171.36	368.64	715.68	6.0398e+06	2156.03	89564.9	4154.15	350.131	544.32	8.02186e+09
1348	1348	46	iWAT	1792.8	21.37	WT	20.16	171.36	368.64	715.68	6.0398e+06	2156.03	89564.9	4154.15	350.131	544.32	8.02186e+09
1349	1349	46	iWAT	1123.2	16.91	WT	20.16	171.36	368.64	715.68	6.0398e+06	2156.03	89564.9	4154.15	350.131	544.32	8.02186e+09
1350	1350	46	iWAT	129.6	5.74	WT	20.16	171.36	368.64	715.68	6.0398e+06	2156.03	89564.9	4154.15	350.131	544.32	8.02186e+09
1351	1351	46	iWAT	1144.8	17.07	WT	20.16	171.36	368.64	715.68	6.0398e+06	2156.03	89564.9	4154.15	350.131	544.32	8.02186e+09
1352	1352	46	iWAT	2138.4	23.34	WT	20.16	171.36	368.64	715.68	6.0398e+06	2156.03	89564.9	4154.15	350.131	544.32	8.02186e+09
1353	1353	46	iWAT	1324.8	18.37	WT	20.16	171.36	368.64	715.68	6.0398e+06	2156.03	89564.9	4154.15	350.131	544.32	8.02186e+09
1354	1354	46	iWAT	208.8	7.29	WT	20.16	171.36	368.64	715.68	6.0398e+06	2156.03	89564.9	4154.15	350.131	544.32	8.02186e+09
1355	1355	46	iWAT	1195.2	17.45	WT	20.16	171.36	368.64	715.68	6.0398e+06	2156.03	89564.9	4154.15	350.131	544.32	8.02186e+09
1356	1356	46	iWAT	1713.6	20.89	WT	20.16	171.36	368.64	715.68	6.0398e+06	2156.03	89564.9	4154.15	350.131	544.32	8.02186e+09
1357	1357	46	iWAT	1648.8	20.49	WT	20.16	171.36	368.64	715.68	6.0398e+06	2156.03	89564.9	4154.15	350.131	544.32	8.02186e+09
1358	1358	46	iWAT	108	5.24	WT	20.16	171.36	368.64	715.68	6.0398e+06	2156.03	89564.9	4154.15	350.131	544.32	8.02186e+09
1359	1359	46	iWAT	727.2	13.61	WT	20.16	171.36	368.64	715.68	6.0398e+06	2156.03	89564.9	4154.15	350.131	544.32	8.02186e+09
1360	1360	46	iWAT	1015.2	16.08	WT	20.16	171.36	368.64	715.68	6.0398e+06	2156.03	89564.9	4154.15	350.131	544.32	8.02186e+09
1361	1361	46	iWAT	1296	18.17	WT	20.16	171.36	368.64	715.68	6.0398e+06	2156.03	89564.9	4154.15	350.131	544.32	8.02186e+09
1362	1362	46	iWAT	2296.8	24.18	WT	20.16	171.36	368.64	715.68	6.0398e+06	2156.03	89564.9	4154.15	350.131	544.32	8.02186e+09
1363	1363	46	iWAT	2844	26.91	WT	20.16	171.36	368.64	715.68	6.0398e+06	2156.03	89564.9	4154.15	350.131	544.32	8.02186e+09
1364	1364	46	iWAT	972	15.73	WT	20.16	171.36	368.64	715.68	6.0398e+06	2156.03	89564.9	4154.15	350.131	544.32	8.02186e+09
1365	1365	46	iWAT	1663.2	20.58	WT	20.16	171.36	368.64	715.68	6.0398e+06	2156.03	89564.9	4154.15	350.131	544.32	8.02186e+09
1366	1366	46	iWAT	720	13.54	WT	20.16	171.36	368.64	715.68	6.0398e+06	2156.03	89564.9	4154.15	350.131	544.32	8.02186e+09
1367	1367	46	iWAT	547.2	11.8	WT	20.16	171.36	368.64	715.68	6.0398e+06	2156.03	89564.9	4154.15	350.131	544.32	8.02186e+09
1368	1368	46	iWAT	964.8	15.67	WT	20.16	171.36	368.64	715.68	6.0398e+06	2156.03	89564.9	4154.15	350.131	544.32	8.02186e+09
1369	1369	46	iWAT	756	13.87	WT	20.16	171.36	368.64	715.68	6.0398e+06	2156.03	89564.9	4154.15	350.131	544.32	8.02186e+09
1370	1370	46	iWAT	468	10.92	WT	20.16	171.36	368.64	715.68	6.0398e+06	2156.03	89564.9	4154.15	350.131	544.32	8.02186e+09
1371	1371	46	iWAT	496.8	11.25	WT	20.16	171.36	368.64	715.68	6.0398e+06	2156.03	89564.9	4154.15	350.131	544.32	8.02186e+09
1372	1372	46	iWAT	396	10.04	WT	20.16	171.36	368.64	715.68	6.0398e+06	2156.03	89564.9	4154.15	350.131	544.32	8.02186e+09
1373	1373	46	iWAT	820.8	14.46	WT	20.16	171.36	368.64	715.68	6.0398e+06	2156.03	89564.9	4154.15	350.131	544.32	8.02186e+09
1374	1374	46	iWAT	1015.2	16.08	WT	20.16	171.36	368.64	715.68	6.0398e+06	2156.03	89564.9	4154.15	350.131	544.32	8.02186e+09
1375	1375	46	iWAT	633.6	12.7	WT	20.16	171.36	368.64	715.68	6.0398e+06	2156.03	89564.9	4154.15	350.131	544.32	8.02186e+09
1376	1376	46	iWAT	144	6.06	WT	20.16	171.36	368.64	715.68	6.0398e+06	2156.03	89564.9	4154.15	350.131	544.32	8.02186e+09
1377	1377	46	iWAT	1346.4	18.52	WT	20.16	171.36	368.64	715.68	6.0398e+06	2156.03	89564.9	4154.15	350.131	544.32	8.02186e+09
1378	1378	46	iWAT	741.6	13.74	WT	20.16	171.36	368.64	715.68	6.0398e+06	2156.03	89564.9	4154.15	350.131	544.32	8.02186e+09
1379	1379	46	iWAT	1483.2	19.43	WT	20.16	171.36	368.64	715.68	6.0398e+06	2156.03	89564.9	4154.15	350.131	544.32	8.02186e+09
1380	1380	46	iWAT	2376	24.6	WT	20.16	171.36	368.64	715.68	6.0398e+06	2156.03	89564.9	4154.15	350.131	544.32	8.02186e+09
1381	1381	46	iWAT	2152.8	23.41	WT	20.16	171.36	368.64	715.68	6.0398e+06	2156.03	89564.9	4154.15	350.131	544.32	8.02186e+09
1382	1382	46	iWAT	568.8	12.04	WT	20.16	171.36	368.64	715.68	6.0398e+06	2156.03	89564.9	4154.15	350.131	544.32	8.02186e+09
1383	1383	46	iWAT	122.4	5.58	WT	20.16	171.36	368.64	715.68	6.0398e+06	2156.03	89564.9	4154.15	350.131	544.32	8.02186e+09
1384	1384	46	iWAT	993.6	15.91	WT	20.16	171.36	368.64	715.68	6.0398e+06	2156.03	89564.9	4154.15	350.131	544.32	8.02186e+09
1385	1385	46	iWAT	475.2	11	WT	20.16	171.36	368.64	715.68	6.0398e+06	2156.03	89564.9	4154.15	350.131	544.32	8.02186e+09
1386	1386	46	iWAT	208.8	7.29	WT	20.16	171.36	368.64	715.68	6.0398e+06	2156.03	89564.9	4154.15	350.131	544.32	8.02186e+09
1387	1387	46	iWAT	936	15.44	WT	20.16	171.36	368.64	715.68	6.0398e+06	2156.03	89564.9	4154.15	350.131	544.32	8.02186e+09
1388	1388	46	iWAT	1576.8	20.04	WT	20.16	171.36	368.64	715.68	6.0398e+06	2156.03	89564.9	4154.15	350.131	544.32	8.02186e+09
1389	1389	46	iWAT	799.2	14.27	WT	20.16	171.36	368.64	715.68	6.0398e+06	2156.03	89564.9	4154.15	350.131	544.32	8.02186e+09
1390	1390	46	iWAT	604.8	12.41	WT	20.16	171.36	368.64	715.68	6.0398e+06	2156.03	89564.9	4154.15	350.131	544.32	8.02186e+09
1391	1391	46	iWAT	518.4	11.49	WT	20.16	171.36	368.64	715.68	6.0398e+06	2156.03	89564.9	4154.15	350.131	544.32	8.02186e+09
1392	1392	46	iWAT	1396.8	18.86	WT	20.16	171.36	368.64	715.68	6.0398e+06	2156.03	89564.9	4154.15	350.131	544.32	8.02186e+09
1393	1393	46	iWAT	799.2	14.27	WT	20.16	171.36	368.64	715.68	6.0398e+06	2156.03	89564.9	4154.15	350.131	544.32	8.02186e+09
1394	1394	46	iWAT	806.4	14.33	WT	20.16	171.36	368.64	715.68	6.0398e+06	2156.03	89564.9	4154.15	350.131	544.32	8.02186e+09
1395	1395	46	iWAT	900	15.14	WT	20.16	171.36	368.64	715.68	6.0398e+06	2156.03	89564.9	4154.15	350.131	544.32	8.02186e+09
1396	1396	46	iWAT	964.8	15.67	WT	20.16	171.36	368.64	715.68	6.0398e+06	2156.03	89564.9	4154.15	350.131	544.32	8.02186e+09
1397	1397	46	iWAT	1324.8	18.37	WT	20.16	171.36	368.64	715.68	6.0398e+06	2156.03	89564.9	4154.15	350.131	544.32	8.02186e+09
1398	1398	46	iWAT	770.4	14.01	WT	20.16	171.36	368.64	715.68	6.0398e+06	2156.03	89564.9	4154.15	350.131	544.32	8.02186e+09
1399	1399	46	iWAT	1382.4	18.76	WT	20.16	171.36	368.64	715.68	6.0398e+06	2156.03	89564.9	4154.15	350.131	544.32	8.02186e+09
1400	1400	46	iWAT	4471.2	33.74	WT	20.16	171.36	368.64	715.68	6.0398e+06	2156.03	89564.9	4154.15	350.131	544.32	8.02186e+09
1401	1401	46	iWAT	561.6	11.96	WT	20.16	171.36	368.64	715.68	6.0398e+06	2156.03	89564.9	4154.15	350.131	544.32	8.02186e+09
1402	1402	46	iWAT	1612.8	20.27	WT	20.16	171.36	368.64	715.68	6.0398e+06	2156.03	89564.9	4154.15	350.131	544.32	8.02186e+09
1403	1403	46	iWAT	669.6	13.06	WT	20.16	171.36	368.64	715.68	6.0398e+06	2156.03	89564.9	4154.15	350.131	544.32	8.02186e+09
1404	1404	46	iWAT	2152.8	23.41	WT	20.16	171.36	368.64	715.68	6.0398e+06	2156.03	89564.9	4154.15	350.131	544.32	8.02186e+09
1405	1405	46	iWAT	1720.8	20.93	WT	20.16	171.36	368.64	715.68	6.0398e+06	2156.03	89564.9	4154.15	350.131	544.32	8.02186e+09
1406	1406	46	iWAT	554.4	11.88	WT	20.16	171.36	368.64	715.68	6.0398e+06	2156.03	89564.9	4154.15	350.131	544.32	8.02186e+09
1407	1407	46	iWAT	2239.2	23.88	WT	20.16	171.36	368.64	715.68	6.0398e+06	2156.03	89564.9	4154.15	350.131	544.32	8.02186e+09
1408	1408	46	iWAT	1936.8	22.21	WT	20.16	171.36	368.64	715.68	6.0398e+06	2156.03	89564.9	4154.15	350.131	544.32	8.02186e+09
1409	1409	46	iWAT	388.8	9.95	WT	20.16	171.36	368.64	715.68	6.0398e+06	2156.03	89564.9	4154.15	350.131	544.32	8.02186e+09
1410	1410	46	iWAT	1382.4	18.76	WT	20.16	171.36	368.64	715.68	6.0398e+06	2156.03	89564.9	4154.15	350.131	544.32	8.02186e+09
1411	1411	46	iWAT	554.4	11.88	WT	20.16	171.36	368.64	715.68	6.0398e+06	2156.03	89564.9	4154.15	350.131	544.32	8.02186e+09
1412	1412	46	iWAT	957.6	15.62	WT	20.16	171.36	368.64	715.68	6.0398e+06	2156.03	89564.9	4154.15	350.131	544.32	8.02186e+09
1413	1413	46	iWAT	374.4	9.76	WT	20.16	171.36	368.64	715.68	6.0398e+06	2156.03	89564.9	4154.15	350.131	544.32	8.02186e+09
1414	1414	46	iWAT	835.2	14.58	WT	20.16	171.36	368.64	715.68	6.0398e+06	2156.03	89564.9	4154.15	350.131	544.32	8.02186e+09
1415	1415	46	iWAT	633.6	12.7	WT	20.16	171.36	368.64	715.68	6.0398e+06	2156.03	89564.9	4154.15	350.131	544.32	8.02186e+09
1416	1416	46	iWAT	1288.8	18.12	WT	20.16	171.36	368.64	715.68	6.0398e+06	2156.03	89564.9	4154.15	350.131	544.32	8.02186e+09
1417	1417	46	iWAT	1116	16.86	WT	20.16	171.36	368.64	715.68	6.0398e+06	2156.03	89564.9	4154.15	350.131	544.32	8.02186e+09
1418	1418	46	iWAT	878.4	14.96	WT	20.16	171.36	368.64	715.68	6.0398e+06	2156.03	89564.9	4154.15	350.131	544.32	8.02186e+09
1419	1419	46	iWAT	1051.2	16.36	WT	20.16	171.36	368.64	715.68	6.0398e+06	2156.03	89564.9	4154.15	350.131	544.32	8.02186e+09
1420	1420	46	iWAT	129.6	5.74	WT	20.16	171.36	368.64	715.68	6.0398e+06	2156.03	89564.9	4154.15	350.131	544.32	8.02186e+09
1421	1421	46	iWAT	180	6.77	WT	20.16	171.36	368.64	715.68	6.0398e+06	2156.03	89564.9	4154.15	350.131	544.32	8.02186e+09
1422	1422	46	iWAT	540	11.73	WT	20.16	171.36	368.64	715.68	6.0398e+06	2156.03	89564.9	4154.15	350.131	544.32	8.02186e+09
1423	1423	46	iWAT	1252.8	17.86	WT	20.16	171.36	368.64	715.68	6.0398e+06	2156.03	89564.9	4154.15	350.131	544.32	8.02186e+09
1424	1424	46	iWAT	1332	18.42	WT	20.16	171.36	368.64	715.68	6.0398e+06	2156.03	89564.9	4154.15	350.131	544.32	8.02186e+09
1425	1425	46	iWAT	1022.4	16.14	WT	20.16	171.36	368.64	715.68	6.0398e+06	2156.03	89564.9	4154.15	350.131	544.32	8.02186e+09
1426	1426	46	iWAT	1108.8	16.8	WT	20.16	171.36	368.64	715.68	6.0398e+06	2156.03	89564.9	4154.15	350.131	544.32	8.02186e+09
1427	1427	46	iWAT	331.2	9.18	WT	20.16	171.36	368.64	715.68	6.0398e+06	2156.03	89564.9	4154.15	350.131	544.32	8.02186e+09
1428	1428	46	iWAT	914.4	15.26	WT	20.16	171.36	368.64	715.68	6.0398e+06	2156.03	89564.9	4154.15	350.131	544.32	8.02186e+09
1429	1429	46	iWAT	792	14.2	WT	20.16	171.36	368.64	715.68	6.0398e+06	2156.03	89564.9	4154.15	350.131	544.32	8.02186e+09
1430	1430	46	iWAT	1749.6	21.11	WT	20.16	171.36	368.64	715.68	6.0398e+06	2156.03	89564.9	4154.15	350.131	544.32	8.02186e+09
1431	1431	46	iWAT	158.4	6.35	WT	20.16	171.36	368.64	715.68	6.0398e+06	2156.03	89564.9	4154.15	350.131	544.32	8.02186e+09
1432	1432	46	iWAT	115.2	5.42	WT	20.16	171.36	368.64	715.68	6.0398e+06	2156.03	89564.9	4154.15	350.131	544.32	8.02186e+09
1433	1433	46	iWAT	648	12.85	WT	20.16	171.36	368.64	715.68	6.0398e+06	2156.03	89564.9	4154.15	350.131	544.32	8.02186e+09
1434	1434	46	iWAT	129.6	5.74	WT	20.16	171.36	368.64	715.68	6.0398e+06	2156.03	89564.9	4154.15	350.131	544.32	8.02186e+09
1435	1435	46	iWAT	1828.8	21.58	WT	20.16	171.36	368.64	715.68	6.0398e+06	2156.03	89564.9	4154.15	350.131	544.32	8.02186e+09
1436	1436	46	iWAT	396	10.04	WT	20.16	171.36	368.64	715.68	6.0398e+06	2156.03	89564.9	4154.15	350.131	544.32	8.02186e+09
1437	1437	46	iWAT	338.4	9.28	WT	20.16	171.36	368.64	715.68	6.0398e+06	2156.03	89564.9	4154.15	350.131	544.32	8.02186e+09
1438	1438	46	iWAT	763.2	13.94	WT	20.16	171.36	368.64	715.68	6.0398e+06	2156.03	89564.9	4154.15	350.131	544.32	8.02186e+09
1439	1439	46	iWAT	1094.4	16.69	WT	20.16	171.36	368.64	715.68	6.0398e+06	2156.03	89564.9	4154.15	350.131	544.32	8.02186e+09
1440	1440	46	iWAT	1332	18.42	WT	20.16	171.36	368.64	715.68	6.0398e+06	2156.03	89564.9	4154.15	350.131	544.32	8.02186e+09
1441	1441	46	iWAT	691.2	13.27	WT	20.16	171.36	368.64	715.68	6.0398e+06	2156.03	89564.9	4154.15	350.131	544.32	8.02186e+09
1442	1442	46	iWAT	410.4	10.22	WT	20.16	171.36	368.64	715.68	6.0398e+06	2156.03	89564.9	4154.15	350.131	544.32	8.02186e+09
1443	1443	46	iWAT	640.8	12.77	WT	20.16	171.36	368.64	715.68	6.0398e+06	2156.03	89564.9	4154.15	350.131	544.32	8.02186e+09
1444	1444	46	iWAT	1245.6	17.81	WT	20.16	171.36	368.64	715.68	6.0398e+06	2156.03	89564.9	4154.15	350.131	544.32	8.02186e+09
1445	1445	46	iWAT	871.2	14.89	WT	20.16	171.36	368.64	715.68	6.0398e+06	2156.03	89564.9	4154.15	350.131	544.32	8.02186e+09
1446	1446	46	iWAT	1663.2	20.58	WT	20.16	171.36	368.64	715.68	6.0398e+06	2156.03	89564.9	4154.15	350.131	544.32	8.02186e+09
1447	1447	46	iWAT	583.2	12.19	WT	20.16	171.36	368.64	715.68	6.0398e+06	2156.03	89564.9	4154.15	350.131	544.32	8.02186e+09
1448	1448	46	iWAT	662.4	12.99	WT	20.16	171.36	368.64	715.68	6.0398e+06	2156.03	89564.9	4154.15	350.131	544.32	8.02186e+09
1449	1449	46	iWAT	986.4	15.85	WT	20.16	171.36	368.64	715.68	6.0398e+06	2156.03	89564.9	4154.15	350.131	544.32	8.02186e+09
1450	1450	46	iWAT	2044.8	22.82	WT	20.16	171.36	368.64	715.68	6.0398e+06	2156.03	89564.9	4154.15	350.131	544.32	8.02186e+09
1451	1451	46	iWAT	734.4	13.68	WT	20.16	171.36	368.64	715.68	6.0398e+06	2156.03	89564.9	4154.15	350.131	544.32	8.02186e+09
1452	1452	46	iWAT	842.4	14.65	WT	20.16	171.36	368.64	715.68	6.0398e+06	2156.03	89564.9	4154.15	350.131	544.32	8.02186e+09
1453	1453	46	iWAT	1231.2	17.71	WT	20.16	171.36	368.64	715.68	6.0398e+06	2156.03	89564.9	4154.15	350.131	544.32	8.02186e+09
1454	1454	46	iWAT	410.4	10.22	WT	20.16	171.36	368.64	715.68	6.0398e+06	2156.03	89564.9	4154.15	350.131	544.32	8.02186e+09
1455	1455	46	iWAT	1404	18.91	WT	20.16	171.36	368.64	715.68	6.0398e+06	2156.03	89564.9	4154.15	350.131	544.32	8.02186e+09
1456	1456	46	iWAT	540	11.73	WT	20.16	171.36	368.64	715.68	6.0398e+06	2156.03	89564.9	4154.15	350.131	544.32	8.02186e+09
1457	1457	46	iWAT	597.6	12.34	WT	20.16	171.36	368.64	715.68	6.0398e+06	2156.03	89564.9	4154.15	350.131	544.32	8.02186e+09
1458	1458	46	iWAT	396	10.04	WT	20.16	171.36	368.64	715.68	6.0398e+06	2156.03	89564.9	4154.15	350.131	544.32	8.02186e+09
1459	1459	46	iWAT	1159.2	17.18	WT	20.16	171.36	368.64	715.68	6.0398e+06	2156.03	89564.9	4154.15	350.131	544.32	8.02186e+09
1460	1460	46	iWAT	2541.6	25.44	WT	20.16	171.36	368.64	715.68	6.0398e+06	2156.03	89564.9	4154.15	350.131	544.32	8.02186e+09
1461	1461	46	iWAT	1476	19.39	WT	20.16	171.36	368.64	715.68	6.0398e+06	2156.03	89564.9	4154.15	350.131	544.32	8.02186e+09
1462	1462	46	iWAT	367.2	9.67	WT	20.16	171.36	368.64	715.68	6.0398e+06	2156.03	89564.9	4154.15	350.131	544.32	8.02186e+09
1463	1463	46	iWAT	1267.2	17.96	WT	20.16	171.36	368.64	715.68	6.0398e+06	2156.03	89564.9	4154.15	350.131	544.32	8.02186e+09
1464	1464	46	iWAT	1879.2	21.88	WT	20.16	171.36	368.64	715.68	6.0398e+06	2156.03	89564.9	4154.15	350.131	544.32	8.02186e+09
1465	1465	46	iWAT	2095.2	23.1	WT	20.16	171.36	368.64	715.68	6.0398e+06	2156.03	89564.9	4154.15	350.131	544.32	8.02186e+09
1466	1466	46	iWAT	626.4	12.63	WT	20.16	171.36	368.64	715.68	6.0398e+06	2156.03	89564.9	4154.15	350.131	544.32	8.02186e+09
1467	1467	46	iWAT	871.2	14.89	WT	20.16	171.36	368.64	715.68	6.0398e+06	2156.03	89564.9	4154.15	350.131	544.32	8.02186e+09
1468	1468	46	iWAT	2404.8	24.75	WT	20.16	171.36	368.64	715.68	6.0398e+06	2156.03	89564.9	4154.15	350.131	544.32	8.02186e+09
1470	1470	46	iWAT	1346.4	18.52	WT	20.16	171.36	368.64	715.68	6.0398e+06	2156.03	89564.9	4154.15	350.131	544.32	8.02186e+09
1472	1472	46	iWAT	820.8	14.46	WT	20.16	171.36	368.64	715.68	6.0398e+06	2156.03	89564.9	4154.15	350.131	544.32	8.02186e+09
1473	1473	46	iWAT	568.8	12.04	WT	20.16	171.36	368.64	715.68	6.0398e+06	2156.03	89564.9	4154.15	350.131	544.32	8.02186e+09
1474	1474	46	iWAT	1641.6	20.45	WT	20.16	171.36	368.64	715.68	6.0398e+06	2156.03	89564.9	4154.15	350.131	544.32	8.02186e+09
1475	1475	46	iWAT	1576.8	20.04	WT	20.16	171.36	368.64	715.68	6.0398e+06	2156.03	89564.9	4154.15	350.131	544.32	8.02186e+09
1476	1476	46	iWAT	640.8	12.77	WT	20.16	171.36	368.64	715.68	6.0398e+06	2156.03	89564.9	4154.15	350.131	544.32	8.02186e+09
1477	1477	46	iWAT	309.6	8.88	WT	20.16	171.36	368.64	715.68	6.0398e+06	2156.03	89564.9	4154.15	350.131	544.32	8.02186e+09
1478	1478	46	iWAT	453.6	10.75	WT	20.16	171.36	368.64	715.68	6.0398e+06	2156.03	89564.9	4154.15	350.131	544.32	8.02186e+09
1479	1479	46	iWAT	1159.2	17.18	WT	20.16	171.36	368.64	715.68	6.0398e+06	2156.03	89564.9	4154.15	350.131	544.32	8.02186e+09
1480	1480	46	iWAT	201.6	7.16	WT	20.16	171.36	368.64	715.68	6.0398e+06	2156.03	89564.9	4154.15	350.131	544.32	8.02186e+09
1481	1481	46	iWAT	1512	19.62	WT	20.16	171.36	368.64	715.68	6.0398e+06	2156.03	89564.9	4154.15	350.131	544.32	8.02186e+09
1482	1482	46	iWAT	1965.6	22.37	WT	20.16	171.36	368.64	715.68	6.0398e+06	2156.03	89564.9	4154.15	350.131	544.32	8.02186e+09
1483	1483	46	iWAT	1108.8	16.8	WT	20.16	171.36	368.64	715.68	6.0398e+06	2156.03	89564.9	4154.15	350.131	544.32	8.02186e+09
1484	1484	46	iWAT	496.8	11.25	WT	20.16	171.36	368.64	715.68	6.0398e+06	2156.03	89564.9	4154.15	350.131	544.32	8.02186e+09
1485	1485	46	iWAT	619.2	12.56	WT	20.16	171.36	368.64	715.68	6.0398e+06	2156.03	89564.9	4154.15	350.131	544.32	8.02186e+09
1486	1486	46	iWAT	1828.8	21.58	WT	20.16	171.36	368.64	715.68	6.0398e+06	2156.03	89564.9	4154.15	350.131	544.32	8.02186e+09
1487	1487	46	iWAT	849.6	14.71	WT	20.16	171.36	368.64	715.68	6.0398e+06	2156.03	89564.9	4154.15	350.131	544.32	8.02186e+09
1488	1488	46	iWAT	1022.4	16.14	WT	20.16	171.36	368.64	715.68	6.0398e+06	2156.03	89564.9	4154.15	350.131	544.32	8.02186e+09
1489	1489	46	iWAT	1022.4	16.14	WT	20.16	171.36	368.64	715.68	6.0398e+06	2156.03	89564.9	4154.15	350.131	544.32	8.02186e+09
1491	1491	46	iWAT	640.8	12.77	WT	20.16	171.36	368.64	715.68	6.0398e+06	2156.03	89564.9	4154.15	350.131	544.32	8.02186e+09
1492	1492	46	iWAT	828	14.52	WT	20.16	171.36	368.64	715.68	6.0398e+06	2156.03	89564.9	4154.15	350.131	544.32	8.02186e+09
1493	1493	46	iWAT	784.8	14.14	WT	20.16	171.36	368.64	715.68	6.0398e+06	2156.03	89564.9	4154.15	350.131	544.32	8.02186e+09
1494	1494	46	iWAT	396	10.04	WT	20.16	171.36	368.64	715.68	6.0398e+06	2156.03	89564.9	4154.15	350.131	544.32	8.02186e+09
1495	1495	46	iWAT	1000.8	15.96	WT	20.16	171.36	368.64	715.68	6.0398e+06	2156.03	89564.9	4154.15	350.131	544.32	8.02186e+09
1496	1496	46	iWAT	1065.6	16.47	WT	20.16	171.36	368.64	715.68	6.0398e+06	2156.03	89564.9	4154.15	350.131	544.32	8.02186e+09
1497	1497	46	iWAT	1216.8	17.6	WT	20.16	171.36	368.64	715.68	6.0398e+06	2156.03	89564.9	4154.15	350.131	544.32	8.02186e+09
1498	1498	46	iWAT	1087.2	16.64	WT	20.16	171.36	368.64	715.68	6.0398e+06	2156.03	89564.9	4154.15	350.131	544.32	8.02186e+09
1499	1499	46	iWAT	619.2	12.56	WT	20.16	171.36	368.64	715.68	6.0398e+06	2156.03	89564.9	4154.15	350.131	544.32	8.02186e+09
1500	1500	46	iWAT	612	12.48	WT	20.16	171.36	368.64	715.68	6.0398e+06	2156.03	89564.9	4154.15	350.131	544.32	8.02186e+09
1501	1501	46	iWAT	604.8	12.41	WT	20.16	171.36	368.64	715.68	6.0398e+06	2156.03	89564.9	4154.15	350.131	544.32	8.02186e+09
1502	1502	46	iWAT	1072.8	16.53	WT	20.16	171.36	368.64	715.68	6.0398e+06	2156.03	89564.9	4154.15	350.131	544.32	8.02186e+09
1503	1503	46	iWAT	1065.6	16.47	WT	20.16	171.36	368.64	715.68	6.0398e+06	2156.03	89564.9	4154.15	350.131	544.32	8.02186e+09
1504	1504	46	iWAT	568.8	12.04	WT	20.16	171.36	368.64	715.68	6.0398e+06	2156.03	89564.9	4154.15	350.131	544.32	8.02186e+09
1505	1505	46	iWAT	1987.2	22.5	WT	20.16	171.36	368.64	715.68	6.0398e+06	2156.03	89564.9	4154.15	350.131	544.32	8.02186e+09
1506	1506	46	iWAT	756	13.87	WT	20.16	171.36	368.64	715.68	6.0398e+06	2156.03	89564.9	4154.15	350.131	544.32	8.02186e+09
1507	1507	46	iWAT	3146.4	28.31	WT	20.16	171.36	368.64	715.68	6.0398e+06	2156.03	89564.9	4154.15	350.131	544.32	8.02186e+09
1508	1508	46	iWAT	1288.8	18.12	WT	20.16	171.36	368.64	715.68	6.0398e+06	2156.03	89564.9	4154.15	350.131	544.32	8.02186e+09
1509	1509	46	iWAT	705.6	13.4	WT	20.16	171.36	368.64	715.68	6.0398e+06	2156.03	89564.9	4154.15	350.131	544.32	8.02186e+09
1510	1510	46	iWAT	1072.8	16.53	WT	20.16	171.36	368.64	715.68	6.0398e+06	2156.03	89564.9	4154.15	350.131	544.32	8.02186e+09
1511	1511	46	iWAT	1015.2	16.08	WT	20.16	171.36	368.64	715.68	6.0398e+06	2156.03	89564.9	4154.15	350.131	544.32	8.02186e+09
1512	1512	46	iWAT	424.8	10.4	WT	20.16	171.36	368.64	715.68	6.0398e+06	2156.03	89564.9	4154.15	350.131	544.32	8.02186e+09
1513	1513	46	iWAT	561.6	11.96	WT	20.16	171.36	368.64	715.68	6.0398e+06	2156.03	89564.9	4154.15	350.131	544.32	8.02186e+09
1514	1514	46	iWAT	1677.6	20.67	WT	20.16	171.36	368.64	715.68	6.0398e+06	2156.03	89564.9	4154.15	350.131	544.32	8.02186e+09
1515	1515	46	iWAT	1893.6	21.96	WT	20.16	171.36	368.64	715.68	6.0398e+06	2156.03	89564.9	4154.15	350.131	544.32	8.02186e+09
1516	1516	46	iWAT	813.6	14.39	WT	20.16	171.36	368.64	715.68	6.0398e+06	2156.03	89564.9	4154.15	350.131	544.32	8.02186e+09
1517	1517	46	iWAT	568.8	12.04	WT	20.16	171.36	368.64	715.68	6.0398e+06	2156.03	89564.9	4154.15	350.131	544.32	8.02186e+09
1518	1518	46	iWAT	2174.4	23.53	WT	20.16	171.36	368.64	715.68	6.0398e+06	2156.03	89564.9	4154.15	350.131	544.32	8.02186e+09
1519	1519	46	iWAT	986.4	15.85	WT	20.16	171.36	368.64	715.68	6.0398e+06	2156.03	89564.9	4154.15	350.131	544.32	8.02186e+09
1520	1520	46	iWAT	1447.2	19.2	WT	20.16	171.36	368.64	715.68	6.0398e+06	2156.03	89564.9	4154.15	350.131	544.32	8.02186e+09
1521	1521	46	iWAT	1440	19.15	WT	20.16	171.36	368.64	715.68	6.0398e+06	2156.03	89564.9	4154.15	350.131	544.32	8.02186e+09
1522	1522	46	iWAT	1036.8	16.25	WT	20.16	171.36	368.64	715.68	6.0398e+06	2156.03	89564.9	4154.15	350.131	544.32	8.02186e+09
1523	1523	46	iWAT	1612.8	20.27	WT	20.16	171.36	368.64	715.68	6.0398e+06	2156.03	89564.9	4154.15	350.131	544.32	8.02186e+09
1524	1524	46	iWAT	475.2	11	WT	20.16	171.36	368.64	715.68	6.0398e+06	2156.03	89564.9	4154.15	350.131	544.32	8.02186e+09
1525	1525	46	iWAT	316.8	8.98	WT	20.16	171.36	368.64	715.68	6.0398e+06	2156.03	89564.9	4154.15	350.131	544.32	8.02186e+09
1526	1526	46	iWAT	1584	20.08	WT	20.16	171.36	368.64	715.68	6.0398e+06	2156.03	89564.9	4154.15	350.131	544.32	8.02186e+09
1527	1527	46	iWAT	468	10.92	WT	20.16	171.36	368.64	715.68	6.0398e+06	2156.03	89564.9	4154.15	350.131	544.32	8.02186e+09
1528	1528	46	iWAT	1497.6	19.53	WT	20.16	171.36	368.64	715.68	6.0398e+06	2156.03	89564.9	4154.15	350.131	544.32	8.02186e+09
1529	1529	46	iWAT	633.6	12.7	WT	20.16	171.36	368.64	715.68	6.0398e+06	2156.03	89564.9	4154.15	350.131	544.32	8.02186e+09
1530	1530	46	iWAT	1893.6	21.96	WT	20.16	171.36	368.64	715.68	6.0398e+06	2156.03	89564.9	4154.15	350.131	544.32	8.02186e+09
1531	1531	46	iWAT	799.2	14.27	WT	20.16	171.36	368.64	715.68	6.0398e+06	2156.03	89564.9	4154.15	350.131	544.32	8.02186e+09
1532	1532	46	iWAT	129.6	5.74	WT	20.16	171.36	368.64	715.68	6.0398e+06	2156.03	89564.9	4154.15	350.131	544.32	8.02186e+09
1533	1533	46	iWAT	928.8	15.38	WT	20.16	171.36	368.64	715.68	6.0398e+06	2156.03	89564.9	4154.15	350.131	544.32	8.02186e+09
1534	1534	46	iWAT	1605.6	20.22	WT	20.16	171.36	368.64	715.68	6.0398e+06	2156.03	89564.9	4154.15	350.131	544.32	8.02186e+09
1535	1535	46	iWAT	1908	22.04	WT	20.16	171.36	368.64	715.68	6.0398e+06	2156.03	89564.9	4154.15	350.131	544.32	8.02186e+09
1536	1536	46	iWAT	2851.2	26.95	WT	20.16	171.36	368.64	715.68	6.0398e+06	2156.03	89564.9	4154.15	350.131	544.32	8.02186e+09
1537	1537	46	iWAT	3765.6	30.97	WT	20.16	171.36	368.64	715.68	6.0398e+06	2156.03	89564.9	4154.15	350.131	544.32	8.02186e+09
1538	1538	46	iWAT	122.4	5.58	WT	20.16	171.36	368.64	715.68	6.0398e+06	2156.03	89564.9	4154.15	350.131	544.32	8.02186e+09
1539	1539	46	iWAT	576	12.11	WT	20.16	171.36	368.64	715.68	6.0398e+06	2156.03	89564.9	4154.15	350.131	544.32	8.02186e+09
1540	1540	46	iWAT	590.4	12.26	WT	20.16	171.36	368.64	715.68	6.0398e+06	2156.03	89564.9	4154.15	350.131	544.32	8.02186e+09
1541	1541	46	iWAT	691.2	13.27	WT	20.16	171.36	368.64	715.68	6.0398e+06	2156.03	89564.9	4154.15	350.131	544.32	8.02186e+09
1542	1542	46	iWAT	374.4	9.76	WT	20.16	171.36	368.64	715.68	6.0398e+06	2156.03	89564.9	4154.15	350.131	544.32	8.02186e+09
1543	1543	46	iWAT	1274.4	18.01	WT	20.16	171.36	368.64	715.68	6.0398e+06	2156.03	89564.9	4154.15	350.131	544.32	8.02186e+09
1544	1544	46	iWAT	374.4	9.76	WT	20.16	171.36	368.64	715.68	6.0398e+06	2156.03	89564.9	4154.15	350.131	544.32	8.02186e+09
1545	1545	46	iWAT	784.8	14.14	WT	20.16	171.36	368.64	715.68	6.0398e+06	2156.03	89564.9	4154.15	350.131	544.32	8.02186e+09
1546	1546	46	iWAT	1641.6	20.45	WT	20.16	171.36	368.64	715.68	6.0398e+06	2156.03	89564.9	4154.15	350.131	544.32	8.02186e+09
1547	1547	46	iWAT	122.4	5.58	WT	20.16	171.36	368.64	715.68	6.0398e+06	2156.03	89564.9	4154.15	350.131	544.32	8.02186e+09
1548	1548	46	iWAT	576	12.11	WT	20.16	171.36	368.64	715.68	6.0398e+06	2156.03	89564.9	4154.15	350.131	544.32	8.02186e+09
1549	1549	46	iWAT	1620	20.31	WT	20.16	171.36	368.64	715.68	6.0398e+06	2156.03	89564.9	4154.15	350.131	544.32	8.02186e+09
1550	1550	46	iWAT	590.4	12.26	WT	20.16	171.36	368.64	715.68	6.0398e+06	2156.03	89564.9	4154.15	350.131	544.32	8.02186e+09
1551	1551	46	iWAT	1108.8	16.8	WT	20.16	171.36	368.64	715.68	6.0398e+06	2156.03	89564.9	4154.15	350.131	544.32	8.02186e+09
1552	1552	46	iWAT	748.8	13.81	WT	20.16	171.36	368.64	715.68	6.0398e+06	2156.03	89564.9	4154.15	350.131	544.32	8.02186e+09
1553	1553	46	iWAT	504	11.33	WT	20.16	171.36	368.64	715.68	6.0398e+06	2156.03	89564.9	4154.15	350.131	544.32	8.02186e+09
1554	1554	46	iWAT	374.4	9.76	WT	20.16	171.36	368.64	715.68	6.0398e+06	2156.03	89564.9	4154.15	350.131	544.32	8.02186e+09
1555	1555	46	iWAT	1922.4	22.13	WT	20.16	171.36	368.64	715.68	6.0398e+06	2156.03	89564.9	4154.15	350.131	544.32	8.02186e+09
1556	1556	46	iWAT	496.8	11.25	WT	20.16	171.36	368.64	715.68	6.0398e+06	2156.03	89564.9	4154.15	350.131	544.32	8.02186e+09
1557	1557	46	iWAT	878.4	14.96	WT	20.16	171.36	368.64	715.68	6.0398e+06	2156.03	89564.9	4154.15	350.131	544.32	8.02186e+09
1558	1558	46	iWAT	482.4	11.08	WT	20.16	171.36	368.64	715.68	6.0398e+06	2156.03	89564.9	4154.15	350.131	544.32	8.02186e+09
1559	1559	46	iWAT	1065.6	16.47	WT	20.16	171.36	368.64	715.68	6.0398e+06	2156.03	89564.9	4154.15	350.131	544.32	8.02186e+09
1560	1560	46	iWAT	115.2	5.42	WT	20.16	171.36	368.64	715.68	6.0398e+06	2156.03	89564.9	4154.15	350.131	544.32	8.02186e+09
1561	1561	46	iWAT	1029.6	16.19	WT	20.16	171.36	368.64	715.68	6.0398e+06	2156.03	89564.9	4154.15	350.131	544.32	8.02186e+09
1562	1562	46	iWAT	619.2	12.56	WT	20.16	171.36	368.64	715.68	6.0398e+06	2156.03	89564.9	4154.15	350.131	544.32	8.02186e+09
1563	1563	46	iWAT	763.2	13.94	WT	20.16	171.36	368.64	715.68	6.0398e+06	2156.03	89564.9	4154.15	350.131	544.32	8.02186e+09
1564	1564	46	iWAT	1389.6	18.81	WT	20.16	171.36	368.64	715.68	6.0398e+06	2156.03	89564.9	4154.15	350.131	544.32	8.02186e+09
1565	1565	46	iWAT	151.2	6.21	WT	20.16	171.36	368.64	715.68	6.0398e+06	2156.03	89564.9	4154.15	350.131	544.32	8.02186e+09
1566	1566	46	iWAT	1008	16.02	WT	20.16	171.36	368.64	715.68	6.0398e+06	2156.03	89564.9	4154.15	350.131	544.32	8.02186e+09
1567	1567	46	iWAT	439.2	10.58	WT	20.16	171.36	368.64	715.68	6.0398e+06	2156.03	89564.9	4154.15	350.131	544.32	8.02186e+09
1568	1568	46	iWAT	590.4	12.26	WT	20.16	171.36	368.64	715.68	6.0398e+06	2156.03	89564.9	4154.15	350.131	544.32	8.02186e+09
1569	1569	46	iWAT	1000.8	15.96	WT	20.16	171.36	368.64	715.68	6.0398e+06	2156.03	89564.9	4154.15	350.131	544.32	8.02186e+09
1570	1570	46	iWAT	1785.6	21.32	WT	20.16	171.36	368.64	715.68	6.0398e+06	2156.03	89564.9	4154.15	350.131	544.32	8.02186e+09
1571	1571	46	iWAT	324	9.08	WT	20.16	171.36	368.64	715.68	6.0398e+06	2156.03	89564.9	4154.15	350.131	544.32	8.02186e+09
1572	1572	46	iWAT	1195.2	17.45	WT	20.16	171.36	368.64	715.68	6.0398e+06	2156.03	89564.9	4154.15	350.131	544.32	8.02186e+09
1573	1573	46	iWAT	792	14.2	WT	20.16	171.36	368.64	715.68	6.0398e+06	2156.03	89564.9	4154.15	350.131	544.32	8.02186e+09
1574	1574	46	iWAT	208.8	7.29	WT	20.16	171.36	368.64	715.68	6.0398e+06	2156.03	89564.9	4154.15	350.131	544.32	8.02186e+09
1575	1575	46	iWAT	475.2	11	WT	20.16	171.36	368.64	715.68	6.0398e+06	2156.03	89564.9	4154.15	350.131	544.32	8.02186e+09
1576	1576	46	iWAT	439.2	10.58	WT	20.16	171.36	368.64	715.68	6.0398e+06	2156.03	89564.9	4154.15	350.131	544.32	8.02186e+09
1577	1577	46	iWAT	100.8	5.07	WT	20.16	171.36	368.64	715.68	6.0398e+06	2156.03	89564.9	4154.15	350.131	544.32	8.02186e+09
1578	1578	46	iWAT	417.6	10.31	WT	20.16	171.36	368.64	715.68	6.0398e+06	2156.03	89564.9	4154.15	350.131	544.32	8.02186e+09
1579	1579	46	iWAT	676.8	13.13	WT	20.16	171.36	368.64	715.68	6.0398e+06	2156.03	89564.9	4154.15	350.131	544.32	8.02186e+09
1580	1580	46	iWAT	2296.8	24.18	WT	20.16	171.36	368.64	715.68	6.0398e+06	2156.03	89564.9	4154.15	350.131	544.32	8.02186e+09
1581	1581	46	iWAT	957.6	15.62	WT	20.16	171.36	368.64	715.68	6.0398e+06	2156.03	89564.9	4154.15	350.131	544.32	8.02186e+09
1582	1582	46	iWAT	1173.6	17.29	WT	20.16	171.36	368.64	715.68	6.0398e+06	2156.03	89564.9	4154.15	350.131	544.32	8.02186e+09
1583	1583	46	iWAT	828	14.52	WT	20.16	171.36	368.64	715.68	6.0398e+06	2156.03	89564.9	4154.15	350.131	544.32	8.02186e+09
1584	1584	46	iWAT	324	9.08	WT	20.16	171.36	368.64	715.68	6.0398e+06	2156.03	89564.9	4154.15	350.131	544.32	8.02186e+09
1585	1585	46	iWAT	993.6	15.91	WT	20.16	171.36	368.64	715.68	6.0398e+06	2156.03	89564.9	4154.15	350.131	544.32	8.02186e+09
1586	1586	46	iWAT	705.6	13.4	WT	20.16	171.36	368.64	715.68	6.0398e+06	2156.03	89564.9	4154.15	350.131	544.32	8.02186e+09
1587	1587	46	iWAT	360	9.57	WT	20.16	171.36	368.64	715.68	6.0398e+06	2156.03	89564.9	4154.15	350.131	544.32	8.02186e+09
1588	1588	46	iWAT	554.4	11.88	WT	20.16	171.36	368.64	715.68	6.0398e+06	2156.03	89564.9	4154.15	350.131	544.32	8.02186e+09
1589	1589	46	iWAT	1296	18.17	WT	20.16	171.36	368.64	715.68	6.0398e+06	2156.03	89564.9	4154.15	350.131	544.32	8.02186e+09
1590	1590	46	iWAT	2116.8	23.22	WT	20.16	171.36	368.64	715.68	6.0398e+06	2156.03	89564.9	4154.15	350.131	544.32	8.02186e+09
1591	1591	46	iWAT	784.8	14.14	WT	20.16	171.36	368.64	715.68	6.0398e+06	2156.03	89564.9	4154.15	350.131	544.32	8.02186e+09
1592	1592	46	iWAT	856.8	14.77	WT	20.16	171.36	368.64	715.68	6.0398e+06	2156.03	89564.9	4154.15	350.131	544.32	8.02186e+09
1593	1593	46	iWAT	691.2	13.27	WT	20.16	171.36	368.64	715.68	6.0398e+06	2156.03	89564.9	4154.15	350.131	544.32	8.02186e+09
1594	1594	46	iWAT	1778.4	21.28	WT	20.16	171.36	368.64	715.68	6.0398e+06	2156.03	89564.9	4154.15	350.131	544.32	8.02186e+09
1595	1595	46	iWAT	367.2	9.67	WT	20.16	171.36	368.64	715.68	6.0398e+06	2156.03	89564.9	4154.15	350.131	544.32	8.02186e+09
1596	1596	46	iWAT	1548	19.85	WT	20.16	171.36	368.64	715.68	6.0398e+06	2156.03	89564.9	4154.15	350.131	544.32	8.02186e+09
1597	1597	46	iWAT	576	12.11	WT	20.16	171.36	368.64	715.68	6.0398e+06	2156.03	89564.9	4154.15	350.131	544.32	8.02186e+09
1598	1598	46	iWAT	1130.4	16.97	WT	20.16	171.36	368.64	715.68	6.0398e+06	2156.03	89564.9	4154.15	350.131	544.32	8.02186e+09
1599	1599	46	iWAT	590.4	12.26	WT	20.16	171.36	368.64	715.68	6.0398e+06	2156.03	89564.9	4154.15	350.131	544.32	8.02186e+09
1600	1600	46	iWAT	1677.6	20.67	WT	20.16	171.36	368.64	715.68	6.0398e+06	2156.03	89564.9	4154.15	350.131	544.32	8.02186e+09
1601	1601	46	iWAT	475.2	11	WT	20.16	171.36	368.64	715.68	6.0398e+06	2156.03	89564.9	4154.15	350.131	544.32	8.02186e+09
1602	1602	46	iWAT	763.2	13.94	WT	20.16	171.36	368.64	715.68	6.0398e+06	2156.03	89564.9	4154.15	350.131	544.32	8.02186e+09
1603	1603	46	iWAT	964.8	15.67	WT	20.16	171.36	368.64	715.68	6.0398e+06	2156.03	89564.9	4154.15	350.131	544.32	8.02186e+09
1604	1604	46	iWAT	1360.8	18.62	WT	20.16	171.36	368.64	715.68	6.0398e+06	2156.03	89564.9	4154.15	350.131	544.32	8.02186e+09
1605	1605	46	iWAT	820.8	14.46	WT	20.16	171.36	368.64	715.68	6.0398e+06	2156.03	89564.9	4154.15	350.131	544.32	8.02186e+09
1606	1606	46	iWAT	626.4	12.63	WT	20.16	171.36	368.64	715.68	6.0398e+06	2156.03	89564.9	4154.15	350.131	544.32	8.02186e+09
1607	1607	46	iWAT	669.6	13.06	WT	20.16	171.36	368.64	715.68	6.0398e+06	2156.03	89564.9	4154.15	350.131	544.32	8.02186e+09
1608	1608	46	iWAT	180	6.77	WT	20.16	171.36	368.64	715.68	6.0398e+06	2156.03	89564.9	4154.15	350.131	544.32	8.02186e+09
1609	1609	46	iWAT	468	10.92	WT	20.16	171.36	368.64	715.68	6.0398e+06	2156.03	89564.9	4154.15	350.131	544.32	8.02186e+09
1610	1610	46	iWAT	1425.6	19.05	WT	20.16	171.36	368.64	715.68	6.0398e+06	2156.03	89564.9	4154.15	350.131	544.32	8.02186e+09
1611	1611	46	iWAT	907.2	15.2	WT	20.16	171.36	368.64	715.68	6.0398e+06	2156.03	89564.9	4154.15	350.131	544.32	8.02186e+09
1612	1612	46	iWAT	108	5.24	WT	20.16	171.36	368.64	715.68	6.0398e+06	2156.03	89564.9	4154.15	350.131	544.32	8.02186e+09
1613	1613	46	iWAT	1036.8	16.25	WT	20.16	171.36	368.64	715.68	6.0398e+06	2156.03	89564.9	4154.15	350.131	544.32	8.02186e+09
1614	1614	46	iWAT	792	14.2	WT	20.16	171.36	368.64	715.68	6.0398e+06	2156.03	89564.9	4154.15	350.131	544.32	8.02186e+09
1615	1615	46	iWAT	396	10.04	WT	20.16	171.36	368.64	715.68	6.0398e+06	2156.03	89564.9	4154.15	350.131	544.32	8.02186e+09
1616	1616	46	iWAT	1101.6	16.75	WT	20.16	171.36	368.64	715.68	6.0398e+06	2156.03	89564.9	4154.15	350.131	544.32	8.02186e+09
1617	1617	46	iWAT	1144.8	17.07	WT	20.16	171.36	368.64	715.68	6.0398e+06	2156.03	89564.9	4154.15	350.131	544.32	8.02186e+09
1618	1618	46	iWAT	950.4	15.56	WT	20.16	171.36	368.64	715.68	6.0398e+06	2156.03	89564.9	4154.15	350.131	544.32	8.02186e+09
1619	1619	46	iWAT	561.6	11.96	WT	20.16	171.36	368.64	715.68	6.0398e+06	2156.03	89564.9	4154.15	350.131	544.32	8.02186e+09
1620	1620	46	iWAT	1116	16.86	WT	20.16	171.36	368.64	715.68	6.0398e+06	2156.03	89564.9	4154.15	350.131	544.32	8.02186e+09
1621	1621	46	iWAT	1440	19.15	WT	20.16	171.36	368.64	715.68	6.0398e+06	2156.03	89564.9	4154.15	350.131	544.32	8.02186e+09
1622	1622	46	iWAT	576	12.11	WT	20.16	171.36	368.64	715.68	6.0398e+06	2156.03	89564.9	4154.15	350.131	544.32	8.02186e+09
1623	1623	46	iWAT	1396.8	18.86	WT	20.16	171.36	368.64	715.68	6.0398e+06	2156.03	89564.9	4154.15	350.131	544.32	8.02186e+09
1624	1624	46	iWAT	338.4	9.28	WT	20.16	171.36	368.64	715.68	6.0398e+06	2156.03	89564.9	4154.15	350.131	544.32	8.02186e+09
1625	1625	46	iWAT	1022.4	16.14	WT	20.16	171.36	368.64	715.68	6.0398e+06	2156.03	89564.9	4154.15	350.131	544.32	8.02186e+09
1626	1626	46	iWAT	1476	19.39	WT	20.16	171.36	368.64	715.68	6.0398e+06	2156.03	89564.9	4154.15	350.131	544.32	8.02186e+09
1627	1627	46	iWAT	1296	18.17	WT	20.16	171.36	368.64	715.68	6.0398e+06	2156.03	89564.9	4154.15	350.131	544.32	8.02186e+09
1628	1628	46	iWAT	813.6	14.39	WT	20.16	171.36	368.64	715.68	6.0398e+06	2156.03	89564.9	4154.15	350.131	544.32	8.02186e+09
1629	1629	46	iWAT	4003.2	31.93	WT	20.16	171.36	368.64	715.68	6.0398e+06	2156.03	89564.9	4154.15	350.131	544.32	8.02186e+09
1630	1630	46	iWAT	619.2	12.56	WT	20.16	171.36	368.64	715.68	6.0398e+06	2156.03	89564.9	4154.15	350.131	544.32	8.02186e+09
1631	1631	46	iWAT	1123.2	16.91	WT	20.16	171.36	368.64	715.68	6.0398e+06	2156.03	89564.9	4154.15	350.131	544.32	8.02186e+09
1632	1632	46	iWAT	691.2	13.27	WT	20.16	171.36	368.64	715.68	6.0398e+06	2156.03	89564.9	4154.15	350.131	544.32	8.02186e+09
1634	1634	46	iWAT	1274.4	18.01	WT	20.16	171.36	368.64	715.68	6.0398e+06	2156.03	89564.9	4154.15	350.131	544.32	8.02186e+09
1635	1635	46	iWAT	1166.4	17.23	WT	20.16	171.36	368.64	715.68	6.0398e+06	2156.03	89564.9	4154.15	350.131	544.32	8.02186e+09
1636	1636	46	iWAT	964.8	15.67	WT	20.16	171.36	368.64	715.68	6.0398e+06	2156.03	89564.9	4154.15	350.131	544.32	8.02186e+09
1637	1637	46	iWAT	540	11.73	WT	20.16	171.36	368.64	715.68	6.0398e+06	2156.03	89564.9	4154.15	350.131	544.32	8.02186e+09
1638	1638	46	iWAT	756	13.87	WT	20.16	171.36	368.64	715.68	6.0398e+06	2156.03	89564.9	4154.15	350.131	544.32	8.02186e+09
1639	1639	46	iWAT	453.6	10.75	WT	20.16	171.36	368.64	715.68	6.0398e+06	2156.03	89564.9	4154.15	350.131	544.32	8.02186e+09
1640	1640	46	iWAT	1411.2	18.96	WT	20.16	171.36	368.64	715.68	6.0398e+06	2156.03	89564.9	4154.15	350.131	544.32	8.02186e+09
1641	1641	46	iWAT	3211.2	28.6	WT	20.16	171.36	368.64	715.68	6.0398e+06	2156.03	89564.9	4154.15	350.131	544.32	8.02186e+09
1642	1642	46	iWAT	136.8	5.9	WT	20.16	171.36	368.64	715.68	6.0398e+06	2156.03	89564.9	4154.15	350.131	544.32	8.02186e+09
1643	1643	46	iWAT	482.4	11.08	WT	20.16	171.36	368.64	715.68	6.0398e+06	2156.03	89564.9	4154.15	350.131	544.32	8.02186e+09
1644	1644	46	iWAT	108	5.24	WT	20.16	171.36	368.64	715.68	6.0398e+06	2156.03	89564.9	4154.15	350.131	544.32	8.02186e+09
1645	1645	46	iWAT	1000.8	15.96	WT	20.16	171.36	368.64	715.68	6.0398e+06	2156.03	89564.9	4154.15	350.131	544.32	8.02186e+09
1646	1646	46	iWAT	756	13.87	WT	20.16	171.36	368.64	715.68	6.0398e+06	2156.03	89564.9	4154.15	350.131	544.32	8.02186e+09
1647	1647	46	iWAT	295.2	8.67	WT	20.16	171.36	368.64	715.68	6.0398e+06	2156.03	89564.9	4154.15	350.131	544.32	8.02186e+09
1648	1648	46	iWAT	849.6	14.71	WT	20.16	171.36	368.64	715.68	6.0398e+06	2156.03	89564.9	4154.15	350.131	544.32	8.02186e+09
1649	1649	46	iWAT	108	5.24	WT	20.16	171.36	368.64	715.68	6.0398e+06	2156.03	89564.9	4154.15	350.131	544.32	8.02186e+09
1650	1650	46	iWAT	482.4	11.08	WT	20.16	171.36	368.64	715.68	6.0398e+06	2156.03	89564.9	4154.15	350.131	544.32	8.02186e+09
1651	1651	46	iWAT	180	6.77	WT	20.16	171.36	368.64	715.68	6.0398e+06	2156.03	89564.9	4154.15	350.131	544.32	8.02186e+09
1652	1652	46	iWAT	482.4	11.08	WT	20.16	171.36	368.64	715.68	6.0398e+06	2156.03	89564.9	4154.15	350.131	544.32	8.02186e+09
1653	1653	46	iWAT	727.2	13.61	WT	20.16	171.36	368.64	715.68	6.0398e+06	2156.03	89564.9	4154.15	350.131	544.32	8.02186e+09
1654	1654	46	iWAT	576	12.11	WT	20.16	171.36	368.64	715.68	6.0398e+06	2156.03	89564.9	4154.15	350.131	544.32	8.02186e+09
1655	1655	46	iWAT	496.8	11.25	WT	20.16	171.36	368.64	715.68	6.0398e+06	2156.03	89564.9	4154.15	350.131	544.32	8.02186e+09
1656	1656	46	iWAT	691.2	13.27	WT	20.16	171.36	368.64	715.68	6.0398e+06	2156.03	89564.9	4154.15	350.131	544.32	8.02186e+09
1658	1658	46	iWAT	511.2	11.41	WT	20.16	171.36	368.64	715.68	6.0398e+06	2156.03	89564.9	4154.15	350.131	544.32	8.02186e+09
1659	1659	46	iWAT	1425.6	19.05	WT	20.16	171.36	368.64	715.68	6.0398e+06	2156.03	89564.9	4154.15	350.131	544.32	8.02186e+09
1660	1660	46	iWAT	187.2	6.9	WT	20.16	171.36	368.64	715.68	6.0398e+06	2156.03	89564.9	4154.15	350.131	544.32	8.02186e+09
1661	1661	46	iWAT	1447.2	19.2	WT	20.16	171.36	368.64	715.68	6.0398e+06	2156.03	89564.9	4154.15	350.131	544.32	8.02186e+09
1662	1662	46	iWAT	691.2	13.27	WT	20.16	171.36	368.64	715.68	6.0398e+06	2156.03	89564.9	4154.15	350.131	544.32	8.02186e+09
1663	1663	46	iWAT	1634.4	20.4	WT	20.16	171.36	368.64	715.68	6.0398e+06	2156.03	89564.9	4154.15	350.131	544.32	8.02186e+09
1664	1664	46	iWAT	1152	17.13	WT	20.16	171.36	368.64	715.68	6.0398e+06	2156.03	89564.9	4154.15	350.131	544.32	8.02186e+09
1665	1665	46	iWAT	936	15.44	WT	20.16	171.36	368.64	715.68	6.0398e+06	2156.03	89564.9	4154.15	350.131	544.32	8.02186e+09
1666	1666	46	iWAT	172.8	6.63	WT	20.16	171.36	368.64	715.68	6.0398e+06	2156.03	89564.9	4154.15	350.131	544.32	8.02186e+09
1667	1667	46	iWAT	568.8	12.04	WT	20.16	171.36	368.64	715.68	6.0398e+06	2156.03	89564.9	4154.15	350.131	544.32	8.02186e+09
1668	1668	46	iWAT	331.2	9.18	WT	20.16	171.36	368.64	715.68	6.0398e+06	2156.03	89564.9	4154.15	350.131	544.32	8.02186e+09
1669	1669	46	iWAT	1656	20.54	WT	20.16	171.36	368.64	715.68	6.0398e+06	2156.03	89564.9	4154.15	350.131	544.32	8.02186e+09
1670	1670	46	iWAT	1800	21.41	WT	20.16	171.36	368.64	715.68	6.0398e+06	2156.03	89564.9	4154.15	350.131	544.32	8.02186e+09
1671	1671	46	iWAT	2901.6	27.18	WT	20.16	171.36	368.64	715.68	6.0398e+06	2156.03	89564.9	4154.15	350.131	544.32	8.02186e+09
1672	1672	46	iWAT	1432.8	19.1	WT	20.16	171.36	368.64	715.68	6.0398e+06	2156.03	89564.9	4154.15	350.131	544.32	8.02186e+09
1673	1673	46	iWAT	489.6	11.17	WT	20.16	171.36	368.64	715.68	6.0398e+06	2156.03	89564.9	4154.15	350.131	544.32	8.02186e+09
1674	1674	46	iWAT	324	9.08	WT	20.16	171.36	368.64	715.68	6.0398e+06	2156.03	89564.9	4154.15	350.131	544.32	8.02186e+09
1675	1675	46	iWAT	1080	16.58	WT	20.16	171.36	368.64	715.68	6.0398e+06	2156.03	89564.9	4154.15	350.131	544.32	8.02186e+09
1676	1676	46	iWAT	2160	23.45	WT	20.16	171.36	368.64	715.68	6.0398e+06	2156.03	89564.9	4154.15	350.131	544.32	8.02186e+09
1677	1677	46	iWAT	3657.6	30.52	WT	20.16	171.36	368.64	715.68	6.0398e+06	2156.03	89564.9	4154.15	350.131	544.32	8.02186e+09
1678	1678	46	iWAT	741.6	13.74	WT	20.16	171.36	368.64	715.68	6.0398e+06	2156.03	89564.9	4154.15	350.131	544.32	8.02186e+09
1679	1679	46	iWAT	172.8	6.63	WT	20.16	171.36	368.64	715.68	6.0398e+06	2156.03	89564.9	4154.15	350.131	544.32	8.02186e+09
1680	1680	46	iWAT	2728.8	26.36	WT	20.16	171.36	368.64	715.68	6.0398e+06	2156.03	89564.9	4154.15	350.131	544.32	8.02186e+09
1681	1681	46	iWAT	1072.8	16.53	WT	20.16	171.36	368.64	715.68	6.0398e+06	2156.03	89564.9	4154.15	350.131	544.32	8.02186e+09
1682	1682	46	iWAT	1087.2	16.64	WT	20.16	171.36	368.64	715.68	6.0398e+06	2156.03	89564.9	4154.15	350.131	544.32	8.02186e+09
1683	1683	46	iWAT	2476.8	25.11	WT	20.16	171.36	368.64	715.68	6.0398e+06	2156.03	89564.9	4154.15	350.131	544.32	8.02186e+09
1684	1684	46	iWAT	792	14.2	WT	20.16	171.36	368.64	715.68	6.0398e+06	2156.03	89564.9	4154.15	350.131	544.32	8.02186e+09
1685	1685	46	iWAT	784.8	14.14	WT	20.16	171.36	368.64	715.68	6.0398e+06	2156.03	89564.9	4154.15	350.131	544.32	8.02186e+09
1686	1686	46	iWAT	244.8	7.9	WT	20.16	171.36	368.64	715.68	6.0398e+06	2156.03	89564.9	4154.15	350.131	544.32	8.02186e+09
1687	1687	46	iWAT	2599.2	25.73	WT	20.16	171.36	368.64	715.68	6.0398e+06	2156.03	89564.9	4154.15	350.131	544.32	8.02186e+09
1688	1688	46	iWAT	208.8	7.29	WT	20.16	171.36	368.64	715.68	6.0398e+06	2156.03	89564.9	4154.15	350.131	544.32	8.02186e+09
1689	1689	46	iWAT	684	13.2	WT	20.16	171.36	368.64	715.68	6.0398e+06	2156.03	89564.9	4154.15	350.131	544.32	8.02186e+09
1690	1690	46	iWAT	1656	20.54	WT	20.16	171.36	368.64	715.68	6.0398e+06	2156.03	89564.9	4154.15	350.131	544.32	8.02186e+09
1691	1691	46	iWAT	928.8	15.38	WT	20.16	171.36	368.64	715.68	6.0398e+06	2156.03	89564.9	4154.15	350.131	544.32	8.02186e+09
1692	1692	46	iWAT	655.2	12.92	WT	20.16	171.36	368.64	715.68	6.0398e+06	2156.03	89564.9	4154.15	350.131	544.32	8.02186e+09
1693	1693	46	iWAT	684	13.2	WT	20.16	171.36	368.64	715.68	6.0398e+06	2156.03	89564.9	4154.15	350.131	544.32	8.02186e+09
1694	1694	46	iWAT	1159.2	17.18	WT	20.16	171.36	368.64	715.68	6.0398e+06	2156.03	89564.9	4154.15	350.131	544.32	8.02186e+09
1695	1695	46	iWAT	1051.2	16.36	WT	20.16	171.36	368.64	715.68	6.0398e+06	2156.03	89564.9	4154.15	350.131	544.32	8.02186e+09
1696	1696	46	iWAT	748.8	13.81	WT	20.16	171.36	368.64	715.68	6.0398e+06	2156.03	89564.9	4154.15	350.131	544.32	8.02186e+09
1697	1697	46	iWAT	1872	21.83	WT	20.16	171.36	368.64	715.68	6.0398e+06	2156.03	89564.9	4154.15	350.131	544.32	8.02186e+09
1698	1698	46	iWAT	1065.6	16.47	WT	20.16	171.36	368.64	715.68	6.0398e+06	2156.03	89564.9	4154.15	350.131	544.32	8.02186e+09
1699	1699	46	iWAT	741.6	13.74	WT	20.16	171.36	368.64	715.68	6.0398e+06	2156.03	89564.9	4154.15	350.131	544.32	8.02186e+09
1700	1700	46	iWAT	424.8	10.4	WT	20.16	171.36	368.64	715.68	6.0398e+06	2156.03	89564.9	4154.15	350.131	544.32	8.02186e+09
1701	1701	46	iWAT	871.2	14.89	WT	20.16	171.36	368.64	715.68	6.0398e+06	2156.03	89564.9	4154.15	350.131	544.32	8.02186e+09
1702	1702	46	iWAT	424.8	10.4	WT	20.16	171.36	368.64	715.68	6.0398e+06	2156.03	89564.9	4154.15	350.131	544.32	8.02186e+09
1703	1703	46	iWAT	403.2	10.13	WT	20.16	171.36	368.64	715.68	6.0398e+06	2156.03	89564.9	4154.15	350.131	544.32	8.02186e+09
1704	1704	46	iWAT	1728	20.98	WT	20.16	171.36	368.64	715.68	6.0398e+06	2156.03	89564.9	4154.15	350.131	544.32	8.02186e+09
1705	1705	46	iWAT	604.8	12.41	WT	20.16	171.36	368.64	715.68	6.0398e+06	2156.03	89564.9	4154.15	350.131	544.32	8.02186e+09
1706	1706	46	iWAT	122.4	5.58	WT	20.16	171.36	368.64	715.68	6.0398e+06	2156.03	89564.9	4154.15	350.131	544.32	8.02186e+09
1707	1707	46	iWAT	115.2	5.42	WT	20.16	171.36	368.64	715.68	6.0398e+06	2156.03	89564.9	4154.15	350.131	544.32	8.02186e+09
1708	1708	46	iWAT	1490.4	19.48	WT	20.16	171.36	368.64	715.68	6.0398e+06	2156.03	89564.9	4154.15	350.131	544.32	8.02186e+09
1709	1709	46	iWAT	1332	18.42	WT	20.16	171.36	368.64	715.68	6.0398e+06	2156.03	89564.9	4154.15	350.131	544.32	8.02186e+09
1710	1710	46	iWAT	943.2	15.5	WT	20.16	171.36	368.64	715.68	6.0398e+06	2156.03	89564.9	4154.15	350.131	544.32	8.02186e+09
1711	1711	46	iWAT	561.6	11.96	WT	20.16	171.36	368.64	715.68	6.0398e+06	2156.03	89564.9	4154.15	350.131	544.32	8.02186e+09
1712	1712	46	iWAT	129.6	5.74	WT	20.16	171.36	368.64	715.68	6.0398e+06	2156.03	89564.9	4154.15	350.131	544.32	8.02186e+09
1713	1713	46	iWAT	684	13.2	WT	20.16	171.36	368.64	715.68	6.0398e+06	2156.03	89564.9	4154.15	350.131	544.32	8.02186e+09
1714	1714	46	iWAT	640.8	12.77	WT	20.16	171.36	368.64	715.68	6.0398e+06	2156.03	89564.9	4154.15	350.131	544.32	8.02186e+09
1715	1715	46	iWAT	532.8	11.65	WT	20.16	171.36	368.64	715.68	6.0398e+06	2156.03	89564.9	4154.15	350.131	544.32	8.02186e+09
1716	1716	46	iWAT	604.8	12.41	WT	20.16	171.36	368.64	715.68	6.0398e+06	2156.03	89564.9	4154.15	350.131	544.32	8.02186e+09
1717	1717	46	iWAT	741.6	13.74	WT	20.16	171.36	368.64	715.68	6.0398e+06	2156.03	89564.9	4154.15	350.131	544.32	8.02186e+09
1718	1718	46	iWAT	1641.6	20.45	WT	20.16	171.36	368.64	715.68	6.0398e+06	2156.03	89564.9	4154.15	350.131	544.32	8.02186e+09
1719	1719	46	iWAT	993.6	15.91	WT	20.16	171.36	368.64	715.68	6.0398e+06	2156.03	89564.9	4154.15	350.131	544.32	8.02186e+09
1720	1720	46	iWAT	1123.2	16.91	WT	20.16	171.36	368.64	715.68	6.0398e+06	2156.03	89564.9	4154.15	350.131	544.32	8.02186e+09
1721	1721	46	iWAT	1504.8	19.58	WT	20.16	171.36	368.64	715.68	6.0398e+06	2156.03	89564.9	4154.15	350.131	544.32	8.02186e+09
1722	1722	46	iWAT	1015.2	16.08	WT	20.16	171.36	368.64	715.68	6.0398e+06	2156.03	89564.9	4154.15	350.131	544.32	8.02186e+09
1723	1723	46	iWAT	547.2	11.8	WT	20.16	171.36	368.64	715.68	6.0398e+06	2156.03	89564.9	4154.15	350.131	544.32	8.02186e+09
1724	1724	46	iWAT	374.4	9.76	WT	20.16	171.36	368.64	715.68	6.0398e+06	2156.03	89564.9	4154.15	350.131	544.32	8.02186e+09
1725	1725	46	iWAT	2052	22.86	WT	20.16	171.36	368.64	715.68	6.0398e+06	2156.03	89564.9	4154.15	350.131	544.32	8.02186e+09
1726	1726	46	iWAT	1634.4	20.4	WT	20.16	171.36	368.64	715.68	6.0398e+06	2156.03	89564.9	4154.15	350.131	544.32	8.02186e+09
1727	1727	46	iWAT	1216.8	17.6	WT	20.16	171.36	368.64	715.68	6.0398e+06	2156.03	89564.9	4154.15	350.131	544.32	8.02186e+09
1728	1728	46	iWAT	1094.4	16.69	WT	20.16	171.36	368.64	715.68	6.0398e+06	2156.03	89564.9	4154.15	350.131	544.32	8.02186e+09
1729	1729	46	iWAT	532.8	11.65	WT	20.16	171.36	368.64	715.68	6.0398e+06	2156.03	89564.9	4154.15	350.131	544.32	8.02186e+09
1730	1730	46	iWAT	381.6	9.86	WT	20.16	171.36	368.64	715.68	6.0398e+06	2156.03	89564.9	4154.15	350.131	544.32	8.02186e+09
1731	1731	46	iWAT	1548	19.85	WT	20.16	171.36	368.64	715.68	6.0398e+06	2156.03	89564.9	4154.15	350.131	544.32	8.02186e+09
1732	1732	46	iWAT	1303.2	18.22	WT	20.16	171.36	368.64	715.68	6.0398e+06	2156.03	89564.9	4154.15	350.131	544.32	8.02186e+09
1733	1733	46	iWAT	1958.4	22.33	WT	20.16	171.36	368.64	715.68	6.0398e+06	2156.03	89564.9	4154.15	350.131	544.32	8.02186e+09
1734	1734	46	iWAT	662.4	12.99	WT	20.16	171.36	368.64	715.68	6.0398e+06	2156.03	89564.9	4154.15	350.131	544.32	8.02186e+09
1735	1735	46	iWAT	1022.4	16.14	WT	20.16	171.36	368.64	715.68	6.0398e+06	2156.03	89564.9	4154.15	350.131	544.32	8.02186e+09
1736	1736	46	iWAT	1015.2	16.08	WT	20.16	171.36	368.64	715.68	6.0398e+06	2156.03	89564.9	4154.15	350.131	544.32	8.02186e+09
1737	1737	46	iWAT	626.4	12.63	WT	20.16	171.36	368.64	715.68	6.0398e+06	2156.03	89564.9	4154.15	350.131	544.32	8.02186e+09
1738	1738	46	iWAT	1238.4	17.76	WT	20.16	171.36	368.64	715.68	6.0398e+06	2156.03	89564.9	4154.15	350.131	544.32	8.02186e+09
1739	1739	46	iWAT	1029.6	16.19	WT	20.16	171.36	368.64	715.68	6.0398e+06	2156.03	89564.9	4154.15	350.131	544.32	8.02186e+09
1740	1740	46	iWAT	345.6	9.38	WT	20.16	171.36	368.64	715.68	6.0398e+06	2156.03	89564.9	4154.15	350.131	544.32	8.02186e+09
1741	1741	46	iWAT	676.8	13.13	WT	20.16	171.36	368.64	715.68	6.0398e+06	2156.03	89564.9	4154.15	350.131	544.32	8.02186e+09
1742	1742	46	iWAT	554.4	11.88	WT	20.16	171.36	368.64	715.68	6.0398e+06	2156.03	89564.9	4154.15	350.131	544.32	8.02186e+09
1743	1743	46	iWAT	986.4	15.85	WT	20.16	171.36	368.64	715.68	6.0398e+06	2156.03	89564.9	4154.15	350.131	544.32	8.02186e+09
1744	1744	46	iWAT	1382.4	18.76	WT	20.16	171.36	368.64	715.68	6.0398e+06	2156.03	89564.9	4154.15	350.131	544.32	8.02186e+09
1745	1745	46	iWAT	1080	16.58	WT	20.16	171.36	368.64	715.68	6.0398e+06	2156.03	89564.9	4154.15	350.131	544.32	8.02186e+09
1746	1746	46	iWAT	1166.4	17.23	WT	20.16	171.36	368.64	715.68	6.0398e+06	2156.03	89564.9	4154.15	350.131	544.32	8.02186e+09
1747	1747	46	iWAT	151.2	6.21	WT	20.16	171.36	368.64	715.68	6.0398e+06	2156.03	89564.9	4154.15	350.131	544.32	8.02186e+09
1748	1748	46	iWAT	1123.2	16.91	WT	20.16	171.36	368.64	715.68	6.0398e+06	2156.03	89564.9	4154.15	350.131	544.32	8.02186e+09
1749	1749	46	iWAT	388.8	9.95	WT	20.16	171.36	368.64	715.68	6.0398e+06	2156.03	89564.9	4154.15	350.131	544.32	8.02186e+09
1750	1750	46	iWAT	4874.4	35.23	WT	20.16	171.36	368.64	715.68	6.0398e+06	2156.03	89564.9	4154.15	350.131	544.32	8.02186e+09
1751	1751	46	iWAT	1893.6	21.96	WT	20.16	171.36	368.64	715.68	6.0398e+06	2156.03	89564.9	4154.15	350.131	544.32	8.02186e+09
1752	1752	46	iWAT	1944	22.25	WT	20.16	171.36	368.64	715.68	6.0398e+06	2156.03	89564.9	4154.15	350.131	544.32	8.02186e+09
1753	1753	46	iWAT	1317.6	18.32	WT	20.16	171.36	368.64	715.68	6.0398e+06	2156.03	89564.9	4154.15	350.131	544.32	8.02186e+09
1754	1754	46	iWAT	1987.2	22.5	WT	20.16	171.36	368.64	715.68	6.0398e+06	2156.03	89564.9	4154.15	350.131	544.32	8.02186e+09
1755	1755	46	iWAT	136.8	5.9	WT	20.16	171.36	368.64	715.68	6.0398e+06	2156.03	89564.9	4154.15	350.131	544.32	8.02186e+09
1756	1756	46	iWAT	1533.6	19.76	WT	20.16	171.36	368.64	715.68	6.0398e+06	2156.03	89564.9	4154.15	350.131	544.32	8.02186e+09
1757	1757	46	iWAT	741.6	13.74	WT	20.16	171.36	368.64	715.68	6.0398e+06	2156.03	89564.9	4154.15	350.131	544.32	8.02186e+09
1758	1758	46	iWAT	2080.8	23.02	WT	20.16	171.36	368.64	715.68	6.0398e+06	2156.03	89564.9	4154.15	350.131	544.32	8.02186e+09
1759	1759	46	iWAT	3564	30.13	WT	20.16	171.36	368.64	715.68	6.0398e+06	2156.03	89564.9	4154.15	350.131	544.32	8.02186e+09
1760	1760	46	iWAT	324	9.08	WT	20.16	171.36	368.64	715.68	6.0398e+06	2156.03	89564.9	4154.15	350.131	544.32	8.02186e+09
1761	1761	46	iWAT	1108.8	16.8	WT	20.16	171.36	368.64	715.68	6.0398e+06	2156.03	89564.9	4154.15	350.131	544.32	8.02186e+09
1762	1762	46	iWAT	2584.8	25.66	WT	20.16	171.36	368.64	715.68	6.0398e+06	2156.03	89564.9	4154.15	350.131	544.32	8.02186e+09
1763	1763	46	iWAT	1044	16.3	WT	20.16	171.36	368.64	715.68	6.0398e+06	2156.03	89564.9	4154.15	350.131	544.32	8.02186e+09
1764	1764	46	iWAT	597.6	12.34	WT	20.16	171.36	368.64	715.68	6.0398e+06	2156.03	89564.9	4154.15	350.131	544.32	8.02186e+09
1765	1765	46	iWAT	511.2	11.41	WT	20.16	171.36	368.64	715.68	6.0398e+06	2156.03	89564.9	4154.15	350.131	544.32	8.02186e+09
1766	1766	46	iWAT	878.4	14.96	WT	20.16	171.36	368.64	715.68	6.0398e+06	2156.03	89564.9	4154.15	350.131	544.32	8.02186e+09
1767	1767	46	iWAT	1980	22.45	WT	20.16	171.36	368.64	715.68	6.0398e+06	2156.03	89564.9	4154.15	350.131	544.32	8.02186e+09
1768	1768	46	iWAT	1728	20.98	WT	20.16	171.36	368.64	715.68	6.0398e+06	2156.03	89564.9	4154.15	350.131	544.32	8.02186e+09
1769	1769	46	iWAT	849.6	14.71	WT	20.16	171.36	368.64	715.68	6.0398e+06	2156.03	89564.9	4154.15	350.131	544.32	8.02186e+09
1770	1770	46	iWAT	396	10.04	WT	20.16	171.36	368.64	715.68	6.0398e+06	2156.03	89564.9	4154.15	350.131	544.32	8.02186e+09
1771	1771	46	iWAT	1144.8	17.07	WT	20.16	171.36	368.64	715.68	6.0398e+06	2156.03	89564.9	4154.15	350.131	544.32	8.02186e+09
1772	1772	46	iWAT	468	10.92	WT	20.16	171.36	368.64	715.68	6.0398e+06	2156.03	89564.9	4154.15	350.131	544.32	8.02186e+09
1773	1773	46	iWAT	957.6	15.62	WT	20.16	171.36	368.64	715.68	6.0398e+06	2156.03	89564.9	4154.15	350.131	544.32	8.02186e+09
1774	1774	46	iWAT	612	12.48	WT	20.16	171.36	368.64	715.68	6.0398e+06	2156.03	89564.9	4154.15	350.131	544.32	8.02186e+09
1775	1775	46	iWAT	626.4	12.63	WT	20.16	171.36	368.64	715.68	6.0398e+06	2156.03	89564.9	4154.15	350.131	544.32	8.02186e+09
1776	1776	46	iWAT	1555.2	19.9	WT	20.16	171.36	368.64	715.68	6.0398e+06	2156.03	89564.9	4154.15	350.131	544.32	8.02186e+09
1777	1777	46	iWAT	1951.2	22.29	WT	20.16	171.36	368.64	715.68	6.0398e+06	2156.03	89564.9	4154.15	350.131	544.32	8.02186e+09
1778	1778	46	iWAT	1468.8	19.34	WT	20.16	171.36	368.64	715.68	6.0398e+06	2156.03	89564.9	4154.15	350.131	544.32	8.02186e+09
1779	1779	46	iWAT	813.6	14.39	WT	20.16	171.36	368.64	715.68	6.0398e+06	2156.03	89564.9	4154.15	350.131	544.32	8.02186e+09
1780	1780	46	iWAT	136.8	5.9	WT	20.16	171.36	368.64	715.68	6.0398e+06	2156.03	89564.9	4154.15	350.131	544.32	8.02186e+09
1781	1781	46	iWAT	770.4	14.01	WT	20.16	171.36	368.64	715.68	6.0398e+06	2156.03	89564.9	4154.15	350.131	544.32	8.02186e+09
1782	1782	46	iWAT	964.8	15.67	WT	20.16	171.36	368.64	715.68	6.0398e+06	2156.03	89564.9	4154.15	350.131	544.32	8.02186e+09
1783	1783	46	iWAT	100.8	5.07	WT	20.16	171.36	368.64	715.68	6.0398e+06	2156.03	89564.9	4154.15	350.131	544.32	8.02186e+09
1784	1784	46	iWAT	468	10.92	WT	20.16	171.36	368.64	715.68	6.0398e+06	2156.03	89564.9	4154.15	350.131	544.32	8.02186e+09
1785	1785	46	iWAT	986.4	15.85	WT	20.16	171.36	368.64	715.68	6.0398e+06	2156.03	89564.9	4154.15	350.131	544.32	8.02186e+09
1786	1786	46	iWAT	1296	18.17	WT	20.16	171.36	368.64	715.68	6.0398e+06	2156.03	89564.9	4154.15	350.131	544.32	8.02186e+09
1787	1787	46	iWAT	511.2	11.41	WT	20.16	171.36	368.64	715.68	6.0398e+06	2156.03	89564.9	4154.15	350.131	544.32	8.02186e+09
1788	1788	46	iWAT	583.2	12.19	WT	20.16	171.36	368.64	715.68	6.0398e+06	2156.03	89564.9	4154.15	350.131	544.32	8.02186e+09
1789	1789	46	iWAT	374.4	9.76	WT	20.16	171.36	368.64	715.68	6.0398e+06	2156.03	89564.9	4154.15	350.131	544.32	8.02186e+09
1790	1790	46	iWAT	468	10.92	WT	20.16	171.36	368.64	715.68	6.0398e+06	2156.03	89564.9	4154.15	350.131	544.32	8.02186e+09
1791	1791	46	iWAT	1281.6	18.07	WT	20.16	171.36	368.64	715.68	6.0398e+06	2156.03	89564.9	4154.15	350.131	544.32	8.02186e+09
1792	1792	46	iWAT	331.2	9.18	WT	20.16	171.36	368.64	715.68	6.0398e+06	2156.03	89564.9	4154.15	350.131	544.32	8.02186e+09
1793	1793	46	iWAT	2138.4	23.34	WT	20.16	171.36	368.64	715.68	6.0398e+06	2156.03	89564.9	4154.15	350.131	544.32	8.02186e+09
1794	1794	46	iWAT	828	14.52	WT	20.16	171.36	368.64	715.68	6.0398e+06	2156.03	89564.9	4154.15	350.131	544.32	8.02186e+09
1795	1795	46	iWAT	813.6	14.39	WT	20.16	171.36	368.64	715.68	6.0398e+06	2156.03	89564.9	4154.15	350.131	544.32	8.02186e+09
1796	1796	46	iWAT	2073.6	22.98	WT	20.16	171.36	368.64	715.68	6.0398e+06	2156.03	89564.9	4154.15	350.131	544.32	8.02186e+09
1797	1797	46	iWAT	633.6	12.7	WT	20.16	171.36	368.64	715.68	6.0398e+06	2156.03	89564.9	4154.15	350.131	544.32	8.02186e+09
1798	1798	46	iWAT	712.8	13.47	WT	20.16	171.36	368.64	715.68	6.0398e+06	2156.03	89564.9	4154.15	350.131	544.32	8.02186e+09
1799	1799	46	iWAT	244.8	7.9	WT	20.16	171.36	368.64	715.68	6.0398e+06	2156.03	89564.9	4154.15	350.131	544.32	8.02186e+09
1800	1800	46	iWAT	698.4	13.34	WT	20.16	171.36	368.64	715.68	6.0398e+06	2156.03	89564.9	4154.15	350.131	544.32	8.02186e+09
1801	1801	46	iWAT	1360.8	18.62	WT	20.16	171.36	368.64	715.68	6.0398e+06	2156.03	89564.9	4154.15	350.131	544.32	8.02186e+09
1802	1802	46	iWAT	410.4	10.22	WT	20.16	171.36	368.64	715.68	6.0398e+06	2156.03	89564.9	4154.15	350.131	544.32	8.02186e+09
1803	1803	46	iWAT	784.8	14.14	WT	20.16	171.36	368.64	715.68	6.0398e+06	2156.03	89564.9	4154.15	350.131	544.32	8.02186e+09
1804	1804	46	iWAT	316.8	8.98	WT	20.16	171.36	368.64	715.68	6.0398e+06	2156.03	89564.9	4154.15	350.131	544.32	8.02186e+09
1805	1805	46	iWAT	388.8	9.95	WT	20.16	171.36	368.64	715.68	6.0398e+06	2156.03	89564.9	4154.15	350.131	544.32	8.02186e+09
1806	1806	46	iWAT	2772	26.57	WT	20.16	171.36	368.64	715.68	6.0398e+06	2156.03	89564.9	4154.15	350.131	544.32	8.02186e+09
1807	1807	46	iWAT	734.4	13.68	WT	20.16	171.36	368.64	715.68	6.0398e+06	2156.03	89564.9	4154.15	350.131	544.32	8.02186e+09
1808	1808	46	iWAT	712.8	13.47	WT	20.16	171.36	368.64	715.68	6.0398e+06	2156.03	89564.9	4154.15	350.131	544.32	8.02186e+09
1809	1809	46	iWAT	388.8	9.95	WT	20.16	171.36	368.64	715.68	6.0398e+06	2156.03	89564.9	4154.15	350.131	544.32	8.02186e+09
1810	1810	46	iWAT	676.8	13.13	WT	20.16	171.36	368.64	715.68	6.0398e+06	2156.03	89564.9	4154.15	350.131	544.32	8.02186e+09
1811	1811	46	iWAT	619.2	12.56	WT	20.16	171.36	368.64	715.68	6.0398e+06	2156.03	89564.9	4154.15	350.131	544.32	8.02186e+09
1812	1812	46	iWAT	1130.4	16.97	WT	20.16	171.36	368.64	715.68	6.0398e+06	2156.03	89564.9	4154.15	350.131	544.32	8.02186e+09
1813	1813	46	iWAT	828	14.52	WT	20.16	171.36	368.64	715.68	6.0398e+06	2156.03	89564.9	4154.15	350.131	544.32	8.02186e+09
1814	1814	46	iWAT	2512.8	25.3	WT	20.16	171.36	368.64	715.68	6.0398e+06	2156.03	89564.9	4154.15	350.131	544.32	8.02186e+09
1815	1815	46	iWAT	2736	26.4	WT	20.16	171.36	368.64	715.68	6.0398e+06	2156.03	89564.9	4154.15	350.131	544.32	8.02186e+09
1816	1816	46	iWAT	1317.6	18.32	WT	20.16	171.36	368.64	715.68	6.0398e+06	2156.03	89564.9	4154.15	350.131	544.32	8.02186e+09
1817	1817	46	iWAT	2836.8	26.88	WT	20.16	171.36	368.64	715.68	6.0398e+06	2156.03	89564.9	4154.15	350.131	544.32	8.02186e+09
1818	1818	46	iWAT	1641.6	20.45	WT	20.16	171.36	368.64	715.68	6.0398e+06	2156.03	89564.9	4154.15	350.131	544.32	8.02186e+09
1819	1819	46	iWAT	1857.6	21.75	WT	20.16	171.36	368.64	715.68	6.0398e+06	2156.03	89564.9	4154.15	350.131	544.32	8.02186e+09
1820	1820	46	iWAT	100.8	5.07	WT	20.16	171.36	368.64	715.68	6.0398e+06	2156.03	89564.9	4154.15	350.131	544.32	8.02186e+09
1821	1821	46	iWAT	1346.4	18.52	WT	20.16	171.36	368.64	715.68	6.0398e+06	2156.03	89564.9	4154.15	350.131	544.32	8.02186e+09
1822	1822	46	iWAT	1684.8	20.71	WT	20.16	171.36	368.64	715.68	6.0398e+06	2156.03	89564.9	4154.15	350.131	544.32	8.02186e+09
1823	1823	46	iWAT	2044.8	22.82	WT	20.16	171.36	368.64	715.68	6.0398e+06	2156.03	89564.9	4154.15	350.131	544.32	8.02186e+09
1824	1824	46	iWAT	1231.2	17.71	WT	20.16	171.36	368.64	715.68	6.0398e+06	2156.03	89564.9	4154.15	350.131	544.32	8.02186e+09
1825	1825	46	iWAT	849.6	14.71	WT	20.16	171.36	368.64	715.68	6.0398e+06	2156.03	89564.9	4154.15	350.131	544.32	8.02186e+09
1826	1826	46	iWAT	2527.2	25.37	WT	20.16	171.36	368.64	715.68	6.0398e+06	2156.03	89564.9	4154.15	350.131	544.32	8.02186e+09
1827	1827	46	iWAT	619.2	12.56	WT	20.16	171.36	368.64	715.68	6.0398e+06	2156.03	89564.9	4154.15	350.131	544.32	8.02186e+09
1828	1828	46	iWAT	2203.2	23.69	WT	20.16	171.36	368.64	715.68	6.0398e+06	2156.03	89564.9	4154.15	350.131	544.32	8.02186e+09
1829	1829	46	iWAT	1764	21.19	WT	20.16	171.36	368.64	715.68	6.0398e+06	2156.03	89564.9	4154.15	350.131	544.32	8.02186e+09
1830	1830	46	iWAT	424.8	10.4	WT	20.16	171.36	368.64	715.68	6.0398e+06	2156.03	89564.9	4154.15	350.131	544.32	8.02186e+09
1831	1831	46	iWAT	1346.4	18.52	WT	20.16	171.36	368.64	715.68	6.0398e+06	2156.03	89564.9	4154.15	350.131	544.32	8.02186e+09
1832	1832	46	iWAT	504	11.33	WT	20.16	171.36	368.64	715.68	6.0398e+06	2156.03	89564.9	4154.15	350.131	544.32	8.02186e+09
1833	1833	46	iWAT	763.2	13.94	WT	20.16	171.36	368.64	715.68	6.0398e+06	2156.03	89564.9	4154.15	350.131	544.32	8.02186e+09
1834	1834	46	iWAT	1022.4	16.14	WT	20.16	171.36	368.64	715.68	6.0398e+06	2156.03	89564.9	4154.15	350.131	544.32	8.02186e+09
1835	1835	46	iWAT	1051.2	16.36	WT	20.16	171.36	368.64	715.68	6.0398e+06	2156.03	89564.9	4154.15	350.131	544.32	8.02186e+09
1836	1836	46	iWAT	1116	16.86	WT	20.16	171.36	368.64	715.68	6.0398e+06	2156.03	89564.9	4154.15	350.131	544.32	8.02186e+09
1837	1837	46	iWAT	648	12.85	WT	20.16	171.36	368.64	715.68	6.0398e+06	2156.03	89564.9	4154.15	350.131	544.32	8.02186e+09
1838	1838	46	iWAT	792	14.2	WT	20.16	171.36	368.64	715.68	6.0398e+06	2156.03	89564.9	4154.15	350.131	544.32	8.02186e+09
1839	1839	46	iWAT	1144.8	17.07	WT	20.16	171.36	368.64	715.68	6.0398e+06	2156.03	89564.9	4154.15	350.131	544.32	8.02186e+09
1840	1840	46	iWAT	748.8	13.81	WT	20.16	171.36	368.64	715.68	6.0398e+06	2156.03	89564.9	4154.15	350.131	544.32	8.02186e+09
1841	1841	46	iWAT	360	9.57	WT	20.16	171.36	368.64	715.68	6.0398e+06	2156.03	89564.9	4154.15	350.131	544.32	8.02186e+09
1842	1842	46	iWAT	1065.6	16.47	WT	20.16	171.36	368.64	715.68	6.0398e+06	2156.03	89564.9	4154.15	350.131	544.32	8.02186e+09
1843	1843	46	iWAT	871.2	14.89	WT	20.16	171.36	368.64	715.68	6.0398e+06	2156.03	89564.9	4154.15	350.131	544.32	8.02186e+09
1844	1844	46	iWAT	1252.8	17.86	WT	20.16	171.36	368.64	715.68	6.0398e+06	2156.03	89564.9	4154.15	350.131	544.32	8.02186e+09
1845	1845	46	iWAT	1850.4	21.71	WT	20.16	171.36	368.64	715.68	6.0398e+06	2156.03	89564.9	4154.15	350.131	544.32	8.02186e+09
1846	1846	46	iWAT	828	14.52	WT	20.16	171.36	368.64	715.68	6.0398e+06	2156.03	89564.9	4154.15	350.131	544.32	8.02186e+09
1847	1847	46	iWAT	1396.8	18.86	WT	20.16	171.36	368.64	715.68	6.0398e+06	2156.03	89564.9	4154.15	350.131	544.32	8.02186e+09
1848	1848	46	iWAT	1152	17.13	WT	20.16	171.36	368.64	715.68	6.0398e+06	2156.03	89564.9	4154.15	350.131	544.32	8.02186e+09
1849	1849	46	iWAT	597.6	12.34	WT	20.16	171.36	368.64	715.68	6.0398e+06	2156.03	89564.9	4154.15	350.131	544.32	8.02186e+09
1850	1850	46	iWAT	1245.6	17.81	WT	20.16	171.36	368.64	715.68	6.0398e+06	2156.03	89564.9	4154.15	350.131	544.32	8.02186e+09
1851	1851	46	iWAT	1238.4	17.76	WT	20.16	171.36	368.64	715.68	6.0398e+06	2156.03	89564.9	4154.15	350.131	544.32	8.02186e+09
1852	1852	46	iWAT	892.8	15.08	WT	20.16	171.36	368.64	715.68	6.0398e+06	2156.03	89564.9	4154.15	350.131	544.32	8.02186e+09
1853	1853	46	iWAT	799.2	14.27	WT	20.16	171.36	368.64	715.68	6.0398e+06	2156.03	89564.9	4154.15	350.131	544.32	8.02186e+09
1854	1854	46	iWAT	691.2	13.27	WT	20.16	171.36	368.64	715.68	6.0398e+06	2156.03	89564.9	4154.15	350.131	544.32	8.02186e+09
1855	1855	46	iWAT	1360.8	18.62	WT	20.16	171.36	368.64	715.68	6.0398e+06	2156.03	89564.9	4154.15	350.131	544.32	8.02186e+09
1856	1856	46	iWAT	1036.8	16.25	WT	20.16	171.36	368.64	715.68	6.0398e+06	2156.03	89564.9	4154.15	350.131	544.32	8.02186e+09
1857	1857	46	iWAT	1504.8	19.58	WT	20.16	171.36	368.64	715.68	6.0398e+06	2156.03	89564.9	4154.15	350.131	544.32	8.02186e+09
1858	1858	46	iWAT	1807.2	21.45	WT	20.16	171.36	368.64	715.68	6.0398e+06	2156.03	89564.9	4154.15	350.131	544.32	8.02186e+09
1859	1859	46	iWAT	367.2	9.67	WT	20.16	171.36	368.64	715.68	6.0398e+06	2156.03	89564.9	4154.15	350.131	544.32	8.02186e+09
1860	1860	46	iWAT	1447.2	19.2	WT	20.16	171.36	368.64	715.68	6.0398e+06	2156.03	89564.9	4154.15	350.131	544.32	8.02186e+09
1861	1861	46	iWAT	468	10.92	WT	20.16	171.36	368.64	715.68	6.0398e+06	2156.03	89564.9	4154.15	350.131	544.32	8.02186e+09
1862	1862	46	iWAT	756	13.87	WT	20.16	171.36	368.64	715.68	6.0398e+06	2156.03	89564.9	4154.15	350.131	544.32	8.02186e+09
1863	1863	46	iWAT	525.6	11.57	WT	20.16	171.36	368.64	715.68	6.0398e+06	2156.03	89564.9	4154.15	350.131	544.32	8.02186e+09
1864	1864	46	iWAT	1346.4	18.52	WT	20.16	171.36	368.64	715.68	6.0398e+06	2156.03	89564.9	4154.15	350.131	544.32	8.02186e+09
1865	1865	46	iWAT	936	15.44	WT	20.16	171.36	368.64	715.68	6.0398e+06	2156.03	89564.9	4154.15	350.131	544.32	8.02186e+09
1866	1866	46	iWAT	151.2	6.21	WT	20.16	171.36	368.64	715.68	6.0398e+06	2156.03	89564.9	4154.15	350.131	544.32	8.02186e+09
1867	1867	46	iWAT	144	6.06	WT	20.16	171.36	368.64	715.68	6.0398e+06	2156.03	89564.9	4154.15	350.131	544.32	8.02186e+09
1868	1868	46	iWAT	1418.4	19.01	WT	20.16	171.36	368.64	715.68	6.0398e+06	2156.03	89564.9	4154.15	350.131	544.32	8.02186e+09
1869	1869	46	iWAT	676.8	13.13	WT	20.16	171.36	368.64	715.68	6.0398e+06	2156.03	89564.9	4154.15	350.131	544.32	8.02186e+09
1870	1870	46	iWAT	432	10.49	WT	20.16	171.36	368.64	715.68	6.0398e+06	2156.03	89564.9	4154.15	350.131	544.32	8.02186e+09
1871	1871	46	iWAT	691.2	13.27	WT	20.16	171.36	368.64	715.68	6.0398e+06	2156.03	89564.9	4154.15	350.131	544.32	8.02186e+09
1872	1872	46	iWAT	576	12.11	WT	20.16	171.36	368.64	715.68	6.0398e+06	2156.03	89564.9	4154.15	350.131	544.32	8.02186e+09
1873	1873	46	iWAT	2016	22.66	WT	20.16	171.36	368.64	715.68	6.0398e+06	2156.03	89564.9	4154.15	350.131	544.32	8.02186e+09
1874	1874	46	iWAT	871.2	14.89	WT	20.16	171.36	368.64	715.68	6.0398e+06	2156.03	89564.9	4154.15	350.131	544.32	8.02186e+09
1875	1875	46	iWAT	590.4	12.26	WT	20.16	171.36	368.64	715.68	6.0398e+06	2156.03	89564.9	4154.15	350.131	544.32	8.02186e+09
1876	1876	46	iWAT	1634.4	20.4	WT	20.16	171.36	368.64	715.68	6.0398e+06	2156.03	89564.9	4154.15	350.131	544.32	8.02186e+09
1877	1877	46	iWAT	727.2	13.61	WT	20.16	171.36	368.64	715.68	6.0398e+06	2156.03	89564.9	4154.15	350.131	544.32	8.02186e+09
1878	1878	46	iWAT	1252.8	17.86	WT	20.16	171.36	368.64	715.68	6.0398e+06	2156.03	89564.9	4154.15	350.131	544.32	8.02186e+09
1879	1879	46	iWAT	1303.2	18.22	WT	20.16	171.36	368.64	715.68	6.0398e+06	2156.03	89564.9	4154.15	350.131	544.32	8.02186e+09
1880	1880	46	iWAT	1764	21.19	WT	20.16	171.36	368.64	715.68	6.0398e+06	2156.03	89564.9	4154.15	350.131	544.32	8.02186e+09
1881	1881	46	iWAT	1188	17.39	WT	20.16	171.36	368.64	715.68	6.0398e+06	2156.03	89564.9	4154.15	350.131	544.32	8.02186e+09
1882	1882	46	iWAT	1454.4	19.24	WT	20.16	171.36	368.64	715.68	6.0398e+06	2156.03	89564.9	4154.15	350.131	544.32	8.02186e+09
1883	1883	46	iWAT	748.8	13.81	WT	20.16	171.36	368.64	715.68	6.0398e+06	2156.03	89564.9	4154.15	350.131	544.32	8.02186e+09
1884	1884	46	iWAT	2152.8	23.41	WT	20.16	171.36	368.64	715.68	6.0398e+06	2156.03	89564.9	4154.15	350.131	544.32	8.02186e+09
1885	1885	46	iWAT	619.2	12.56	WT	20.16	171.36	368.64	715.68	6.0398e+06	2156.03	89564.9	4154.15	350.131	544.32	8.02186e+09
1886	1886	46	iWAT	1022.4	16.14	WT	20.16	171.36	368.64	715.68	6.0398e+06	2156.03	89564.9	4154.15	350.131	544.32	8.02186e+09
1887	1887	46	iWAT	813.6	14.39	WT	20.16	171.36	368.64	715.68	6.0398e+06	2156.03	89564.9	4154.15	350.131	544.32	8.02186e+09
1888	1888	46	iWAT	1288.8	18.12	WT	20.16	171.36	368.64	715.68	6.0398e+06	2156.03	89564.9	4154.15	350.131	544.32	8.02186e+09
1889	1889	46	iWAT	1000.8	15.96	WT	20.16	171.36	368.64	715.68	6.0398e+06	2156.03	89564.9	4154.15	350.131	544.32	8.02186e+09
1890	1890	46	iWAT	2044.8	22.82	WT	20.16	171.36	368.64	715.68	6.0398e+06	2156.03	89564.9	4154.15	350.131	544.32	8.02186e+09
1891	1891	46	iWAT	1008	16.02	WT	20.16	171.36	368.64	715.68	6.0398e+06	2156.03	89564.9	4154.15	350.131	544.32	8.02186e+09
1892	1892	46	iWAT	1015.2	16.08	WT	20.16	171.36	368.64	715.68	6.0398e+06	2156.03	89564.9	4154.15	350.131	544.32	8.02186e+09
1893	1893	46	iWAT	1555.2	19.9	WT	20.16	171.36	368.64	715.68	6.0398e+06	2156.03	89564.9	4154.15	350.131	544.32	8.02186e+09
1894	1894	46	iWAT	669.6	13.06	WT	20.16	171.36	368.64	715.68	6.0398e+06	2156.03	89564.9	4154.15	350.131	544.32	8.02186e+09
1895	1895	46	iWAT	1908	22.04	WT	20.16	171.36	368.64	715.68	6.0398e+06	2156.03	89564.9	4154.15	350.131	544.32	8.02186e+09
1896	1896	46	iWAT	316.8	8.98	WT	20.16	171.36	368.64	715.68	6.0398e+06	2156.03	89564.9	4154.15	350.131	544.32	8.02186e+09
1897	1897	46	iWAT	144	6.06	WT	20.16	171.36	368.64	715.68	6.0398e+06	2156.03	89564.9	4154.15	350.131	544.32	8.02186e+09
1898	1898	46	iWAT	626.4	12.63	WT	20.16	171.36	368.64	715.68	6.0398e+06	2156.03	89564.9	4154.15	350.131	544.32	8.02186e+09
1899	1899	46	iWAT	1584	20.08	WT	20.16	171.36	368.64	715.68	6.0398e+06	2156.03	89564.9	4154.15	350.131	544.32	8.02186e+09
1900	1900	46	iWAT	648	12.85	WT	20.16	171.36	368.64	715.68	6.0398e+06	2156.03	89564.9	4154.15	350.131	544.32	8.02186e+09
1901	1901	46	iWAT	792	14.2	WT	20.16	171.36	368.64	715.68	6.0398e+06	2156.03	89564.9	4154.15	350.131	544.32	8.02186e+09
1902	1902	46	iWAT	712.8	13.47	WT	20.16	171.36	368.64	715.68	6.0398e+06	2156.03	89564.9	4154.15	350.131	544.32	8.02186e+09
1903	1903	46	iWAT	2001.6	22.58	WT	20.16	171.36	368.64	715.68	6.0398e+06	2156.03	89564.9	4154.15	350.131	544.32	8.02186e+09
1904	1904	46	iWAT	468	10.92	WT	20.16	171.36	368.64	715.68	6.0398e+06	2156.03	89564.9	4154.15	350.131	544.32	8.02186e+09
1905	1905	46	iWAT	972	15.73	WT	20.16	171.36	368.64	715.68	6.0398e+06	2156.03	89564.9	4154.15	350.131	544.32	8.02186e+09
1906	1906	46	iWAT	1252.8	17.86	WT	20.16	171.36	368.64	715.68	6.0398e+06	2156.03	89564.9	4154.15	350.131	544.32	8.02186e+09
1907	1907	46	iWAT	2325.6	24.34	WT	20.16	171.36	368.64	715.68	6.0398e+06	2156.03	89564.9	4154.15	350.131	544.32	8.02186e+09
1908	1908	46	iWAT	626.4	12.63	WT	20.16	171.36	368.64	715.68	6.0398e+06	2156.03	89564.9	4154.15	350.131	544.32	8.02186e+09
1909	1909	46	iWAT	1706.4	20.85	WT	20.16	171.36	368.64	715.68	6.0398e+06	2156.03	89564.9	4154.15	350.131	544.32	8.02186e+09
1910	1910	46	iWAT	648	12.85	WT	20.16	171.36	368.64	715.68	6.0398e+06	2156.03	89564.9	4154.15	350.131	544.32	8.02186e+09
1911	1911	46	iWAT	460.8	10.83	WT	20.16	171.36	368.64	715.68	6.0398e+06	2156.03	89564.9	4154.15	350.131	544.32	8.02186e+09
1912	1912	46	iWAT	1224	17.65	WT	20.16	171.36	368.64	715.68	6.0398e+06	2156.03	89564.9	4154.15	350.131	544.32	8.02186e+09
1913	1913	46	iWAT	576	12.11	WT	20.16	171.36	368.64	715.68	6.0398e+06	2156.03	89564.9	4154.15	350.131	544.32	8.02186e+09
1914	1914	46	iWAT	424.8	10.4	WT	20.16	171.36	368.64	715.68	6.0398e+06	2156.03	89564.9	4154.15	350.131	544.32	8.02186e+09
1915	1915	46	iWAT	1353.6	18.57	WT	20.16	171.36	368.64	715.68	6.0398e+06	2156.03	89564.9	4154.15	350.131	544.32	8.02186e+09
1916	1916	46	iWAT	151.2	6.21	WT	20.16	171.36	368.64	715.68	6.0398e+06	2156.03	89564.9	4154.15	350.131	544.32	8.02186e+09
1917	1917	46	iWAT	468	10.92	WT	20.16	171.36	368.64	715.68	6.0398e+06	2156.03	89564.9	4154.15	350.131	544.32	8.02186e+09
1918	1918	46	iWAT	799.2	14.27	WT	20.16	171.36	368.64	715.68	6.0398e+06	2156.03	89564.9	4154.15	350.131	544.32	8.02186e+09
1919	1919	46	iWAT	108	5.24	WT	20.16	171.36	368.64	715.68	6.0398e+06	2156.03	89564.9	4154.15	350.131	544.32	8.02186e+09
1920	1920	46	iWAT	1130.4	16.97	WT	20.16	171.36	368.64	715.68	6.0398e+06	2156.03	89564.9	4154.15	350.131	544.32	8.02186e+09
1921	1921	46	iWAT	957.6	15.62	WT	20.16	171.36	368.64	715.68	6.0398e+06	2156.03	89564.9	4154.15	350.131	544.32	8.02186e+09
1922	1922	46	iWAT	1317.6	18.32	WT	20.16	171.36	368.64	715.68	6.0398e+06	2156.03	89564.9	4154.15	350.131	544.32	8.02186e+09
1923	1923	46	iWAT	345.6	9.38	WT	20.16	171.36	368.64	715.68	6.0398e+06	2156.03	89564.9	4154.15	350.131	544.32	8.02186e+09
1924	1924	46	iWAT	1807.2	21.45	WT	20.16	171.36	368.64	715.68	6.0398e+06	2156.03	89564.9	4154.15	350.131	544.32	8.02186e+09
1925	1925	46	iWAT	1108.8	16.8	WT	20.16	171.36	368.64	715.68	6.0398e+06	2156.03	89564.9	4154.15	350.131	544.32	8.02186e+09
1926	1926	46	iWAT	180	6.77	WT	20.16	171.36	368.64	715.68	6.0398e+06	2156.03	89564.9	4154.15	350.131	544.32	8.02186e+09
1927	1927	46	iWAT	828	14.52	WT	20.16	171.36	368.64	715.68	6.0398e+06	2156.03	89564.9	4154.15	350.131	544.32	8.02186e+09
1928	1928	46	iWAT	756	13.87	WT	20.16	171.36	368.64	715.68	6.0398e+06	2156.03	89564.9	4154.15	350.131	544.32	8.02186e+09
1929	1929	46	iWAT	1332	18.42	WT	20.16	171.36	368.64	715.68	6.0398e+06	2156.03	89564.9	4154.15	350.131	544.32	8.02186e+09
1930	1930	46	iWAT	1339.2	18.47	WT	20.16	171.36	368.64	715.68	6.0398e+06	2156.03	89564.9	4154.15	350.131	544.32	8.02186e+09
1931	1931	46	iWAT	756	13.87	WT	20.16	171.36	368.64	715.68	6.0398e+06	2156.03	89564.9	4154.15	350.131	544.32	8.02186e+09
1932	1932	46	iWAT	1015.2	16.08	WT	20.16	171.36	368.64	715.68	6.0398e+06	2156.03	89564.9	4154.15	350.131	544.32	8.02186e+09
1933	1933	46	iWAT	1296	18.17	WT	20.16	171.36	368.64	715.68	6.0398e+06	2156.03	89564.9	4154.15	350.131	544.32	8.02186e+09
1934	1934	46	iWAT	1245.6	17.81	WT	20.16	171.36	368.64	715.68	6.0398e+06	2156.03	89564.9	4154.15	350.131	544.32	8.02186e+09
1935	1935	46	iWAT	1360.8	18.62	WT	20.16	171.36	368.64	715.68	6.0398e+06	2156.03	89564.9	4154.15	350.131	544.32	8.02186e+09
1936	1936	46	iWAT	691.2	13.27	WT	20.16	171.36	368.64	715.68	6.0398e+06	2156.03	89564.9	4154.15	350.131	544.32	8.02186e+09
1937	1937	46	iWAT	691.2	13.27	WT	20.16	171.36	368.64	715.68	6.0398e+06	2156.03	89564.9	4154.15	350.131	544.32	8.02186e+09
1938	1938	46	iWAT	381.6	9.86	WT	20.16	171.36	368.64	715.68	6.0398e+06	2156.03	89564.9	4154.15	350.131	544.32	8.02186e+09
1939	1939	46	iWAT	900	15.14	WT	20.16	171.36	368.64	715.68	6.0398e+06	2156.03	89564.9	4154.15	350.131	544.32	8.02186e+09
1940	1940	46	iWAT	727.2	13.61	WT	20.16	171.36	368.64	715.68	6.0398e+06	2156.03	89564.9	4154.15	350.131	544.32	8.02186e+09
1941	1941	46	iWAT	1238.4	17.76	WT	20.16	171.36	368.64	715.68	6.0398e+06	2156.03	89564.9	4154.15	350.131	544.32	8.02186e+09
1942	1942	46	iWAT	388.8	9.95	WT	20.16	171.36	368.64	715.68	6.0398e+06	2156.03	89564.9	4154.15	350.131	544.32	8.02186e+09
1943	1943	46	iWAT	950.4	15.56	WT	20.16	171.36	368.64	715.68	6.0398e+06	2156.03	89564.9	4154.15	350.131	544.32	8.02186e+09
1944	1944	46	iWAT	1332	18.42	WT	20.16	171.36	368.64	715.68	6.0398e+06	2156.03	89564.9	4154.15	350.131	544.32	8.02186e+09
1945	1945	46	iWAT	1540.8	19.81	WT	20.16	171.36	368.64	715.68	6.0398e+06	2156.03	89564.9	4154.15	350.131	544.32	8.02186e+09
1946	1946	46	iWAT	1440	19.15	WT	20.16	171.36	368.64	715.68	6.0398e+06	2156.03	89564.9	4154.15	350.131	544.32	8.02186e+09
1947	1947	46	iWAT	633.6	12.7	WT	20.16	171.36	368.64	715.68	6.0398e+06	2156.03	89564.9	4154.15	350.131	544.32	8.02186e+09
1948	1948	46	iWAT	136.8	5.9	WT	20.16	171.36	368.64	715.68	6.0398e+06	2156.03	89564.9	4154.15	350.131	544.32	8.02186e+09
1949	1949	46	iWAT	648	12.85	WT	20.16	171.36	368.64	715.68	6.0398e+06	2156.03	89564.9	4154.15	350.131	544.32	8.02186e+09
1950	1950	46	iWAT	2793.6	26.67	WT	20.16	171.36	368.64	715.68	6.0398e+06	2156.03	89564.9	4154.15	350.131	544.32	8.02186e+09
1951	1951	46	iWAT	1339.2	18.47	WT	20.16	171.36	368.64	715.68	6.0398e+06	2156.03	89564.9	4154.15	350.131	544.32	8.02186e+09
1952	1952	46	iWAT	1857.6	21.75	WT	20.16	171.36	368.64	715.68	6.0398e+06	2156.03	89564.9	4154.15	350.131	544.32	8.02186e+09
1953	1953	46	iWAT	1245.6	17.81	WT	20.16	171.36	368.64	715.68	6.0398e+06	2156.03	89564.9	4154.15	350.131	544.32	8.02186e+09
1954	1954	46	iWAT	1807.2	21.45	WT	20.16	171.36	368.64	715.68	6.0398e+06	2156.03	89564.9	4154.15	350.131	544.32	8.02186e+09
1955	1955	46	iWAT	604.8	12.41	WT	20.16	171.36	368.64	715.68	6.0398e+06	2156.03	89564.9	4154.15	350.131	544.32	8.02186e+09
1956	1956	46	iWAT	1051.2	16.36	WT	20.16	171.36	368.64	715.68	6.0398e+06	2156.03	89564.9	4154.15	350.131	544.32	8.02186e+09
1957	1957	46	iWAT	612	12.48	WT	20.16	171.36	368.64	715.68	6.0398e+06	2156.03	89564.9	4154.15	350.131	544.32	8.02186e+09
1958	1958	46	iWAT	698.4	13.34	WT	20.16	171.36	368.64	715.68	6.0398e+06	2156.03	89564.9	4154.15	350.131	544.32	8.02186e+09
1959	1959	46	iWAT	432	10.49	WT	20.16	171.36	368.64	715.68	6.0398e+06	2156.03	89564.9	4154.15	350.131	544.32	8.02186e+09
1960	1960	46	iWAT	504	11.33	WT	20.16	171.36	368.64	715.68	6.0398e+06	2156.03	89564.9	4154.15	350.131	544.32	8.02186e+09
1961	1961	46	iWAT	561.6	11.96	WT	20.16	171.36	368.64	715.68	6.0398e+06	2156.03	89564.9	4154.15	350.131	544.32	8.02186e+09
1962	1962	46	iWAT	835.2	14.58	WT	20.16	171.36	368.64	715.68	6.0398e+06	2156.03	89564.9	4154.15	350.131	544.32	8.02186e+09
1963	1963	46	iWAT	1015.2	16.08	WT	20.16	171.36	368.64	715.68	6.0398e+06	2156.03	89564.9	4154.15	350.131	544.32	8.02186e+09
1964	1964	46	iWAT	640.8	12.77	WT	20.16	171.36	368.64	715.68	6.0398e+06	2156.03	89564.9	4154.15	350.131	544.32	8.02186e+09
1965	1965	46	iWAT	3268.8	28.85	WT	20.16	171.36	368.64	715.68	6.0398e+06	2156.03	89564.9	4154.15	350.131	544.32	8.02186e+09
1966	1966	46	iWAT	892.8	15.08	WT	20.16	171.36	368.64	715.68	6.0398e+06	2156.03	89564.9	4154.15	350.131	544.32	8.02186e+09
1967	1967	46	iWAT	345.6	9.38	WT	20.16	171.36	368.64	715.68	6.0398e+06	2156.03	89564.9	4154.15	350.131	544.32	8.02186e+09
1968	1968	46	iWAT	108	5.24	WT	20.16	171.36	368.64	715.68	6.0398e+06	2156.03	89564.9	4154.15	350.131	544.32	8.02186e+09
1969	1969	46	iWAT	885.6	15.02	WT	20.16	171.36	368.64	715.68	6.0398e+06	2156.03	89564.9	4154.15	350.131	544.32	8.02186e+09
1970	1970	46	iWAT	1339.2	18.47	WT	20.16	171.36	368.64	715.68	6.0398e+06	2156.03	89564.9	4154.15	350.131	544.32	8.02186e+09
1971	1971	46	iWAT	957.6	15.62	WT	20.16	171.36	368.64	715.68	6.0398e+06	2156.03	89564.9	4154.15	350.131	544.32	8.02186e+09
1972	1972	46	iWAT	2383.2	24.63	WT	20.16	171.36	368.64	715.68	6.0398e+06	2156.03	89564.9	4154.15	350.131	544.32	8.02186e+09
1973	1973	46	iWAT	835.2	14.58	WT	20.16	171.36	368.64	715.68	6.0398e+06	2156.03	89564.9	4154.15	350.131	544.32	8.02186e+09
1974	1974	46	iWAT	1144.8	17.07	WT	20.16	171.36	368.64	715.68	6.0398e+06	2156.03	89564.9	4154.15	350.131	544.32	8.02186e+09
1975	1975	46	iWAT	1843.2	21.66	WT	20.16	171.36	368.64	715.68	6.0398e+06	2156.03	89564.9	4154.15	350.131	544.32	8.02186e+09
1976	1976	46	iWAT	1000.8	15.96	WT	20.16	171.36	368.64	715.68	6.0398e+06	2156.03	89564.9	4154.15	350.131	544.32	8.02186e+09
1977	1977	46	iWAT	525.6	11.57	WT	20.16	171.36	368.64	715.68	6.0398e+06	2156.03	89564.9	4154.15	350.131	544.32	8.02186e+09
1978	1978	46	iWAT	2944.8	27.38	WT	20.16	171.36	368.64	715.68	6.0398e+06	2156.03	89564.9	4154.15	350.131	544.32	8.02186e+09
1979	1979	46	iWAT	820.8	14.46	WT	20.16	171.36	368.64	715.68	6.0398e+06	2156.03	89564.9	4154.15	350.131	544.32	8.02186e+09
1980	1980	46	iWAT	835.2	14.58	WT	20.16	171.36	368.64	715.68	6.0398e+06	2156.03	89564.9	4154.15	350.131	544.32	8.02186e+09
1981	1981	46	iWAT	108	5.24	WT	20.16	171.36	368.64	715.68	6.0398e+06	2156.03	89564.9	4154.15	350.131	544.32	8.02186e+09
1982	1982	46	iWAT	561.6	11.96	WT	20.16	171.36	368.64	715.68	6.0398e+06	2156.03	89564.9	4154.15	350.131	544.32	8.02186e+09
1983	1983	46	iWAT	2160	23.45	WT	20.16	171.36	368.64	715.68	6.0398e+06	2156.03	89564.9	4154.15	350.131	544.32	8.02186e+09
1984	1984	46	iWAT	712.8	13.47	WT	20.16	171.36	368.64	715.68	6.0398e+06	2156.03	89564.9	4154.15	350.131	544.32	8.02186e+09
1985	1985	46	iWAT	2080.8	23.02	WT	20.16	171.36	368.64	715.68	6.0398e+06	2156.03	89564.9	4154.15	350.131	544.32	8.02186e+09
1986	1986	46	iWAT	583.2	12.19	WT	20.16	171.36	368.64	715.68	6.0398e+06	2156.03	89564.9	4154.15	350.131	544.32	8.02186e+09
1987	1987	46	iWAT	511.2	11.41	WT	20.16	171.36	368.64	715.68	6.0398e+06	2156.03	89564.9	4154.15	350.131	544.32	8.02186e+09
1988	1988	46	iWAT	1483.2	19.43	WT	20.16	171.36	368.64	715.68	6.0398e+06	2156.03	89564.9	4154.15	350.131	544.32	8.02186e+09
1989	1989	46	iWAT	374.4	9.76	WT	20.16	171.36	368.64	715.68	6.0398e+06	2156.03	89564.9	4154.15	350.131	544.32	8.02186e+09
1990	1990	46	iWAT	1483.2	19.43	WT	20.16	171.36	368.64	715.68	6.0398e+06	2156.03	89564.9	4154.15	350.131	544.32	8.02186e+09
1991	1991	46	iWAT	871.2	14.89	WT	20.16	171.36	368.64	715.68	6.0398e+06	2156.03	89564.9	4154.15	350.131	544.32	8.02186e+09
1992	1992	46	iWAT	712.8	13.47	WT	20.16	171.36	368.64	715.68	6.0398e+06	2156.03	89564.9	4154.15	350.131	544.32	8.02186e+09
1993	1993	46	iWAT	468	10.92	WT	20.16	171.36	368.64	715.68	6.0398e+06	2156.03	89564.9	4154.15	350.131	544.32	8.02186e+09
1994	1994	46	iWAT	424.8	10.4	WT	20.16	171.36	368.64	715.68	6.0398e+06	2156.03	89564.9	4154.15	350.131	544.32	8.02186e+09
1995	1995	46	iWAT	381.6	9.86	WT	20.16	171.36	368.64	715.68	6.0398e+06	2156.03	89564.9	4154.15	350.131	544.32	8.02186e+09
1996	1996	46	iWAT	1375.2	18.71	WT	20.16	171.36	368.64	715.68	6.0398e+06	2156.03	89564.9	4154.15	350.131	544.32	8.02186e+09
1997	1997	46	iWAT	676.8	13.13	WT	20.16	171.36	368.64	715.68	6.0398e+06	2156.03	89564.9	4154.15	350.131	544.32	8.02186e+09
1998	1998	46	iWAT	1533.6	19.76	WT	20.16	171.36	368.64	715.68	6.0398e+06	2156.03	89564.9	4154.15	350.131	544.32	8.02186e+09
1999	1999	46	iWAT	1130.4	16.97	WT	20.16	171.36	368.64	715.68	6.0398e+06	2156.03	89564.9	4154.15	350.131	544.32	8.02186e+09
2000	2000	46	iWAT	1620	20.31	WT	20.16	171.36	368.64	715.68	6.0398e+06	2156.03	89564.9	4154.15	350.131	544.32	8.02186e+09
2001	2001	46	iWAT	3096	28.08	WT	20.16	171.36	368.64	715.68	6.0398e+06	2156.03	89564.9	4154.15	350.131	544.32	8.02186e+09
2002	2002	46	iWAT	475.2	11	WT	20.16	171.36	368.64	715.68	6.0398e+06	2156.03	89564.9	4154.15	350.131	544.32	8.02186e+09
2003	2003	46	iWAT	1123.2	16.91	WT	20.16	171.36	368.64	715.68	6.0398e+06	2156.03	89564.9	4154.15	350.131	544.32	8.02186e+09
2004	2004	46	iWAT	871.2	14.89	WT	20.16	171.36	368.64	715.68	6.0398e+06	2156.03	89564.9	4154.15	350.131	544.32	8.02186e+09
2005	2005	46	iWAT	1598.4	20.17	WT	20.16	171.36	368.64	715.68	6.0398e+06	2156.03	89564.9	4154.15	350.131	544.32	8.02186e+09
2006	2006	46	iWAT	633.6	12.7	WT	20.16	171.36	368.64	715.68	6.0398e+06	2156.03	89564.9	4154.15	350.131	544.32	8.02186e+09
2007	2007	46	iWAT	108	5.24	WT	20.16	171.36	368.64	715.68	6.0398e+06	2156.03	89564.9	4154.15	350.131	544.32	8.02186e+09
2008	2008	46	iWAT	1886.4	21.92	WT	20.16	171.36	368.64	715.68	6.0398e+06	2156.03	89564.9	4154.15	350.131	544.32	8.02186e+09
2009	2009	46	iWAT	777.6	14.07	WT	20.16	171.36	368.64	715.68	6.0398e+06	2156.03	89564.9	4154.15	350.131	544.32	8.02186e+09
2010	2010	46	iWAT	1252.8	17.86	WT	20.16	171.36	368.64	715.68	6.0398e+06	2156.03	89564.9	4154.15	350.131	544.32	8.02186e+09
2011	2011	46	iWAT	554.4	11.88	WT	20.16	171.36	368.64	715.68	6.0398e+06	2156.03	89564.9	4154.15	350.131	544.32	8.02186e+09
2012	2012	46	iWAT	1080	16.58	WT	20.16	171.36	368.64	715.68	6.0398e+06	2156.03	89564.9	4154.15	350.131	544.32	8.02186e+09
2013	2013	46	iWAT	626.4	12.63	WT	20.16	171.36	368.64	715.68	6.0398e+06	2156.03	89564.9	4154.15	350.131	544.32	8.02186e+09
2014	2014	46	iWAT	1303.2	18.22	WT	20.16	171.36	368.64	715.68	6.0398e+06	2156.03	89564.9	4154.15	350.131	544.32	8.02186e+09
2015	2015	46	iWAT	640.8	12.77	WT	20.16	171.36	368.64	715.68	6.0398e+06	2156.03	89564.9	4154.15	350.131	544.32	8.02186e+09
2016	2016	46	iWAT	108	5.24	WT	20.16	171.36	368.64	715.68	6.0398e+06	2156.03	89564.9	4154.15	350.131	544.32	8.02186e+09
[truncated: 382,547+ more rows]
