# Supplementary material for: Reduced adipocyte glutaminase activity promotes energy expenditure and metabolic health
Source: Nat Metab. 2024 Jul 15;6(7):1329–46. doi: 10.1038/s42255-024-01083-y (PMC11272588; doi:10.1038/s42255-024-01083-y)
Supplement: Supplementary file 9 — Source data for Fig. 7. [file 42255_2024_1083_MOESM9_ESM.xlsx]

## Sheet: 7a
,"Gls","ident","split"
Sample1_AAACCCAAGCACTAGG-1,1,"Adipocytes","Sample1"
Sample1_AAACCCACACATAGCT-1,1,"Stromal cells","Sample1"
Sample1_AAACCCAGTGGTAACG-1,1,"Immune cells","Sample1"
Sample1_AAACCCAGTGTTCCAA-1,1,"Stromal cells","Sample1"
Sample1_AAACCCATCGTGACTA-1,2.69932846649554,"Stromal cells","Sample1"
Sample1_AAACCCATCTTCGTAT-1,2.59833109456711,"Immune cells","Sample1"
Sample1_AAACGAAAGTGATAGT-1,1,"Immune cells","Sample1"
Sample1_AAACGAAAGTTCCAGT-1,1,"Adipocytes","Sample1"
Sample1_AAACGAAGTCGTATTG-1,1,"Stromal cells","Sample1"
Sample1_AAACGAATCAAACCTG-1,1,"Vascular cells","Sample1"
Sample1_AAACGAATCATTCTTG-1,1,"Stromal cells","Sample1"
Sample1_AAACGAATCGCATAGT-1,2.66477614270494,"Stromal cells","Sample1"
Sample1_AAACGAATCTGTACAG-1,1,"Stromal cells","Sample1"
Sample1_AAACGCTAGAATACAC-1,3.4769690140238,"Vascular cells","Sample1"
Sample1_AAACGCTAGAGTCTGG-1,1,"Adipocytes","Sample1"
Sample1_AAACGCTCAACCGTGC-1,1,"Adipocytes","Sample1"
Sample1_AAACGCTCAGGTCAAG-1,2.0450911872301,"Adipocytes","Sample1"
Sample1_AAACGCTGTGGTTTGT-1,1,"Immune cells","Sample1"
Sample1_AAACGCTTCTACGCGG-1,2.16035329831336,"Adipocytes","Sample1"
Sample1_AAAGAACAGAAGATCT-1,1,"Adipocytes","Sample1"
Sample1_AAAGAACAGCCATTTG-1,1,"Stromal cells","Sample1"
Sample1_AAAGAACAGCCTAGGA-1,3.78059366209879,"Immune cells","Sample1"
Sample1_AAAGAACAGGCGTTAG-1,1,"Vascular cells","Sample1"
Sample1_AAAGAACAGTACTGTC-1,2.96513984134632,"Adipocytes","Sample1"
Sample1_AAAGAACCAGCGCGTT-1,1,"Vascular cells","Sample1"
Sample1_AAAGAACCATCCTAAG-1,1,"Vascular cells","Sample1"
Sample1_AAAGAACTCACTTGGA-1,1,"Stromal cells","Sample1"
Sample1_AAAGAACTCCGTATGA-1,2.67298860542755,"Adipocytes","Sample1"
Sample1_AAAGGATGTCAAAGAT-1,1,"Vascular cells","Sample1"
Sample1_AAAGGATGTCTTTATC-1,1,"Vascular cells","Sample1"
Sample1_AAAGGATTCTCGACCT-1,1,"Stromal cells","Sample1"
Sample1_AAAGGGCAGATTTGCC-1,2.96237499240504,"Stromal cells","Sample1"
Sample1_AAAGGGCAGCATGTTC-1,1,"Vascular cells","Sample1"
Sample1_AAAGGGCCAGAGGAAA-1,1,"Vascular cells","Sample1"
Sample1_AAAGGGCCATTGACAC-1,2.21124325724927,"Adipocytes","Sample1"
Sample1_AAAGGGCGTGGGTTGA-1,1,"Adipocytes","Sample1"
Sample1_AAAGGGCGTTCCATTT-1,3.53966494016965,"Immune cells","Sample1"
Sample1_AAAGGTAAGAGCCGTA-1,2.62073290948087,"Stromal cells","Sample1"
Sample1_AAAGGTACACAGTGTT-1,3.42538857218629,"Stromal cells","Sample1"
Sample1_AAAGGTATCCGATAAC-1,1,"Stromal cells","Sample1"
Sample1_AAAGGTATCTTAGTTC-1,1,"Immune cells","Sample1"
Sample1_AAAGTCCAGTCTAGCT-1,1.71971697084827,"Stromal cells","Sample1"
Sample1_AAAGTCCCAATCTAGC-1,2.34570908100481,"Stromal cells","Sample1"
Sample1_AAAGTCCCACGTACTA-1,1,"Adipocytes","Sample1"
Sample1_AAAGTCCCAGCCATTA-1,1,"Immune cells","Sample1"
Sample1_AAAGTCCGTATCACCA-1,1,"Vascular cells","Sample1"
Sample1_AAAGTCCTCAAGCCCG-1,1,"Adipocytes","Sample1"
Sample1_AAAGTGACAACGTATC-1,2.05560451231683,"Stromal cells","Sample1"
Sample1_AAAGTGACAAGGACAC-1,1.98396503482241,"Stromal cells","Sample1"
Sample1_AAAGTGAGTATCGCGC-1,3.28981535211792,"Stromal cells","Sample1"
Sample1_AAAGTGATCCAAGCTA-1,2.94573874007306,"Immune cells","Sample1"
Sample1_AAAGTGATCGGCATTA-1,1,"Stromal cells","Sample1"
Sample1_AAAGTGATCGTCGACG-1,3.48600736536419,"Stromal cells","Sample1"
Sample1_AAATGGAAGCAATTAG-1,1,"Vascular cells","Sample1"
Sample1_AAATGGACAAGAATGT-1,3.44127489383508,"Stromal cells","Sample1"
Sample1_AAATGGACAAGGCGTA-1,1,"Immune cells","Sample1"
Sample1_AAATGGAGTGGCTACC-1,1,"Adipocytes","Sample1"
Sample1_AAATGGATCGGAAACG-1,1,"Vascular cells","Sample1"
Sample1_AACAAAGCACTAACGT-1,1,"Stromal cells","Sample1"
Sample1_AACAAAGCATGATAGA-1,1,"Stromal cells","Sample1"
Sample1_AACAAAGGTCGCACAC-1,3.51894771481597,"Immune cells","Sample1"
Sample1_AACAAAGTCGATACAC-1,1,"Vascular cells","Sample1"
Sample1_AACAAAGTCTTCACGC-1,1,"Adipocytes","Sample1"
Sample1_AACAACCAGAGGTTTA-1,1.88154492559338,"Adipocytes","Sample1"
Sample1_AACAACCCACGTCGTG-1,1,"Immune cells","Sample1"
Sample1_AACAACCGTAGTGGCA-1,1,"Vascular cells","Sample1"
Sample1_AACAACCGTGCTGCAC-1,1,"Adipocytes","Sample1"
Sample1_AACAACCGTTCGGTCG-1,1,"Adipocytes","Sample1"
Sample1_AACAACCTCACCCTCA-1,1,"Adipocytes","Sample1"
Sample1_AACAACCTCGGTTAGT-1,1,"Stromal cells","Sample1"
Sample1_AACAACCTCTCCGCAT-1,1,"Stromal cells","Sample1"
Sample1_AACAAGAAGCTGCCAC-1,1,"Adipocytes","Sample1"
Sample1_AACAAGAAGTGGATAT-1,2.41094160954945,"Stromal cells","Sample1"
Sample1_AACAAGACAAAGCTCT-1,1,"Vascular cells","Sample1"
Sample1_AACAAGACAATTGTGC-1,1,"Vascular cells","Sample1"
Sample1_AACAAGAGTCCAACGC-1,1,"Stromal cells","Sample1"
Sample1_AACAAGAGTCTTGGTA-1,1,"Adipocytes","Sample1"
Sample1_AACAAGAGTTCTTAGG-1,1,"Vascular cells","Sample1"
Sample1_AACAAGATCGATGGAG-1,1,"Adipocytes","Sample1"
Sample1_AACAAGATCTCATGGA-1,1,"Stromal cells","Sample1"
Sample1_AACACACAGGCCTAGA-1,1,"Immune cells","Sample1"
Sample1_AACACACGTGGCGTAA-1,1,"Vascular cells","Sample1"
Sample1_AACACACGTGGTAACG-1,1,"Immune cells","Sample1"
Sample1_AACACACTCATACGAC-1,2.6462044625196,"Stromal cells","Sample1"
Sample1_AACACACTCGCTCATC-1,3.89989820153351,"Stromal cells","Sample1"
Sample1_AACAGGGAGCGTCGAA-1,1,"Stromal cells","Sample1"
Sample1_AACAGGGCACTTGACA-1,1,"Adipocytes","Sample1"
Sample1_AACAGGGCAGCTGTCG-1,2.4100048408923,"Adipocytes","Sample1"
Sample1_AACAGGGGTGCCCACA-1,1.95022612392479,"Adipocytes","Sample1"
Sample1_AACAGGGGTTCAGCTA-1,2.11962318093022,"Stromal cells","Sample1"
Sample1_AACAGGGTCACATACG-1,3.0456270638864,"Immune cells","Sample1"
Sample1_AACCAACAGACAGCGT-1,2.1508126909557,"Adipocytes","Sample1"
Sample1_AACCAACAGCATCGAG-1,1,"Adipocytes","Sample1"
Sample1_AACCAACAGTCCCGAC-1,1,"Adipocytes","Sample1"
Sample1_AACCAACCAATACCCA-1,2.05028895785578,"Stromal cells","Sample1"
Sample1_AACCAACCAATCGTCA-1,3.99269736985884,"Vascular cells","Sample1"
Sample1_AACCAACCAGCTTCGG-1,2.01768579834757,"Vascular cells","Sample1"
Sample1_AACCAACGTCACCACG-1,1,"Adipocytes","Sample1"
Sample1_AACCAACGTTTAGAGA-1,2.56548839794997,"Stromal cells","Sample1"
Sample1_AACCAACTCACGTAGT-1,1,"Stromal cells","Sample1"
Sample1_AACCAACTCTGGGCAC-1,1,"Immune cells","Sample1"
Sample1_AACCACAAGACTTCCA-1,1,"Stromal cells","Sample1"
Sample1_AACCACAAGCATCGAG-1,2.75501674845003,"Adipocytes","Sample1"
Sample1_AACCACACAGCTGAGA-1,1,"Immune cells","Sample1"
Sample1_AACCACACAGTATACC-1,1,"Stromal cells","Sample1"
Sample1_AACCACACATAGTCAC-1,1,"Immune cells","Sample1"
Sample1_AACCACACATGCACTA-1,2.19476088267721,"Stromal cells","Sample1"
Sample1_AACCACAGTAGTAAGT-1,1,"Stromal cells","Sample1"
Sample1_AACCACAGTAGTCTTG-1,2.65136170177821,"Stromal cells","Sample1"
Sample1_AACCACAGTTCGGTTA-1,1,"Vascular cells","Sample1"
Sample1_AACCACATCCATCTGC-1,1.85826533853947,"Adipocytes","Sample1"
Sample1_AACCACATCGACGAGA-1,1,"Stromal cells","Sample1"
Sample1_AACCACATCGGCTATA-1,3.26083196636483,"Stromal cells","Sample1"
Sample1_AACCACATCTCAAAGC-1,1,"Adipocytes","Sample1"
Sample1_AACCATGAGATGAATC-1,1,"Immune cells","Sample1"
Sample1_AACCATGAGTGATAGT-1,1.55198821152281,"Adipocytes","Sample1"
Sample1_AACCATGAGTGGTCAG-1,1,"Adipocytes","Sample1"
Sample1_AACCATGCAAAGTATG-1,1,"Stromal cells","Sample1"
Sample1_AACCATGCAGCAGTAG-1,2.55450349098334,"Stromal cells","Sample1"
Sample1_AACCATGGTAAGTCAA-1,2.83507161422051,"Stromal cells","Sample1"
Sample1_AACCATGGTACGAGCA-1,3.5074797135716,"Immune cells","Sample1"
Sample1_AACCATGGTCGCGTCA-1,1,"Stromal cells","Sample1"
Sample1_AACCCAACACACAGAG-1,1,"Stromal cells","Sample1"
Sample1_AACCCAACATCAGTGT-1,1,"Immune cells","Sample1"
Sample1_AACCCAAGTAATACCC-1,2.86355644233966,"Immune cells","Sample1"
Sample1_AACCCAATCAAAGACA-1,2.14919037441967,"Adipocytes","Sample1"
Sample1_AACCCAATCCCAATAG-1,2.3248624886817,"Stromal cells","Sample1"
Sample1_AACCTGAAGAAAGTCT-1,1,"Stromal cells","Sample1"
Sample1_AACCTGAAGACCAAGC-1,1,"Stromal cells","Sample1"
Sample1_AACCTGAGTATCTCTT-1,2.71223383442917,"Vascular cells","Sample1"
Sample1_AACCTGAGTTCGGTTA-1,3.58323515477029,"Vascular cells","Sample1"
Sample1_AACCTTTAGACGCAGT-1,1,"Immune cells","Sample1"
Sample1_AACCTTTAGGAGAGGC-1,1,"Adipocytes","Sample1"
Sample1_AACCTTTAGTGGAAAG-1,1,"Immune cells","Sample1"
Sample1_AACCTTTAGTTAACGA-1,1,"Immune cells","Sample1"
Sample1_AACCTTTCACCCATAA-1,1,"Adipocytes","Sample1"
Sample1_AACCTTTCATACAGCT-1,1,"Immune cells","Sample1"
Sample1_AACCTTTGTGAATATG-1,1,"Stromal cells","Sample1"
Sample1_AACCTTTGTGTATTCG-1,1,"Stromal cells","Sample1"
Sample1_AACCTTTGTGTCCAAT-1,1,"Adipocytes","Sample1"
Sample1_AACGAAAAGTTGTCAC-1,1,"Adipocytes","Sample1"
Sample1_AACGAAACAGGCACTC-1,1,"Immune cells","Sample1"
Sample1_AACGAAAGTAGAGTTA-1,3.79058333601975,"Immune cells","Sample1"
Sample1_AACGAAATCACACGAT-1,1,"Adipocytes","Sample1"
Sample1_AACGAAATCATGACAC-1,1,"Adipocytes","Sample1"
Sample1_AACGGGAAGCCTATTG-1,1,"Stromal cells","Sample1"
Sample1_AACGGGAAGGCAGGTT-1,3.46408199502328,"Immune cells","Sample1"
Sample1_AACGGGAAGGTTGGAC-1,1,"Adipocytes","Sample1"
Sample1_AACGGGACAAAGGCGT-1,1,"Vascular cells","Sample1"
Sample1_AACGGGACATAGGCGA-1,2.1686937470946,"Stromal cells","Sample1"
Sample1_AACGGGATCGAACGCC-1,1,"Immune cells","Sample1"
Sample1_AACGGGATCGTTCAGA-1,3.0628206604438,"Adipocytes","Sample1"
Sample1_AACGTCACAGTGTGCC-1,1,"Vascular cells","Sample1"
Sample1_AACGTCAGTACAGGTG-1,1.96860001593439,"Stromal cells","Sample1"
Sample1_AACGTCAGTACCGCGT-1,1,"Stromal cells","Sample1"
Sample1_AACGTCAGTCATAACC-1,1,"Stromal cells","Sample1"
Sample1_AACGTCATCGCATTAG-1,1,"Immune cells","Sample1"
Sample1_AACTTCTAGTAAACAC-1,1.76232295517734,"Stromal cells","Sample1"
Sample1_AACTTCTCAATAGTCC-1,1,"Adipocytes","Sample1"
Sample1_AACTTCTCAATGTGGG-1,1,"Immune cells","Sample1"
Sample1_AAGAACAAGCTAATCC-1,2.50221346333821,"Stromal cells","Sample1"
Sample1_AAGAACACACTGAGTT-1,3.60849622829458,"Immune cells","Sample1"
Sample1_AAGAACACAGTGGGTA-1,1,"Adipocytes","Sample1"
Sample1_AAGAACAGTCAGTCTA-1,1,"Immune cells","Sample1"
Sample1_AAGAACATCAGCTTGA-1,1,"Stromal cells","Sample1"
Sample1_AAGACAAAGTAATACG-1,1,"Stromal cells","Sample1"
Sample1_AAGACAATCACTCCGT-1,3.40428332153369,"Immune cells","Sample1"
Sample1_AAGACAATCATGCTAG-1,1,"Stromal cells","Sample1"
Sample1_AAGACAATCGGCTCTT-1,1,"Stromal cells","Sample1"
Sample1_AAGACAATCTTTGATC-1,3.35105865117698,"Immune cells","Sample1"
Sample1_AAGACTCAGAGTCACG-1,1,"Adipocytes","Sample1"
Sample1_AAGACTCAGGACAGTC-1,4.03316513222644,"Immune cells","Sample1"
Sample1_AAGACTCCACTGCATA-1,1,"Immune cells","Sample1"
Sample1_AAGACTCGTTGTCAGT-1,1,"Stromal cells","Sample1"
Sample1_AAGATAGCAACACAAA-1,1,"Stromal cells","Sample1"
Sample1_AAGATAGCACAAATAG-1,1,"Adipocytes","Sample1"
Sample1_AAGATAGCACAATGAA-1,1,"Adipocytes","Sample1"
Sample1_AAGATAGCATGTTCAG-1,2.92795573721486,"Stromal cells","Sample1"
Sample1_AAGCATCAGCTAGAGC-1,3.59980101280192,"Stromal cells","Sample1"
Sample1_AAGCATCAGCTGTTAC-1,1,"Stromal cells","Sample1"
Sample1_AAGCATCAGTATAACG-1,2.90960639652424,"Adipocytes","Sample1"
Sample1_AAGCATCGTACGTTCA-1,2.48534013959206,"Adipocytes","Sample1"
Sample1_AAGCATCGTAGCTTTG-1,1,"Adipocytes","Sample1"
Sample1_AAGCATCGTGTCTTAG-1,1,"Vascular cells","Sample1"
Sample1_AAGCATCGTTGTCATG-1,3.59807244573354,"Adipocytes","Sample1"
Sample1_AAGCATCTCCGTTTCG-1,1,"Immune cells","Sample1"
Sample1_AAGCATCTCGATTCCC-1,1,"Vascular cells","Sample1"
Sample1_AAGCATCTCTTACGGA-1,1,"Immune cells","Sample1"
Sample1_AAGCCATAGATACCAA-1,1,"Adipocytes","Sample1"
Sample1_AAGCCATAGGGTTAAT-1,1,"Stromal cells","Sample1"
Sample1_AAGCCATAGGTCACTT-1,1,"Stromal cells","Sample1"
Sample1_AAGCCATAGTCAGCGA-1,1,"Stromal cells","Sample1"
Sample1_AAGCCATAGTTGCGAG-1,2.16473445044374,"Adipocytes","Sample1"
Sample1_AAGCCATCAGTGGTGA-1,3.75426483680978,"Stromal cells","Sample1"
Sample1_AAGCCATGTAACACGG-1,3.32567743477466,"Immune cells","Sample1"
Sample1_AAGCCATTCAGTAGGG-1,1,"Immune cells","Sample1"
Sample1_AAGCCATTCGGTCAGC-1,2.68953498122858,"Stromal cells","Sample1"
Sample1_AAGCGAGAGAACCGCA-1,1,"Stromal cells","Sample1"
Sample1_AAGCGAGAGATAACAC-1,1,"Adipocytes","Sample1"
Sample1_AAGCGAGCAACCGACC-1,1,"Adipocytes","Sample1"
Sample1_AAGCGAGCATAATCGC-1,3.60966224193145,"Stromal cells","Sample1"
Sample1_AAGCGAGCATTGCCTC-1,1.96110957214219,"Adipocytes","Sample1"
Sample1_AAGCGAGGTACGATGG-1,1,"Stromal cells","Sample1"
Sample1_AAGCGAGGTGATATAG-1,3.63933594582324,"Immune cells","Sample1"
Sample1_AAGCGAGGTTGCCGCA-1,1,"Stromal cells","Sample1"
Sample1_AAGCGAGTCACTCACC-1,2.04485218327507,"Adipocytes","Sample1"
Sample1_AAGCGTTAGATGACAT-1,2.52262201975748,"Vascular cells","Sample1"
Sample1_AAGCGTTAGTCATCGT-1,1.98093343161562,"Adipocytes","Sample1"
Sample1_AAGCGTTAGTCTAGCT-1,1,"Stromal cells","Sample1"
Sample1_AAGCGTTCAATCAGCT-1,1,"Immune cells","Sample1"
Sample1_AAGCGTTGTATTGCCA-1,3.10532921249577,"Stromal cells","Sample1"
Sample1_AAGCGTTGTCCAACGC-1,1,"Vascular cells","Sample1"
Sample1_AAGCGTTGTCCACTTC-1,1,"Stromal cells","Sample1"
Sample1_AAGCGTTGTTACCGTA-1,1,"Immune cells","Sample1"
Sample1_AAGCGTTTCATTATCC-1,1,"Immune cells","Sample1"
Sample1_AAGCGTTTCGTCGACG-1,2.48971604604585,"Stromal cells","Sample1"
Sample1_AAGCGTTTCGTTCAGA-1,1,"Vascular cells","Sample1"
Sample1_AAGGAATCAAAGGATT-1,2.3299535152245,"Adipocytes","Sample1"
Sample1_AAGGAATCACGCGCAT-1,3.12585672122586,"Stromal cells","Sample1"
Sample1_AAGGAATGTCCACATA-1,1,"Vascular cells","Sample1"
Sample1_AAGGAATGTTACCGTA-1,1,"Adipocytes","Sample1"
Sample1_AAGGAATTCAGACCGC-1,1,"Vascular cells","Sample1"
Sample1_AAGGAATTCCGCAGTG-1,2.85623049348733,"Stromal cells","Sample1"
Sample1_AAGGTAAAGACGCCCT-1,1,"Stromal cells","Sample1"
Sample1_AAGGTAAAGTCCGCCA-1,3.36143382682417,"Immune cells","Sample1"
Sample1_AAGGTAACACGTCATA-1,1.78870835342508,"Stromal cells","Sample1"
Sample1_AAGGTAACATCATCCC-1,1,"Stromal cells","Sample1"
Sample1_AAGGTAAGTAATCAGA-1,2.01734745596486,"Adipocytes","Sample1"
Sample1_AAGGTAAGTCAGACGA-1,1,"Stromal cells","Sample1"
Sample1_AAGGTAATCCATTTAC-1,3.35407131779267,"Stromal cells","Sample1"
Sample1_AAGGTAATCGGTCAGC-1,2.7063043852994,"Stromal cells","Sample1"
Sample1_AAGTACCAGGATGTTA-1,1,"Immune cells","Sample1"
Sample1_AAGTACCAGTACAACA-1,1,"Stromal cells","Sample1"
Sample1_AAGTACCCAAATGAGT-1,1,"Stromal cells","Sample1"
Sample1_AAGTACCCACCAGTAT-1,1,"Immune cells","Sample1"
Sample1_AAGTACCGTCGTGATT-1,1,"Stromal cells","Sample1"
Sample1_AAGTACCGTGTCCCTT-1,1,"Vascular cells","Sample1"
Sample1_AAGTACCGTGTGACCC-1,2.53822267255748,"Immune cells","Sample1"
Sample1_AAGTACCTCATGAGTC-1,1,"Immune cells","Sample1"
Sample1_AAGTCGTAGGCATGCA-1,3.6108298331905,"Immune cells","Sample1"
Sample1_AAGTCGTCAATCGCGC-1,1,"Immune cells","Sample1"
Sample1_AAGTCGTCACACCTGG-1,1,"Immune cells","Sample1"
Sample1_AAGTCGTCACTCAAGT-1,1,"Adipocytes","Sample1"
Sample1_AAGTCGTTCCATCTAT-1,1,"Stromal cells","Sample1"
Sample1_AAGTCGTTCTTAATCC-1,1,"Immune cells","Sample1"
Sample1_AAGTGAAAGATACAGT-1,1,"Stromal cells","Sample1"
Sample1_AAGTGAAAGGTGCTGA-1,2.45364654314938,"Stromal cells","Sample1"
Sample1_AAGTGAACAGGACTAG-1,1,"Adipocytes","Sample1"
Sample1_AAGTGAACATGGCCCA-1,1,"Adipocytes","Sample1"
Sample1_AAGTGAAGTATCGCTA-1,1,"Immune cells","Sample1"
Sample1_AAGTGAAGTCCTTAAG-1,1,"Stromal cells","Sample1"
Sample1_AAGTGAAGTGTGTACT-1,3.17478717681931,"Immune cells","Sample1"
Sample1_AAGTGAAGTTGCCTAA-1,3.16311948853865,"Immune cells","Sample1"
Sample1_AAGTGAATCGAAACAA-1,2.73224424421223,"Stromal cells","Sample1"
Sample1_AAGTTCGAGGAGATAG-1,3.03862302633411,"Immune cells","Sample1"
Sample1_AAGTTCGAGTACTGTC-1,1,"Stromal cells","Sample1"
Sample1_AAGTTCGAGTCTCGTA-1,1,"Stromal cells","Sample1"
Sample1_AAGTTCGCAGCGCTTG-1,3.37458837341891,"Stromal cells","Sample1"
Sample1_AAGTTCGCATATTCGG-1,1,"Vascular cells","Sample1"
Sample1_AAGTTCGTCGAGCTGC-1,1,"Stromal cells","Sample1"
Sample1_AATAGAGAGCTAGATA-1,1,"Stromal cells","Sample1"
Sample1_AATAGAGCAAGGTACG-1,1,"Immune cells","Sample1"
Sample1_AATAGAGCACATATCG-1,3.77634671238211,"Stromal cells","Sample1"
Sample1_AATAGAGCAGAGGCAT-1,2.41117602749663,"Stromal cells","Sample1"
Sample1_AATAGAGGTCACATTG-1,1,"Adipocytes","Sample1"
Sample1_AATAGAGGTCCGGTGT-1,3.66011073881309,"Immune cells","Sample1"
Sample1_AATAGAGGTTATCTGG-1,2.77977734016826,"Stromal cells","Sample1"
Sample1_AATCACGCATTAAGCC-1,2.53450102219499,"Stromal cells","Sample1"
Sample1_AATCACGGTACCGGCT-1,1,"Immune cells","Sample1"
Sample1_AATCACGGTCCAGCGT-1,1,"Stromal cells","Sample1"
Sample1_AATCACGGTTCAAGTC-1,1,"Immune cells","Sample1"
Sample1_AATCACGTCAAAGGAT-1,1,"Immune cells","Sample1"
Sample1_AATCACGTCATTCTTG-1,2.97456340207795,"Immune cells","Sample1"
Sample1_AATCGACAGCACGATG-1,1,"Stromal cells","Sample1"
Sample1_AATCGACAGTAAACAC-1,1,"Stromal cells","Sample1"
Sample1_AATCGACCACGCTTAA-1,3.10723100359207,"Immune cells","Sample1"
Sample1_AATCGACTCCCATACC-1,1,"Stromal cells","Sample1"
Sample1_AATCGACTCCGACAGC-1,1,"Vascular cells","Sample1"
Sample1_AATCGACTCTCCGCAT-1,1,"Vascular cells","Sample1"
Sample1_AATCGTGAGCTAAATG-1,1,"Vascular cells","Sample1"
Sample1_AATCGTGGTCACCGAC-1,2.48798858236429,"Stromal cells","Sample1"
Sample1_AATCGTGTCCAGCCTT-1,1,"Adipocytes","Sample1"
Sample1_AATGAAGAGATGCAGC-1,1,"Adipocytes","Sample1"
Sample1_AATGAAGAGGGAGGTG-1,1,"Adipocytes","Sample1"
Sample1_AATGAAGCACACCTTC-1,3.1876817613798,"Stromal cells","Sample1"
Sample1_AATGAAGCATGACGGA-1,1,"Immune cells","Sample1"
Sample1_AATGAAGGTATCAGCT-1,1,"Stromal cells","Sample1"
Sample1_AATGAAGGTCTTGCTC-1,1,"Stromal cells","Sample1"
Sample1_AATGAAGTCAAGGCTT-1,2.72538364625109,"Stromal cells","Sample1"
Sample1_AATGAAGTCCAGCAAT-1,1,"Immune cells","Sample1"
Sample1_AATGAAGTCGCAGTGC-1,1,"Adipocytes","Sample1"
Sample1_AATGAAGTCTTACACT-1,2.90277992121162,"Adipocytes","Sample1"
Sample1_AATGACCAGATCGACG-1,1,"Adipocytes","Sample1"
Sample1_AATGACCAGCGTTAGG-1,1,"Stromal cells","Sample1"
Sample1_AATGACCAGCTGACTT-1,1,"Immune cells","Sample1"
Sample1_AATGACCCAGAGTCTT-1,1,"Immune cells","Sample1"
Sample1_AATGACCCAGCCGTCA-1,2.91946872987575,"Stromal cells","Sample1"
Sample1_AATGACCCAGTGAGCA-1,3.70407701484736,"Immune cells","Sample1"
Sample1_AATGACCTCCCTTGGT-1,2.74773507627559,"Vascular cells","Sample1"
Sample1_AATGCCAAGGTGGTTG-1,1,"Adipocytes","Sample1"
Sample1_AATGCCAAGTGGTCAG-1,2.21889570033071,"Stromal cells","Sample1"
Sample1_AATGCCAAGTTGGGAC-1,1,"Immune cells","Sample1"
Sample1_AATGCCAGTATCAGGG-1,1,"Immune cells","Sample1"
Sample1_AATGCCAGTCATGACT-1,1,"Immune cells","Sample1"
Sample1_AATGCCAGTTCGAACT-1,1,"Stromal cells","Sample1"
Sample1_AATGCCATCGACCACG-1,1,"Immune cells","Sample1"
Sample1_AATGGAAAGAACCGCA-1,1,"Stromal cells","Sample1"
Sample1_AATGGAAAGAGGCCAT-1,1,"Vascular cells","Sample1"
Sample1_AATGGAAAGTTAACAG-1,1,"Vascular cells","Sample1"
Sample1_AATGGAACATCCTTGC-1,2.14896954190212,"Stromal cells","Sample1"
Sample1_AATGGAAGTGAAGCGT-1,1,"Immune cells","Sample1"
Sample1_AATGGAAGTGCTCTCT-1,1,"Stromal cells","Sample1"
Sample1_AATGGAATCTAGACAC-1,1,"Stromal cells","Sample1"
Sample1_AATGGCTAGGAAAGAC-1,1,"Stromal cells","Sample1"
Sample1_AATGGCTCAACCGACC-1,1,"Vascular cells","Sample1"
Sample1_AATGGCTCAGGTACGA-1,1,"Stromal cells","Sample1"
Sample1_AATGGCTCATCTCCCA-1,1,"Vascular cells","Sample1"
Sample1_AATGGCTGTTCTTGCC-1,1,"Immune cells","Sample1"
Sample1_AATGGCTTCTGGCTGG-1,1,"Vascular cells","Sample1"
Sample1_AATTCCTAGACGAAGA-1,3.22988054031027,"Immune cells","Sample1"
Sample1_AATTCCTCAAAGCAAT-1,2.77650710215293,"Adipocytes","Sample1"
Sample1_AATTCCTCACAGCTTA-1,1,"Adipocytes","Sample1"
Sample1_AATTCCTGTAGCGAGT-1,1,"Stromal cells","Sample1"
Sample1_AATTCCTGTCCTTGTC-1,1,"Vascular cells","Sample1"
Sample1_AATTCCTGTGGGACAT-1,4.11994003284882,"Immune cells","Sample1"
Sample1_AATTCCTGTGTCTAAC-1,1,"Stromal cells","Sample1"
Sample1_AATTCCTGTTTACGTG-1,1,"Stromal cells","Sample1"
Sample1_AATTCCTTCGGAATGG-1,1,"Vascular cells","Sample1"
Sample1_AATTCCTTCGTGGACC-1,1,"Immune cells","Sample1"
Sample1_AATTTCCAGGGCAACT-1,1,"Vascular cells","Sample1"
Sample1_AATTTCCCAAAGTATG-1,1,"Vascular cells","Sample1"
Sample1_AATTTCCCAACCCTCT-1,3.62758224751454,"Adipocytes","Sample1"
Sample1_AATTTCCCAGATTAAG-1,2.02864328106111,"Stromal cells","Sample1"
Sample1_AATTTCCCAGGAGACT-1,2.65683308016806,"Adipocytes","Sample1"
Sample1_AATTTCCGTAACGGTG-1,3.35622996600174,"Adipocytes","Sample1"
Sample1_AATTTCCTCGTGCGAC-1,3.7749355902496,"Stromal cells","Sample1"
Sample1_ACAAAGAGTCGAAGCA-1,1,"Stromal cells","Sample1"
Sample1_ACAAAGAGTGGGTTGA-1,1,"Immune cells","Sample1"
Sample1_ACAAAGAGTTGGTACT-1,3.46048250645226,"Stromal cells","Sample1"
Sample1_ACAAAGATCATACGAC-1,1,"Stromal cells","Sample1"
Sample1_ACAACCAAGCAGGTCA-1,3.13325738978206,"Adipocytes","Sample1"
Sample1_ACAACCAAGGCCCACT-1,2.32831952739886,"Adipocytes","Sample1"
Sample1_ACAACCACAGAACTCT-1,1,"Stromal cells","Sample1"
Sample1_ACAACCACAGTTCACA-1,1,"Stromal cells","Sample1"
Sample1_ACAACCACATTCCTAT-1,1,"Stromal cells","Sample1"
Sample1_ACAACCATCAGGTAAA-1,1.74852283732355,"Stromal cells","Sample1"
Sample1_ACAACCATCCACTTTA-1,1,"Stromal cells","Sample1"
Sample1_ACAACCATCTTCTGTA-1,1.74844458721611,"Stromal cells","Sample1"
Sample1_ACAAGCTAGAAGTCTA-1,1,"Immune cells","Sample1"
Sample1_ACAAGCTCAACTGCCG-1,3.72625138255313,"Immune cells","Sample1"
Sample1_ACAAGCTCAATGCAGG-1,3.08656151198565,"Immune cells","Sample1"
Sample1_ACAAGCTGTTACCCAA-1,3.69095181782003,"Immune cells","Sample1"
Sample1_ACACAGTAGCCACCGT-1,2.74421970334358,"Stromal cells","Sample1"
Sample1_ACACAGTAGCTGAGTG-1,1,"Immune cells","Sample1"
Sample1_ACACAGTCAGGTCCGT-1,1,"Adipocytes","Sample1"
Sample1_ACACAGTTCATTACTC-1,1,"Immune cells","Sample1"
Sample1_ACACAGTTCCATTGGA-1,1,"Immune cells","Sample1"
Sample1_ACACCAACACGTGAGA-1,1,"Stromal cells","Sample1"
Sample1_ACACCAACAGCTGGTC-1,2.35077388745038,"Stromal cells","Sample1"
Sample1_ACACCAACAGTTAGGG-1,1,"Stromal cells","Sample1"
Sample1_ACACCAAGTATCGTTG-1,1,"Immune cells","Sample1"
Sample1_ACACCAAGTTCGGTAT-1,1,"Stromal cells","Sample1"
Sample1_ACACCAATCCACAAGT-1,1,"Stromal cells","Sample1"
Sample1_ACACCAATCCGGGACT-1,3.20508526988912,"Stromal cells","Sample1"
Sample1_ACACCAATCGAGTGGA-1,1.57784698056517,"Stromal cells","Sample1"
Sample1_ACACCAATCTCTCGAC-1,1,"Immune cells","Sample1"
Sample1_ACACCAATCTGCCTGT-1,1,"Adipocytes","Sample1"
Sample1_ACACGCGAGGTGGGTT-1,1,"Immune cells","Sample1"
Sample1_ACACGCGTCAAGAGGC-1,1,"Stromal cells","Sample1"
Sample1_ACACGCGTCCAAGCAT-1,1,"Immune cells","Sample1"
Sample1_ACACGCGTCCAAGGGA-1,1,"Adipocytes","Sample1"
Sample1_ACACGCGTCCCAATAG-1,1,"Stromal cells","Sample1"
Sample1_ACACGCGTCGCCAGTG-1,2.27890084089049,"Stromal cells","Sample1"
Sample1_ACACGCGTCGTACACA-1,4.25449777211162,"Immune cells","Sample1"
Sample1_ACACGCGTCTATCCAT-1,1,"Adipocytes","Sample1"
Sample1_ACACGCGTCTCATTTG-1,1,"Adipocytes","Sample1"
Sample1_ACACTGAAGAGGCTGT-1,2.82589247559751,"Adipocytes","Sample1"
Sample1_ACACTGAAGGGTGAAA-1,1,"Adipocytes","Sample1"
Sample1_ACACTGACAACTGGTT-1,1,"Immune cells","Sample1"
Sample1_ACACTGAGTAGGAGGG-1,2.80098540064175,"Stromal cells","Sample1"
Sample1_ACACTGAGTATCACGT-1,1,"Adipocytes","Sample1"
Sample1_ACACTGAGTTCAAAGA-1,1,"Stromal cells","Sample1"
Sample1_ACACTGATCACTTCTA-1,3.32484472398328,"Immune cells","Sample1"
Sample1_ACACTGATCCCGAACG-1,2.1651897711932,"Stromal cells","Sample1"
Sample1_ACAGAAAAGAAGGTAG-1,1,"Vascular cells","Sample1"
Sample1_ACAGAAAAGACGCCAA-1,1,"Stromal cells","Sample1"
Sample1_ACAGAAAAGGTTAGTA-1,3.1065965598764,"Vascular cells","Sample1"
Sample1_ACAGAAAAGTATCTGC-1,1,"Adipocytes","Sample1"
Sample1_ACAGAAATCATTCACT-1,1,"Vascular cells","Sample1"
Sample1_ACAGAAATCCGTCACT-1,1,"Immune cells","Sample1"
Sample1_ACAGAAATCCTACCGT-1,1,"Vascular cells","Sample1"
Sample1_ACAGCCGCAAAGGGCT-1,2.83291754172156,"Adipocytes","Sample1"
Sample1_ACAGCCGCAGATTAAG-1,1,"Vascular cells","Sample1"
Sample1_ACAGCCGCAGTAGATA-1,1,"Adipocytes","Sample1"
Sample1_ACAGCCGGTGAGCAGT-1,3.20904472838812,"Stromal cells","Sample1"
Sample1_ACAGCCGTCCACGTAA-1,3.41164434364662,"Immune cells","Sample1"
Sample1_ACAGGGAAGATAGTGT-1,1,"Immune cells","Sample1"
Sample1_ACAGGGAAGCGACTTT-1,1,"Immune cells","Sample1"
Sample1_ACAGGGATCCCTTCCC-1,1,"Stromal cells","Sample1"
Sample1_ACAGGGATCGTGTTCC-1,1,"Adipocytes","Sample1"
Sample1_ACAGGGATCTAGAGCT-1,2.57059807911784,"Adipocytes","Sample1"
Sample1_ACAGGGATCTGCTTAT-1,1,"Adipocytes","Sample1"
Sample1_ACAGGGATCTTTGCGC-1,1,"Stromal cells","Sample1"
Sample1_ACATCCCCACAAATCC-1,2.43378557999219,"Stromal cells","Sample1"
Sample1_ACATCCCCAGACTGCC-1,1,"Vascular cells","Sample1"
Sample1_ACATCCCGTAGCTGTT-1,1,"Adipocytes","Sample1"
Sample1_ACATCCCGTATGCGGA-1,1.74997355869214,"Stromal cells","Sample1"
Sample1_ACATCCCGTTACGGAG-1,1,"Adipocytes","Sample1"
Sample1_ACATCCCTCCGCATAA-1,2.18231956273583,"Vascular cells","Sample1"
Sample1_ACATCGAAGACCGTTT-1,1,"Adipocytes","Sample1"
Sample1_ACATCGAAGACTTCGT-1,4.0589215345956,"Immune cells","Sample1"
Sample1_ACATCGAAGCCTCTGG-1,1,"Stromal cells","Sample1"
Sample1_ACATCGAAGGACGCAT-1,1,"Vascular cells","Sample1"
Sample1_ACATCGAAGTTGTACC-1,3.4920870175616,"Stromal cells","Sample1"
Sample1_ACATCGACACAGGATG-1,1,"Stromal cells","Sample1"
Sample1_ACATCGACACGCTGTG-1,1,"Adipocytes","Sample1"
Sample1_ACATCGAGTAATTGGA-1,2.55185924223159,"Adipocytes","Sample1"
Sample1_ACATCGAGTGTCCCTT-1,3.21374942574787,"Immune cells","Sample1"
Sample1_ACATCGATCTGACCCT-1,1,"Stromal cells","Sample1"
Sample1_ACATGCAAGCTCGAAG-1,1,"Vascular cells","Sample1"
Sample1_ACATGCAAGGGAGTTC-1,1,"Adipocytes","Sample1"
Sample1_ACATGCACACACCTGG-1,1,"Adipocytes","Sample1"
Sample1_ACATGCAGTCCAACGC-1,2.95905306362635,"Adipocytes","Sample1"
Sample1_ACATGCAGTGGAACCA-1,1,"Stromal cells","Sample1"
Sample1_ACATGCATCAAGGACG-1,1,"Adipocytes","Sample1"
Sample1_ACATTTCGTTCTAAGC-1,1,"Adipocytes","Sample1"
Sample1_ACATTTCTCGCGCCAA-1,2.77379335382603,"Stromal cells","Sample1"
Sample1_ACATTTCTCGGCATAT-1,1,"Adipocytes","Sample1"
Sample1_ACATTTCTCTTAGTTC-1,2.60116946017492,"Stromal cells","Sample1"
Sample1_ACCAAACAGAATTGTG-1,1,"Adipocytes","Sample1"
Sample1_ACCAAACAGACTCTAC-1,1,"Adipocytes","Sample1"
Sample1_ACCAAACAGAGGTTTA-1,1,"Immune cells","Sample1"
Sample1_ACCAAACCAGTGAGCA-1,1,"Vascular cells","Sample1"
Sample1_ACCAAACGTACAAGCG-1,1,"Stromal cells","Sample1"
Sample1_ACCAAACGTATCAGCT-1,3.52210237515815,"Stromal cells","Sample1"
Sample1_ACCAAACTCAAGAGGC-1,1,"Adipocytes","Sample1"
Sample1_ACCAAACTCCTCGCAT-1,1,"Adipocytes","Sample1"
Sample1_ACCAAACTCGTTCGCT-1,3.35709500583626,"Stromal cells","Sample1"
Sample1_ACCAACAAGCCAGAGT-1,1,"Stromal cells","Sample1"
Sample1_ACCAACAGTCACCTTC-1,1,"Stromal cells","Sample1"
Sample1_ACCAACAGTTATGTCG-1,1,"Adipocytes","Sample1"
Sample1_ACCAACATCCTTCAGC-1,2.16022436256449,"Stromal cells","Sample1"
Sample1_ACCACAACAGAGAATT-1,3.07216941574782,"Adipocytes","Sample1"
Sample1_ACCACAACAGAGGAAA-1,1,"Stromal cells","Sample1"
Sample1_ACCACAACATCAGCAT-1,2.82983567764063,"Immune cells","Sample1"
Sample1_ACCACAACATGAGTAA-1,1,"Adipocytes","Sample1"
Sample1_ACCACAAGTAGTGATA-1,2.921954887492,"Vascular cells","Sample1"
Sample1_ACCACAAGTATGAGGC-1,2.18436253602304,"Stromal cells","Sample1"
Sample1_ACCATTTAGTCACACT-1,2.74460943309666,"Adipocytes","Sample1"
Sample1_ACCATTTCAACCGTAT-1,2.96412927648664,"Adipocytes","Sample1"
Sample1_ACCATTTGTAACCAGG-1,1,"Stromal cells","Sample1"
Sample1_ACCATTTGTCCAATCA-1,1,"Adipocytes","Sample1"
Sample1_ACCCAAAAGCCAAGCA-1,2.6145776603373,"Adipocytes","Sample1"
Sample1_ACCCAAAAGTAGCAAT-1,1,"Stromal cells","Sample1"
Sample1_ACCCAAACATGCCGCA-1,1,"Adipocytes","Sample1"
Sample1_ACCCAAAGTCAGTTTG-1,1.72199558573575,"Stromal cells","Sample1"
Sample1_ACCCAAAGTCTGCCTT-1,1,"Immune cells","Sample1"
Sample1_ACCCAAAGTGTCCCTT-1,1,"Adipocytes","Sample1"
Sample1_ACCCAAAGTTCAAAGA-1,1,"Adipocytes","Sample1"
Sample1_ACCCAAATCGACATAC-1,1,"Stromal cells","Sample1"
Sample1_ACCCTCAAGTGCTAGG-1,1,"Adipocytes","Sample1"
Sample1_ACCCTCACAATCAAGA-1,1,"Stromal cells","Sample1"
Sample1_ACCCTCACATTGTAGC-1,1.93599408941076,"Adipocytes","Sample1"
Sample1_ACCCTCAGTACATACC-1,1,"Immune cells","Sample1"
Sample1_ACCCTCAGTGAGACGT-1,3.20007408950475,"Stromal cells","Sample1"
Sample1_ACCCTCATCCACGTCT-1,1,"Stromal cells","Sample1"
Sample1_ACCCTCATCCCAAGTA-1,2.48613350607472,"Stromal cells","Sample1"
Sample1_ACCCTCATCGGTTCAA-1,1,"Stromal cells","Sample1"
Sample1_ACCCTTGAGAAGAGCA-1,1,"Immune cells","Sample1"
Sample1_ACCCTTGAGGATTCAA-1,1,"Vascular cells","Sample1"
Sample1_ACCCTTGGTAATCAGA-1,3.29702404179837,"Adipocytes","Sample1"
Sample1_ACCCTTGGTGGCTGAA-1,1,"Adipocytes","Sample1"
Sample1_ACCCTTGTCAGGAAGC-1,4.05409646968604,"Vascular cells","Sample1"
Sample1_ACCCTTGTCTTGGAAC-1,1,"Immune cells","Sample1"
Sample1_ACCGTTCAGTTGTAGA-1,1,"Adipocytes","Sample1"
Sample1_ACCGTTCTCCATAAGC-1,1,"Stromal cells","Sample1"
Sample1_ACCTACCAGTACCATC-1,2.54788377969194,"Adipocytes","Sample1"
Sample1_ACCTACCAGTTGCTGT-1,1,"Stromal cells","Sample1"
Sample1_ACCTACCCAACAAAGT-1,1,"Vascular cells","Sample1"
Sample1_ACCTACCCAAGAATAC-1,1,"Stromal cells","Sample1"
Sample1_ACCTACCTCATAGGCT-1,1,"Stromal cells","Sample1"
Sample1_ACCTACCTCGAACCTA-1,3.69095181782003,"Immune cells","Sample1"
Sample1_ACCTACCTCTTGAGCA-1,1.61183443487842,"Adipocytes","Sample1"
Sample1_ACCTGAAGTAGTATAG-1,3.10216979275739,"Vascular cells","Sample1"
Sample1_ACCTGTCGTAGGTCAG-1,1,"Vascular cells","Sample1"
Sample1_ACGATCAAGTGCAGGT-1,2.28885765294623,"Stromal cells","Sample1"
Sample1_ACGATCACAAGAGTTA-1,1,"Stromal cells","Sample1"
Sample1_ACGATCACACACAGCC-1,2.45767944698385,"Vascular cells","Sample1"
Sample1_ACGATCACACTCCACT-1,1,"Stromal cells","Sample1"
Sample1_ACGATCACAGTCGCTG-1,1,"Vascular cells","Sample1"
Sample1_ACGATCACATCCGAGC-1,1,"Immune cells","Sample1"
Sample1_ACGATCAGTCATTGCA-1,1,"Stromal cells","Sample1"
Sample1_ACGATCATCAGGAAAT-1,1,"Adipocytes","Sample1"
Sample1_ACGATGTAGGGCGAGA-1,2.93198329352362,"Immune cells","Sample1"
Sample1_ACGATGTCACTGGATT-1,1,"Adipocytes","Sample1"
Sample1_ACGATGTCAGAATTCC-1,1,"Vascular cells","Sample1"
Sample1_ACGATGTGTTTGGAAA-1,1,"Vascular cells","Sample1"
Sample1_ACGATGTTCTCGACCT-1,2.14483322567161,"Adipocytes","Sample1"
Sample1_ACGCACGAGACGCCAA-1,2.5663872141438,"Vascular cells","Sample1"
Sample1_ACGCACGAGAGAGGTA-1,1,"Immune cells","Sample1"
Sample1_ACGCACGAGAGTCAAT-1,2.27569181043423,"Stromal cells","Sample1"
Sample1_ACGCACGAGCTTCATG-1,1,"Vascular cells","Sample1"
Sample1_ACGCACGCATCTTCGC-1,1,"Immune cells","Sample1"
Sample1_ACGCACGGTAATGCTC-1,1,"Immune cells","Sample1"
Sample1_ACGCACGGTCAAATCC-1,1,"Stromal cells","Sample1"
Sample1_ACGCACGGTCGGCTAC-1,1,"Adipocytes","Sample1"
Sample1_ACGCACGGTGACAGGT-1,3.77776009383232,"Immune cells","Sample1"
Sample1_ACGCACGGTTCACGAT-1,3.0917296699614,"Immune cells","Sample1"
Sample1_ACGGAAGAGACGGATC-1,2.67704371247923,"Adipocytes","Sample1"
Sample1_ACGGAAGAGGATACGC-1,1,"Stromal cells","Sample1"
Sample1_ACGGAAGCACCTCTGT-1,1,"Vascular cells","Sample1"
Sample1_ACGGAAGGTGTCCGGT-1,1,"Vascular cells","Sample1"
Sample1_ACGGAAGTCGTTGTGA-1,1,"Stromal cells","Sample1"
Sample1_ACGGGTCAGAGAATCT-1,3.71104197595903,"Immune cells","Sample1"
Sample1_ACGGGTCAGATCGCTT-1,1,"Stromal cells","Sample1"
Sample1_ACGGGTCCAGCCCACA-1,1,"Adipocytes","Sample1"
Sample1_ACGGGTCCATGGCCAC-1,1,"Stromal cells","Sample1"
Sample1_ACGGGTCGTGAGAGGG-1,3.11616756792241,"Adipocytes","Sample1"
Sample1_ACGGGTCGTGCAGTGA-1,2.63615077692471,"Stromal cells","Sample1"
Sample1_ACGGGTCTCATATGGC-1,1,"Adipocytes","Sample1"
Sample1_ACGGGTCTCCTGTTAT-1,1,"Immune cells","Sample1"
Sample1_ACGGGTCTCCTGTTGC-1,1,"Vascular cells","Sample1"
Sample1_ACGGGTCTCTGGTTGA-1,2.18404772055268,"Adipocytes","Sample1"
Sample1_ACGGTCGAGAGAACCC-1,1,"Vascular cells","Sample1"
Sample1_ACGGTCGAGCGGGTAT-1,1,"Stromal cells","Sample1"
Sample1_ACGGTCGAGGCCTTGC-1,1,"Stromal cells","Sample1"
Sample1_ACGGTCGCAGCCTTCT-1,2.78111018175057,"Stromal cells","Sample1"
Sample1_ACGGTCGGTTGCTTGA-1,1,"Immune cells","Sample1"
Sample1_ACGGTCGTCGCTAAAC-1,1,"Immune cells","Sample1"
Sample1_ACGGTTAAGAGGATCC-1,1,"Adipocytes","Sample1"
Sample1_ACGGTTAAGTCTAGCT-1,3.25775966161398,"Vascular cells","Sample1"
Sample1_ACGGTTACAAACTGCT-1,1,"Adipocytes","Sample1"
Sample1_ACGGTTACACATTCGA-1,1,"Stromal cells","Sample1"
Sample1_ACGGTTACACCAGACC-1,4.0363057243015,"Immune cells","Sample1"
Sample1_ACGGTTATCGTTACCC-1,1,"Vascular cells","Sample1"
Sample1_ACGTAACAGAAGAACG-1,1,"Immune cells","Sample1"
Sample1_ACGTAACAGTGCACAG-1,1,"Vascular cells","Sample1"
Sample1_ACGTAACAGTTCAACC-1,1,"Stromal cells","Sample1"
Sample1_ACGTAACCAGAAGCGT-1,1,"Stromal cells","Sample1"
Sample1_ACGTAACGTACATTGC-1,3.42656377952057,"Immune cells","Sample1"
Sample1_ACGTAACGTGGTCTCG-1,1,"Adipocytes","Sample1"
Sample1_ACGTACAAGGTCGCCT-1,1,"Immune cells","Sample1"
Sample1_ACGTACACACGCGCTA-1,1,"Adipocytes","Sample1"
Sample1_ACGTACACAGTTTCGA-1,2.06601846699919,"Stromal cells","Sample1"
Sample1_ACGTACAGTATGGAGC-1,1,"Immune cells","Sample1"
Sample1_ACGTACAGTGTGTCCG-1,1,"Adipocytes","Sample1"
Sample1_ACGTACATCGGAAACG-1,1,"Vascular cells","Sample1"
Sample1_ACGTAGTGTGTCCCTT-1,1,"Vascular cells","Sample1"
Sample1_ACGTAGTGTTATGTGC-1,1,"Stromal cells","Sample1"
Sample1_ACGTCCTAGGGATGTC-1,3.3285985829744,"Adipocytes","Sample1"
Sample1_ACGTCCTAGTATGAAC-1,1,"Adipocytes","Sample1"
Sample1_ACGTCCTGTCTAGTGT-1,1.98365048305765,"Stromal cells","Sample1"
Sample1_ACGTCCTGTGAGACGT-1,1,"Immune cells","Sample1"
Sample1_ACGTCCTGTTACCTTT-1,1,"Adipocytes","Sample1"
Sample1_ACGTCCTTCATTTACC-1,1,"Stromal cells","Sample1"
Sample1_ACGTCCTTCGCCACTT-1,1,"Stromal cells","Sample1"
Sample1_ACGTTCCAGTGCACTT-1,1,"Vascular cells","Sample1"
Sample1_ACGTTCCGTAACTAAG-1,1,"Stromal cells","Sample1"
Sample1_ACGTTCCGTAGGTCAG-1,1,"Immune cells","Sample1"
Sample1_ACGTTCCGTGAAAGTT-1,1,"Vascular cells","Sample1"
Sample1_ACGTTCCGTTGACGGA-1,1,"Immune cells","Sample1"
Sample1_ACGTTCCTCCAAGCAT-1,1.92890895574785,"Stromal cells","Sample1"
Sample1_ACGTTCCTCCATCTCG-1,2.23883246514497,"Stromal cells","Sample1"
Sample1_ACTACGAAGGTGCATG-1,1,"Adipocytes","Sample1"
Sample1_ACTACGAAGTTAGTAG-1,1,"Vascular cells","Sample1"
Sample1_ACTACGAGTATTCTCT-1,3.341661203443,"Stromal cells","Sample1"
Sample1_ACTACGATCCTTATGT-1,3.09902308259877,"Immune cells","Sample1"
Sample1_ACTACGATCGGTCTGG-1,2.19614343445756,"Adipocytes","Sample1"
Sample1_ACTATCTAGGGTACGT-1,1,"Stromal cells","Sample1"
Sample1_ACTATCTAGTGCCGAA-1,1,"Immune cells","Sample1"
Sample1_ACTATCTAGTTGCTGT-1,1,"Adipocytes","Sample1"
Sample1_ACTATCTCACGTAGAG-1,1,"Adipocytes","Sample1"
Sample1_ACTATCTGTGCAGATG-1,1,"Immune cells","Sample1"
Sample1_ACTATCTGTGTTACTG-1,1,"Adipocytes","Sample1"
Sample1_ACTATGGAGAGGATGA-1,1,"Stromal cells","Sample1"
Sample1_ACTATGGCAATCACGT-1,3.43080822783131,"Stromal cells","Sample1"
Sample1_ACTATGGCAGTTGGTT-1,2.6132890083362,"Immune cells","Sample1"
Sample1_ACTATGGCATACTTTC-1,2.43606053683494,"Stromal cells","Sample1"
Sample1_ACTATGGTCCACGAAT-1,2.10195677339096,"Immune cells","Sample1"
Sample1_ACTATGGTCTTTGCGC-1,1,"Stromal cells","Sample1"
Sample1_ACTATTCCAAGGCGTA-1,3.31945257934916,"Immune cells","Sample1"
Sample1_ACTATTCCAAGGTCGA-1,1,"Vascular cells","Sample1"
Sample1_ACTATTCCAGCAGGAT-1,2.66756079844358,"Vascular cells","Sample1"
Sample1_ACTATTCCAGCTTCCT-1,2.01319453751376,"Stromal cells","Sample1"
Sample1_ACTATTCCATGTTTGG-1,2.72160114427246,"Stromal cells","Sample1"
Sample1_ACTATTCTCACAAGAA-1,1,"Adipocytes","Sample1"
Sample1_ACTCCCACACAGAGAC-1,3.81680118902279,"Immune cells","Sample1"
Sample1_ACTCCCAGTGAGTAAT-1,3.14260701173854,"Immune cells","Sample1"
Sample1_ACTCCCAGTTTGCAGT-1,1,"Stromal cells","Sample1"
Sample1_ACTCCCATCCTAGCTC-1,1,"Adipocytes","Sample1"
Sample1_ACTCTCGAGGATGGCT-1,1,"Adipocytes","Sample1"
Sample1_ACTCTCGAGTATGGAT-1,1,"Stromal cells","Sample1"
Sample1_ACTCTCGCACAGAGCA-1,3.53590920424037,"Vascular cells","Sample1"
Sample1_ACTCTCGGTCGATTCA-1,2.71783906814673,"Stromal cells","Sample1"
Sample1_ACTCTCGGTTATGGTC-1,1,"Immune cells","Sample1"
Sample1_ACTGATGCAAATGCTC-1,2.34886946675803,"Immune cells","Sample1"
Sample1_ACTGATGCAGTAGAAT-1,1,"Immune cells","Sample1"
Sample1_ACTGATGGTATTCTCT-1,1,"Vascular cells","Sample1"
Sample1_ACTGATGGTTCAGGTT-1,1,"Vascular cells","Sample1"
Sample1_ACTGATGGTTGTCATG-1,2.72065871783971,"Adipocytes","Sample1"
Sample1_ACTGATGGTTTGGAAA-1,3.91023490139558,"Stromal cells","Sample1"
Sample1_ACTGATGTCGGCCAAC-1,1,"Stromal cells","Sample1"
Sample1_ACTGCAAAGTTGGAAT-1,1,"Stromal cells","Sample1"
Sample1_ACTGCAACAAATTGGA-1,1,"Adipocytes","Sample1"
Sample1_ACTGCAACAATACCTG-1,1,"Stromal cells","Sample1"
Sample1_ACTGCAACAGACAATA-1,1,"Immune cells","Sample1"
Sample1_ACTGCAAGTACTAAGA-1,1,"Stromal cells","Sample1"
Sample1_ACTGCAAGTAGCGATG-1,1,"Stromal cells","Sample1"
Sample1_ACTGCAAGTGTGAATA-1,1,"Vascular cells","Sample1"
Sample1_ACTGCAATCCATTCGC-1,1,"Stromal cells","Sample1"
Sample1_ACTGCAATCGTTATCT-1,1,"Adipocytes","Sample1"
Sample1_ACTGCAATCTATTGTC-1,1,"Stromal cells","Sample1"
Sample1_ACTGCAATCTCTGACC-1,2.62908379330348,"Stromal cells","Sample1"
Sample1_ACTGTCCCACCCTAAA-1,3.31286435120905,"Stromal cells","Sample1"
Sample1_ACTGTCCCATCCAATG-1,1,"Vascular cells","Sample1"
Sample1_ACTGTGAGTGGCTTAT-1,1,"Immune cells","Sample1"
Sample1_ACTGTGAGTGGTCAAG-1,1,"Stromal cells","Sample1"
Sample1_ACTTAGGCACCTCTAC-1,1,"Adipocytes","Sample1"
Sample1_ACTTAGGGTACTGAGG-1,1,"Adipocytes","Sample1"
Sample1_ACTTAGGGTGCATTTG-1,2.8444805688076,"Immune cells","Sample1"
Sample1_ACTTAGGGTTGCATTG-1,1,"Immune cells","Sample1"
Sample1_ACTTAGGGTTGTATGC-1,1,"Stromal cells","Sample1"
Sample1_ACTTAGGTCCAGTACA-1,1,"Stromal cells","Sample1"
Sample1_ACTTAGGTCGAAGCCC-1,1,"Vascular cells","Sample1"
Sample1_ACTTATCAGAGAGCCT-1,1,"Immune cells","Sample1"
Sample1_ACTTATCAGCACTCCG-1,3.24257055439926,"Immune cells","Sample1"
Sample1_ACTTATCAGCGTTCAT-1,1.90629850605873,"Stromal cells","Sample1"
Sample1_ACTTATCAGGTTCTTG-1,3.6114142216782,"Stromal cells","Sample1"
Sample1_ACTTATCCACTGGACC-1,1,"Adipocytes","Sample1"
Sample1_ACTTATCCAGACCTAT-1,2.0972807305486,"Stromal cells","Sample1"
Sample1_ACTTATCCAGCTACCG-1,1,"Vascular cells","Sample1"
Sample1_ACTTATCCATTGTCGA-1,1,"Adipocytes","Sample1"
Sample1_ACTTATCGTTTCGATG-1,1,"Stromal cells","Sample1"
Sample1_ACTTATCTCAAGCTTG-1,3.41303178782513,"Immune cells","Sample1"
Sample1_ACTTATCTCGGAGTAG-1,1,"Adipocytes","Sample1"
Sample1_ACTTCCGAGATAGTCA-1,1,"Stromal cells","Sample1"
Sample1_ACTTCCGGTACGCTAT-1,1,"Adipocytes","Sample1"
Sample1_ACTTCCGGTTGCGGCT-1,1,"Immune cells","Sample1"
Sample1_ACTTCCGTCACCGCTT-1,2.57940750439693,"Immune cells","Sample1"
Sample1_ACTTCCGTCACTGTTT-1,1,"Stromal cells","Sample1"
Sample1_ACTTCCGTCATACGAC-1,1,"Vascular cells","Sample1"
Sample1_ACTTCGCTCACGGACC-1,1,"Stromal cells","Sample1"
Sample1_ACTTCGCTCGGCATCG-1,1,"Stromal cells","Sample1"
Sample1_ACTTCGCTCTTTCGAT-1,1,"Stromal cells","Sample1"
Sample1_ACTTTCACACCGAATT-1,3.75541334761285,"Immune cells","Sample1"
Sample1_ACTTTCACATGACTAC-1,1,"Stromal cells","Sample1"
Sample1_ACTTTCACATTGAAGA-1,2.84291323753895,"Stromal cells","Sample1"
Sample1_ACTTTCAGTCGAGTTT-1,1,"Immune cells","Sample1"
Sample1_ACTTTCATCTAGTGAC-1,2.85988428510494,"Immune cells","Sample1"
Sample1_ACTTTGTCATCTCATT-1,1,"Adipocytes","Sample1"
Sample1_ACTTTGTGTACTGCGC-1,1,"Stromal cells","Sample1"
Sample1_ACTTTGTGTCAGCTTA-1,1,"Adipocytes","Sample1"
Sample1_ACTTTGTTCAAGCTTG-1,1,"Immune cells","Sample1"
Sample1_ACTTTGTTCTTTGCAT-1,1,"Stromal cells","Sample1"
Sample1_AGAAATGAGGATAATC-1,3.12002890457067,"Adipocytes","Sample1"
Sample1_AGAAATGAGTCCTACA-1,3.27872692619724,"Stromal cells","Sample1"
Sample1_AGAAATGCAAGCGCAA-1,1,"Immune cells","Sample1"
Sample1_AGAAATGCACTACCGG-1,1,"Stromal cells","Sample1"
Sample1_AGAAATGGTCCTGTTC-1,1,"Adipocytes","Sample1"
Sample1_AGAAATGTCGAGCCTG-1,3.34293638851761,"Immune cells","Sample1"
Sample1_AGAAATGTCTCTTGCG-1,1,"Stromal cells","Sample1"
Sample1_AGAACAAAGAAGTCCG-1,1,"Vascular cells","Sample1"
Sample1_AGAACAAAGGCTGAAC-1,2.46004410292767,"Vascular cells","Sample1"
Sample1_AGAACAACATGACTCA-1,2.45490401742683,"Stromal cells","Sample1"
Sample1_AGAACAAGTAAGATTG-1,1,"Immune cells","Sample1"
Sample1_AGAACAAGTCAAGGCA-1,1,"Adipocytes","Sample1"
Sample1_AGAACAAGTCCGCAGT-1,3.17314680678122,"Stromal cells","Sample1"
Sample1_AGAACAAGTTAGGCCC-1,3.27679830592782,"Vascular cells","Sample1"
Sample1_AGAACAAGTTCAATCG-1,1,"Stromal cells","Sample1"
Sample1_AGAACCTAGCCGTTAT-1,1,"Adipocytes","Sample1"
Sample1_AGAACCTAGCTTTCCC-1,1,"Vascular cells","Sample1"
Sample1_AGAACCTAGTATTGCC-1,2.04574906275804,"Stromal cells","Sample1"
Sample1_AGAACCTCATGGCCCA-1,1,"Adipocytes","Sample1"
Sample1_AGAACCTGTATAATGG-1,1,"Adipocytes","Sample1"
Sample1_AGAACCTGTGGCCTCA-1,1,"Stromal cells","Sample1"
Sample1_AGAACCTGTTGAGGAC-1,4.43883844297743,"Stromal cells","Sample1"
Sample1_AGAAGCGAGCCTCTCT-1,1,"Adipocytes","Sample1"
Sample1_AGAAGCGTCAATGTCG-1,1.57820767924902,"Stromal cells","Sample1"
Sample1_AGAAGTAAGCTCGAAG-1,3.6852046975842,"Stromal cells","Sample1"
Sample1_AGAAGTAAGTGCAACG-1,2.09383520951983,"Adipocytes","Sample1"
Sample1_AGAAGTACAATCAAGA-1,1,"Stromal cells","Sample1"
Sample1_AGAAGTACATCGAGCC-1,1,"Immune cells","Sample1"
Sample1_AGAAGTAGTCTTAGTG-1,2.15451872222323,"Stromal cells","Sample1"
Sample1_AGAAGTATCGGAATTC-1,1,"Adipocytes","Sample1"
Sample1_AGACAAAAGGCCTTCG-1,1,"Stromal cells","Sample1"
Sample1_AGACAAACACTTCTCG-1,1,"Immune cells","Sample1"
Sample1_AGACAAACATGAAGGC-1,1,"Vascular cells","Sample1"
Sample1_AGACAAAGTAGCTTGT-1,1,"Adipocytes","Sample1"
Sample1_AGACAAAGTATTCCGA-1,3.13830342727393,"Stromal cells","Sample1"
Sample1_AGACAAAGTCGCTCGA-1,1,"Adipocytes","Sample1"
Sample1_AGACAAAGTGCTAGCC-1,1,"Adipocytes","Sample1"
Sample1_AGACAAAGTTCTCCCA-1,1.94145997526581,"Adipocytes","Sample1"
Sample1_AGACAAATCACCATCC-1,1,"Stromal cells","Sample1"
Sample1_AGACACTAGCCGATTT-1,1,"Vascular cells","Sample1"
Sample1_AGACACTAGCTTACGT-1,1,"Immune cells","Sample1"
Sample1_AGACACTAGGCCTTGC-1,1,"Adipocytes","Sample1"
Sample1_AGACACTAGTGTGTTC-1,1,"Immune cells","Sample1"
Sample1_AGACACTGTATTGCCA-1,2.2685805426965,"Stromal cells","Sample1"
Sample1_AGACACTGTGAGAACC-1,1.70567854519807,"Stromal cells","Sample1"
Sample1_AGACACTGTTTACACG-1,1,"Adipocytes","Sample1"
Sample1_AGACAGGCATCAGCAT-1,1,"Immune cells","Sample1"
Sample1_AGACAGGTCTCACCCA-1,3.88914482177887,"Stromal cells","Sample1"
Sample1_AGACAGGTCTCGAACA-1,1,"Immune cells","Sample1"
Sample1_AGACAGGTCTGTACAG-1,1,"Immune cells","Sample1"
Sample1_AGACCATAGGAAACGA-1,2.22745841616627,"Stromal cells","Sample1"
Sample1_AGACCATCACGGTGTC-1,1,"Vascular cells","Sample1"
Sample1_AGACCATCATGACAAA-1,1,"Immune cells","Sample1"
Sample1_AGACCATGTAGCACGA-1,1,"Stromal cells","Sample1"
Sample1_AGACCATTCGTGGAAG-1,1,"Adipocytes","Sample1"
Sample1_AGACCCGAGTTCCAGT-1,1.91590090923852,"Adipocytes","Sample1"
Sample1_AGACCCGCAGCACAGA-1,1,"Immune cells","Sample1"
Sample1_AGACCCGTCCTCTTTC-1,1,"Stromal cells","Sample1"
Sample1_AGACCCGTCGAGAAAT-1,1,"Stromal cells","Sample1"
Sample1_AGACTCAAGTCATGGG-1,1,"Stromal cells","Sample1"
Sample1_AGACTCAGTTGGCCTG-1,1,"Stromal cells","Sample1"
Sample1_AGACTCATCCTATTTG-1,3.51580470673591,"Immune cells","Sample1"
Sample1_AGACTCATCCTCAGAA-1,1,"Vascular cells","Sample1"
Sample1_AGACTCATCGTGCGAC-1,1,"Adipocytes","Sample1"
Sample1_AGACTCATCTCTCGAC-1,1,"Stromal cells","Sample1"
Sample1_AGAGAATAGCCACAAG-1,2.20408948363299,"Stromal cells","Sample1"
Sample1_AGAGAATAGCCATCCG-1,1,"Immune cells","Sample1"
Sample1_AGAGAATCAAAGGGCT-1,1,"Immune cells","Sample1"
Sample1_AGAGAATCAGAGCGTA-1,1,"Vascular cells","Sample1"
Sample1_AGAGAATCAGCCCACA-1,3.40703610426903,"Vascular cells","Sample1"
Sample1_AGAGAATCAGCTGTAT-1,4.12512699353343,"Immune cells","Sample1"
Sample1_AGAGAATCATCGTCCT-1,1,"Stromal cells","Sample1"
Sample1_AGAGAATCATGCACTA-1,2.08144504750961,"Adipocytes","Sample1"
Sample1_AGAGAATTCGGCTTCT-1,1,"Vascular cells","Sample1"
Sample1_AGAGAATTCTCCTGAC-1,2.29580270219512,"Adipocytes","Sample1"
Sample1_AGAGAGCAGAGGTCAC-1,1,"Stromal cells","Sample1"
Sample1_AGAGAGCAGGAGAATG-1,1,"Stromal cells","Sample1"
Sample1_AGAGAGCAGGGATGTC-1,4.13034349870438,"Immune cells","Sample1"
Sample1_AGAGAGCTCAAGAGTA-1,1,"Immune cells","Sample1"
Sample1_AGAGAGCTCTATGTGG-1,1,"Immune cells","Sample1"
Sample1_AGAGCAGAGGATATGT-1,1.97318569316697,"Adipocytes","Sample1"
Sample1_AGAGCAGAGGATTCAA-1,1,"Stromal cells","Sample1"
Sample1_AGAGCAGAGTTGCCCG-1,1,"Stromal cells","Sample1"
Sample1_AGAGCAGCAAACTCGT-1,1,"Stromal cells","Sample1"
Sample1_AGAGCAGTCACCTTGC-1,1,"Stromal cells","Sample1"
Sample1_AGAGCCCAGATCACTC-1,1,"Vascular cells","Sample1"
Sample1_AGAGCCCAGCAGCAGT-1,1,"Vascular cells","Sample1"
Sample1_AGAGCCCAGTCACGAG-1,2.79051056185953,"Adipocytes","Sample1"
Sample1_AGAGCCCAGTTTCAGC-1,1,"Stromal cells","Sample1"
Sample1_AGAGCCCCAATCGTCA-1,1,"Adipocytes","Sample1"
Sample1_AGAGCCCTCTTCGGAA-1,1,"Immune cells","Sample1"
Sample1_AGATAGAAGACGCATG-1,1,"Stromal cells","Sample1"
Sample1_AGATAGACAAAGGCTG-1,2.92745381751208,"Stromal cells","Sample1"
Sample1_AGATAGACAAAGGGTC-1,1,"Vascular cells","Sample1"
Sample1_AGATAGACAGAATTCC-1,1,"Adipocytes","Sample1"
Sample1_AGATAGAGTAGCTTTG-1,1,"Immune cells","Sample1"
Sample1_AGATAGAGTTGCTTGA-1,1,"Stromal cells","Sample1"
Sample1_AGATAGATCACCGACG-1,2.86956329118445,"Stromal cells","Sample1"
Sample1_AGATAGATCCATTCGC-1,1,"Adipocytes","Sample1"
Sample1_AGATAGATCTCCGATC-1,1,"Immune cells","Sample1"
Sample1_AGATCCAAGCCAACCC-1,1.87816084408895,"Adipocytes","Sample1"
Sample1_AGATCCACACAGCTTA-1,1,"Adipocytes","Sample1"
Sample1_AGATCCACATGGGATG-1,1,"Immune cells","Sample1"
Sample1_AGATCCAGTATGTCTG-1,2.88551008878341,"Vascular cells","Sample1"
Sample1_AGATCCAGTCGTATGT-1,3.71564303847989,"Immune cells","Sample1"
Sample1_AGATCCAGTCGTTGCG-1,2.20802466423685,"Stromal cells","Sample1"
Sample1_AGATCCAGTCTGTGGC-1,1,"Immune cells","Sample1"
Sample1_AGATCCAGTTACGTAC-1,1,"Adipocytes","Sample1"
Sample1_AGATCCATCAATCCAG-1,1,"Stromal cells","Sample1"
Sample1_AGATCCATCATCACAG-1,1,"Adipocytes","Sample1"
Sample1_AGATCCATCGCCAGTG-1,3.34251110769296,"Vascular cells","Sample1"
Sample1_AGATCGTAGCAGTACG-1,1.85413680741524,"Stromal cells","Sample1"
Sample1_AGATCGTAGGTTACCT-1,2.55863822583583,"Immune cells","Sample1"
Sample1_AGATCGTCACAAATGA-1,2.2090129603393,"Stromal cells","Sample1"
Sample1_AGATCGTCAGCTCCTT-1,2.10599983066123,"Stromal cells","Sample1"
Sample1_AGATCGTCATAGTCGT-1,1,"Immune cells","Sample1"
Sample1_AGATCGTGTCCCTGAG-1,1,"Adipocytes","Sample1"
Sample1_AGATCGTGTGGCTGAA-1,1,"Immune cells","Sample1"
Sample1_AGATCGTGTGTTCCTC-1,1,"Immune cells","Sample1"
Sample1_AGATCGTGTTACCGTA-1,1,"Immune cells","Sample1"
Sample1_AGATCGTTCCCTATTA-1,2.62908379330348,"Adipocytes","Sample1"
Sample1_AGATGAAAGCACTAGG-1,1,"Immune cells","Sample1"
Sample1_AGATGAACAGGATCTT-1,1,"Vascular cells","Sample1"
Sample1_AGATGAAGTACGACTT-1,1,"Stromal cells","Sample1"
Sample1_AGATGAAGTTTCGACA-1,1,"Adipocytes","Sample1"
Sample1_AGATGCTAGCAACAGC-1,1,"Stromal cells","Sample1"
Sample1_AGATGCTAGCGTTAGG-1,1,"Adipocytes","Sample1"
Sample1_AGATGCTAGTAGCAAT-1,3.56439569017067,"Stromal cells","Sample1"
Sample1_AGATGCTCAGGAGGAG-1,2.92394980709506,"Stromal cells","Sample1"
Sample1_AGATGCTCAGTGGGTA-1,1.74750691923709,"Stromal cells","Sample1"
Sample1_AGATGCTCATGGACAG-1,1,"Immune cells","Sample1"
Sample1_AGATGCTCATTGTAGC-1,1,"Adipocytes","Sample1"
Sample1_AGATGCTGTACGTGTT-1,1,"Immune cells","Sample1"
Sample1_AGATGCTGTCAAATCC-1,1,"Stromal cells","Sample1"
Sample1_AGATGCTGTCCAGCGT-1,1,"Adipocytes","Sample1"
Sample1_AGATGCTTCAGAGCGA-1,2.27202018532068,"Adipocytes","Sample1"
Sample1_AGATGCTTCCTGTAAG-1,1,"Vascular cells","Sample1"
Sample1_AGCATCACACAATGCT-1,2.45314426530886,"Adipocytes","Sample1"
Sample1_AGCATCACATGATAGA-1,2.21281825580754,"Adipocytes","Sample1"
Sample1_AGCATCAGTATCACGT-1,1,"Immune cells","Sample1"
Sample1_AGCATCAGTCGTCGGT-1,1,"Stromal cells","Sample1"
Sample1_AGCATCAGTCTGTAAC-1,1,"Vascular cells","Sample1"
Sample1_AGCATCAGTTGCATGT-1,1,"Vascular cells","Sample1"
Sample1_AGCATCATCGTCCTTG-1,1,"Adipocytes","Sample1"
Sample1_AGCCAATGTCCGTACG-1,1.77046283734479,"Stromal cells","Sample1"
Sample1_AGCCAATGTCTAGGCC-1,3.03746185594607,"Stromal cells","Sample1"
Sample1_AGCCAATTCAGGACAG-1,1,"Adipocytes","Sample1"
Sample1_AGCCACGAGAACGTGC-1,1,"Immune cells","Sample1"
Sample1_AGCCACGCAACTTCTT-1,2.56250123311979,"Stromal cells","Sample1"
Sample1_AGCCACGGTATGGTAA-1,1,"Stromal cells","Sample1"
Sample1_AGCCACGGTATTGACC-1,2.730140793513,"Adipocytes","Sample1"
Sample1_AGCCACGTCCATATGG-1,1,"Adipocytes","Sample1"
Sample1_AGCCACGTCCCACAGG-1,1,"Adipocytes","Sample1"
Sample1_AGCCAGCAGCTAAGTA-1,1,"Immune cells","Sample1"
Sample1_AGCCAGCAGGCTCACC-1,1,"Stromal cells","Sample1"
Sample1_AGCCAGCAGTCCGCGT-1,1,"Adipocytes","Sample1"
Sample1_AGCCAGCCAAAGTATG-1,1,"Stromal cells","Sample1"
Sample1_AGCCAGCCACTACCCT-1,2.35974347987893,"Immune cells","Sample1"
Sample1_AGCCAGCTCCTGGGTG-1,1.88696719607294,"Adipocytes","Sample1"
Sample1_AGCGATTAGACTTCAC-1,2.23070865633767,"Stromal cells","Sample1"
Sample1_AGCGATTAGCTCCCTT-1,1,"Stromal cells","Sample1"
Sample1_AGCGATTAGTAGCAAT-1,3.09380655968555,"Stromal cells","Sample1"
Sample1_AGCGATTCATCCGAGC-1,2.40186922486131,"Adipocytes","Sample1"
Sample1_AGCGATTCATTGACCA-1,1,"Vascular cells","Sample1"
Sample1_AGCGATTTCAACTCTT-1,3.62022784104085,"Stromal cells","Sample1"
Sample1_AGCGATTTCCGTATAG-1,1,"Immune cells","Sample1"
Sample1_AGCGATTTCTCCGCAT-1,2.01364172871333,"Adipocytes","Sample1"
Sample1_AGCGCCACAAAGAACT-1,2.47472637974173,"Stromal cells","Sample1"
Sample1_AGCGCCACAACAAGTA-1,1,"Stromal cells","Sample1"
Sample1_AGCGCCACACAGAGCA-1,1,"Immune cells","Sample1"
Sample1_AGCGCCACACCTGCAG-1,2.97723927763111,"Adipocytes","Sample1"
Sample1_AGCGCCAGTGTCATGT-1,1,"Adipocytes","Sample1"
Sample1_AGCGCCATCGCACGGT-1,2.0580847863941,"Stromal cells","Sample1"
Sample1_AGCGCCATCTTGGAAC-1,1,"Immune cells","Sample1"
Sample1_AGCGCTGAGGGCTGAT-1,3.07734437208911,"Stromal cells","Sample1"
Sample1_AGCGCTGAGTCACAGG-1,2.17856846495233,"Adipocytes","Sample1"
Sample1_AGCGCTGCAAGTATAG-1,1.78006500872564,"Adipocytes","Sample1"
Sample1_AGCGCTGCACAGCCAC-1,2.42038944920325,"Stromal cells","Sample1"
Sample1_AGCGCTGCACGGTGAA-1,1,"Adipocytes","Sample1"
Sample1_AGCGCTGTCGCCTTTG-1,1,"Immune cells","Sample1"
Sample1_AGCGCTGTCGCGAAGA-1,3.54614202902021,"Immune cells","Sample1"
Sample1_AGCGTATCAGCTTTCC-1,2.3629801961148,"Stromal cells","Sample1"
Sample1_AGCGTATCATGTCAGT-1,2.9408699880354,"Stromal cells","Sample1"
Sample1_AGCGTATGTTTACCAG-1,1,"Immune cells","Sample1"
Sample1_AGCGTATTCTCTCGAC-1,1,"Immune cells","Sample1"
Sample1_AGCGTCGCACTGTGAT-1,2.49144824386036,"Stromal cells","Sample1"
Sample1_AGCGTCGGTAAGTCAA-1,1,"Immune cells","Sample1"
Sample1_AGCTACACACAATGCT-1,1,"Adipocytes","Sample1"
Sample1_AGCTACACAGTAGTTC-1,1,"Immune cells","Sample1"
Sample1_AGCTACAGTGACAACG-1,2.72273374137272,"Immune cells","Sample1"
Sample1_AGCTACAGTGTATACC-1,2.95922753715815,"Immune cells","Sample1"
Sample1_AGCTACATCCCTTGGT-1,1,"Adipocytes","Sample1"
Sample1_AGCTCAACAACGATTC-1,1,"Stromal cells","Sample1"
Sample1_AGCTCAACATGGACAG-1,2.0018247702185,"Adipocytes","Sample1"
Sample1_AGCTCAAGTTAGTCGT-1,1,"Adipocytes","Sample1"
Sample1_AGCTCAAGTTCTCCTG-1,1,"Stromal cells","Sample1"
Sample1_AGCTCAATCGTTCATT-1,1.94231921742703,"Vascular cells","Sample1"
Sample1_AGCTCAATCTGCGGGT-1,1,"Stromal cells","Sample1"
Sample1_AGCTTCCCATTCCTCG-1,1,"Adipocytes","Sample1"
Sample1_AGCTTCCGTCACTAGT-1,1,"Immune cells","Sample1"
Sample1_AGCTTCCTCAAAGAAC-1,2.63487544900621,"Immune cells","Sample1"
Sample1_AGCTTCCTCCGAGCTG-1,1,"Stromal cells","Sample1"
Sample1_AGGAAATCAGACTGCC-1,3.76233604598158,"Immune cells","Sample1"
Sample1_AGGAAATCAGTACTAC-1,1,"Adipocytes","Sample1"
Sample1_AGGAAATCATTGCCGG-1,1,"Immune cells","Sample1"
Sample1_AGGAAATGTCCAAATC-1,1,"Stromal cells","Sample1"
Sample1_AGGAAATGTCGCTTAA-1,1,"Vascular cells","Sample1"
Sample1_AGGAAATTCCTTTGAT-1,3.60153305435011,"Stromal cells","Sample1"
Sample1_AGGAAATTCGTTGCCT-1,3.18056974287132,"Adipocytes","Sample1"
Sample1_AGGAATAAGCGAGTAC-1,1,"Vascular cells","Sample1"
Sample1_AGGAATACAGAAGTTA-1,2.05621574520185,"Stromal cells","Sample1"
Sample1_AGGAATAGTCTACGAT-1,1,"Immune cells","Sample1"
Sample1_AGGACGAAGCGAGAAA-1,4.74531446586581,"Stromal cells","Sample1"
Sample1_AGGACGAAGGATTCAA-1,1,"Immune cells","Sample1"
Sample1_AGGACGAAGTTCATGC-1,2.32263650934791,"Adipocytes","Sample1"
Sample1_AGGACGACAGACTGCC-1,1,"Adipocytes","Sample1"
Sample1_AGGACGAGTCCCTCAT-1,2.40813562644129,"Stromal cells","Sample1"
Sample1_AGGACGAGTCTTACTT-1,1,"Stromal cells","Sample1"
Sample1_AGGACGATCGTGCTCT-1,1,"Stromal cells","Sample1"
Sample1_AGGACGATCTACTCAT-1,2.06441927247944,"Stromal cells","Sample1"
Sample1_AGGACTTAGAGGGTCT-1,1,"Stromal cells","Sample1"
Sample1_AGGACTTCAATCGCCG-1,3.33069148836054,"Immune cells","Sample1"
Sample1_AGGACTTCACGGCCAT-1,2.30297975610059,"Stromal cells","Sample1"
Sample1_AGGACTTCATCCGGTG-1,1,"Vascular cells","Sample1"
Sample1_AGGACTTGTCAAAGTA-1,1,"Stromal cells","Sample1"
Sample1_AGGACTTGTCGTACAT-1,1,"Adipocytes","Sample1"
Sample1_AGGACTTGTTAAGGGC-1,1,"Vascular cells","Sample1"
Sample1_AGGACTTTCATGGCCG-1,1,"Immune cells","Sample1"
Sample1_AGGACTTTCGGCACTG-1,2.0769573856051,"Stromal cells","Sample1"
Sample1_AGGAGGTAGCACTAGG-1,1,"Immune cells","Sample1"
Sample1_AGGAGGTAGCATGGGT-1,1,"Stromal cells","Sample1"
Sample1_AGGAGGTAGGGACCAT-1,1,"Immune cells","Sample1"
Sample1_AGGAGGTCAATCGCGC-1,1,"Adipocytes","Sample1"
Sample1_AGGAGGTCAGAGTGAC-1,1,"Stromal cells","Sample1"
Sample1_AGGAGGTGTAATGCTC-1,2.47719999373916,"Adipocytes","Sample1"
Sample1_AGGAGGTGTCCTGTTC-1,1,"Stromal cells","Sample1"
Sample1_AGGAGGTTCCGAGCTG-1,1,"Vascular cells","Sample1"
Sample1_AGGAGGTTCCGATTAG-1,2.11404720110217,"Adipocytes","Sample1"
Sample1_AGGAGGTTCGCCAACG-1,1,"Stromal cells","Sample1"
Sample1_AGGATAAAGCGACCCT-1,1,"Adipocytes","Sample1"
Sample1_AGGATAACAGAAATCA-1,1,"Immune cells","Sample1"
Sample1_AGGATAAGTACCTGTA-1,2.45990873760818,"Stromal cells","Sample1"
Sample1_AGGATAATCTTCTTCC-1,3.854549518702,"Stromal cells","Sample1"
Sample1_AGGATCTAGACCATTC-1,3.43412438824543,"Immune cells","Sample1"
Sample1_AGGATCTCAAGTGGGT-1,3.31491749448671,"Immune cells","Sample1"
Sample1_AGGATCTCACGAAAGC-1,1,"Stromal cells","Sample1"
Sample1_AGGATCTGTGGCAACA-1,3.95453750893695,"Immune cells","Sample1"
Sample1_AGGATCTTCAATCGGT-1,1,"Adipocytes","Sample1"
Sample1_AGGATCTTCATTGCTT-1,1,"Stromal cells","Sample1"
Sample1_AGGATCTTCGGTCGGT-1,3.81384949195747,"Immune cells","Sample1"
Sample1_AGGCATTAGAAATCCA-1,1,"Adipocytes","Sample1"
Sample1_AGGCATTAGCGTGCCT-1,1,"Stromal cells","Sample1"
Sample1_AGGCATTAGTGCGACA-1,1,"Stromal cells","Sample1"
Sample1_AGGCATTAGTGTTGAA-1,3.2058037184276,"Vascular cells","Sample1"
Sample1_AGGCATTCACAATGAA-1,1,"Adipocytes","Sample1"
Sample1_AGGCATTCAGTGTGCC-1,1,"Stromal cells","Sample1"
Sample1_AGGCATTGTACGTGAG-1,2.07390361942988,"Adipocytes","Sample1"
Sample1_AGGCATTGTAGCTTGT-1,1,"Adipocytes","Sample1"
Sample1_AGGCATTGTCCAGGTC-1,1,"Immune cells","Sample1"
Sample1_AGGCATTTCACTTATC-1,1,"Stromal cells","Sample1"
Sample1_AGGCCACGTCACCACG-1,1,"Immune cells","Sample1"
Sample1_AGGCCACTCGGACTGC-1,3.04974233716016,"Stromal cells","Sample1"
Sample1_AGGCTGCAGAAACCCG-1,4.11994003284882,"Immune cells","Sample1"
Sample1_AGGCTGCAGAAATTGC-1,1,"Vascular cells","Sample1"
Sample1_AGGCTGCAGCCGCTTG-1,1,"Immune cells","Sample1"
Sample1_AGGCTGCCAACGGTAG-1,1,"Stromal cells","Sample1"
Sample1_AGGCTGCCAACTCGAT-1,1,"Adipocytes","Sample1"
Sample1_AGGCTGCGTGCTTATG-1,2.84762540377944,"Adipocytes","Sample1"
Sample1_AGGCTGCTCCTCGCAT-1,1,"Adipocytes","Sample1"
Sample1_AGGGAGTAGAAGCCTG-1,1,"Adipocytes","Sample1"
Sample1_AGGGAGTAGCAGCGAT-1,2.03620924818924,"Adipocytes","Sample1"
Sample1_AGGGAGTAGCCTTGAT-1,1,"Stromal cells","Sample1"
Sample1_AGGGAGTAGGCATCGA-1,1,"Immune cells","Sample1"
Sample1_AGGGAGTAGTAACGAT-1,1,"Adipocytes","Sample1"
Sample1_AGGGAGTTCTTCTAAC-1,1,"Stromal cells","Sample1"
Sample1_AGGGAGTTCTTTCTAG-1,1,"Vascular cells","Sample1"
Sample1_AGGGCCTAGCATTTGC-1,1,"Stromal cells","Sample1"
Sample1_AGGGCCTAGGGTCTTT-1,1,"Stromal cells","Sample1"
Sample1_AGGGCCTCAGAAATTG-1,1,"Adipocytes","Sample1"
Sample1_AGGGCCTCATGGACAG-1,3.46113581658714,"Immune cells","Sample1"
Sample1_AGGGCCTGTCATGGCC-1,2.33550233465579,"Adipocytes","Sample1"
Sample1_AGGGCCTTCTGCACCT-1,1,"Stromal cells","Sample1"
Sample1_AGGGCTCAGCAGATAT-1,1,"Vascular cells","Sample1"
Sample1_AGGGCTCCACCGCTAG-1,1,"Adipocytes","Sample1"
Sample1_AGGGCTCCACGCGCAT-1,2.6935081435172,"Adipocytes","Sample1"
Sample1_AGGGCTCCATCGATCA-1,2.08636401227482,"Adipocytes","Sample1"
Sample1_AGGGCTCGTACTTCCC-1,1,"Immune cells","Sample1"
Sample1_AGGGCTCGTGGTCCGT-1,1,"Immune cells","Sample1"
Sample1_AGGGCTCTCACCGGTG-1,1,"Adipocytes","Sample1"
Sample1_AGGGTCCAGTTGGACG-1,1,"Immune cells","Sample1"
Sample1_AGGGTCCCAAGGCTTT-1,1,"Vascular cells","Sample1"
Sample1_AGGGTCCCAGGCTCTG-1,1,"Immune cells","Sample1"
Sample1_AGGGTCCCATAGGAGC-1,1,"Adipocytes","Sample1"
Sample1_AGGGTCCGTAGCGCCT-1,1,"Immune cells","Sample1"
Sample1_AGGGTCCTCTACGGGC-1,1,"Immune cells","Sample1"
Sample1_AGGGTGAAGACCAGCA-1,4.14404702608989,"Vascular cells","Sample1"
Sample1_AGGGTGAAGTCAGGGT-1,2.97831228314442,"Immune cells","Sample1"
Sample1_AGGGTGAAGTCGGCAA-1,1,"Adipocytes","Sample1"
Sample1_AGGGTGACACTCAAGT-1,1,"Vascular cells","Sample1"
Sample1_AGGGTGAGTCTTTCTA-1,1,"Adipocytes","Sample1"
Sample1_AGGGTGAGTTGTTGCA-1,1,"Adipocytes","Sample1"
Sample1_AGGGTGATCCCAAGCG-1,3.79562082043978,"Immune cells","Sample1"
Sample1_AGGGTGATCGATAACC-1,1.64079464418791,"Adipocytes","Sample1"
Sample1_AGGGTTTAGACCAGCA-1,3.15027894264002,"Stromal cells","Sample1"
Sample1_AGGGTTTAGCTGAAGC-1,2.95957660556184,"Stromal cells","Sample1"
Sample1_AGGGTTTCAAGGTACG-1,1,"Stromal cells","Sample1"
Sample1_AGGGTTTCACCGGCTA-1,1,"Immune cells","Sample1"
Sample1_AGGGTTTGTGGTATGG-1,1.93361433714426,"Stromal cells","Sample1"
Sample1_AGGGTTTTCAGAATAG-1,1,"Stromal cells","Sample1"
Sample1_AGGTAGGAGAGTGGCT-1,1.97144783762267,"Adipocytes","Sample1"
Sample1_AGGTAGGAGGGCTTCC-1,1,"Vascular cells","Sample1"
Sample1_AGGTAGGCAGATCACT-1,1,"Immune cells","Sample1"
Sample1_AGGTAGGGTGCTCGTG-1,1,"Immune cells","Sample1"
Sample1_AGGTAGGGTGTATCCA-1,1,"Vascular cells","Sample1"
Sample1_AGGTAGGGTTGGAGGT-1,3.10153943691831,"Stromal cells","Sample1"
Sample1_AGGTCATAGCGGTAGT-1,1,"Immune cells","Sample1"
Sample1_AGGTCATAGTCCGCGT-1,3.82050467420199,"Stromal cells","Sample1"
Sample1_AGGTCATCAATATCCG-1,1,"Vascular cells","Sample1"
Sample1_AGGTCATGTCACAGTT-1,1,"Immune cells","Sample1"
Sample1_AGGTCATGTCTCGGGT-1,2.59082098285834,"Adipocytes","Sample1"
Sample1_AGGTCATGTGCAACAG-1,1,"Stromal cells","Sample1"
Sample1_AGGTCATTCAGTCAGT-1,1,"Adipocytes","Sample1"
Sample1_AGGTCATTCATTCTTG-1,2.88326132960893,"Stromal cells","Sample1"
Sample1_AGGTCTAAGCCAAGTG-1,1,"Adipocytes","Sample1"
Sample1_AGGTCTAAGTATGGCG-1,2.01757299042977,"Stromal cells","Sample1"
Sample1_AGGTCTACAACAGAGC-1,2.96870960512912,"Stromal cells","Sample1"
Sample1_AGGTCTACACCCAATA-1,1,"Immune cells","Sample1"
Sample1_AGGTCTACATATGAAG-1,1,"Stromal cells","Sample1"
Sample1_AGGTCTAGTACTGCGC-1,2.49896467357776,"Adipocytes","Sample1"
Sample1_AGGTCTAGTGCCGTAC-1,1,"Stromal cells","Sample1"
Sample1_AGGTGTTAGTAGTCCT-1,1,"Vascular cells","Sample1"
Sample1_AGGTGTTAGTGTAGTA-1,1,"Stromal cells","Sample1"
Sample1_AGGTGTTCAAATCAGA-1,2.53621604255417,"Adipocytes","Sample1"
Sample1_AGGTGTTCATCTCATT-1,3.14426850086851,"Stromal cells","Sample1"
Sample1_AGGTGTTCATTCGATG-1,1,"Stromal cells","Sample1"
Sample1_AGGTGTTGTGAATTGA-1,1,"Vascular cells","Sample1"
Sample1_AGGTGTTTCCAGGACC-1,1,"Stromal cells","Sample1"
Sample1_AGGTTACCACAACGTT-1,1,"Vascular cells","Sample1"
Sample1_AGGTTACTCTATGCCC-1,1,"Stromal cells","Sample1"
Sample1_AGGTTGTAGACCACGA-1,2.46505633091344,"Stromal cells","Sample1"
Sample1_AGGTTGTCAAGGCTTT-1,2.71447050547872,"Adipocytes","Sample1"
Sample1_AGGTTGTGTAGGACTG-1,1,"Vascular cells","Sample1"
Sample1_AGTAACCAGAGCTGAC-1,3.22360966339969,"Stromal cells","Sample1"
Sample1_AGTAACCCAGACAAAT-1,2.98010401219837,"Stromal cells","Sample1"
Sample1_AGTAACCCAGACCTGC-1,1,"Immune cells","Sample1"
Sample1_AGTAACCGTACAGGTG-1,1,"Immune cells","Sample1"
Sample1_AGTAACCGTAGTCGTT-1,1,"Immune cells","Sample1"
Sample1_AGTAACCTCCTCACGT-1,3.0407563993686,"Vascular cells","Sample1"
Sample1_AGTACCAAGGCATGCA-1,1,"Stromal cells","Sample1"
Sample1_AGTACCAGTCCTGAAT-1,1,"Adipocytes","Sample1"
Sample1_AGTACCAGTGGTTCTA-1,1,"Stromal cells","Sample1"
Sample1_AGTACCATCCCTTGGT-1,2.28928626513217,"Adipocytes","Sample1"
Sample1_AGTACCATCTCTTCAA-1,1,"Adipocytes","Sample1"
Sample1_AGTACTGAGCTCCACG-1,1,"Stromal cells","Sample1"
Sample1_AGTACTGCAATGTTGC-1,1,"Adipocytes","Sample1"
Sample1_AGTACTGCACCGTCGA-1,1,"Adipocytes","Sample1"
Sample1_AGTACTGGTCTTGTCC-1,1,"Stromal cells","Sample1"
Sample1_AGTACTGGTTGTGCAT-1,2.43192314015944,"Adipocytes","Sample1"
Sample1_AGTACTGTCCACCTGT-1,1,"Immune cells","Sample1"
Sample1_AGTAGCTAGAATTGCA-1,1.85912751414113,"Stromal cells","Sample1"
Sample1_AGTAGCTAGGCTTAAA-1,1,"Adipocytes","Sample1"
Sample1_AGTAGCTCAAGAGCTG-1,1,"Adipocytes","Sample1"
Sample1_AGTAGCTGTACGTGAG-1,1,"Stromal cells","Sample1"
Sample1_AGTAGCTGTACTAACC-1,1,"Adipocytes","Sample1"
Sample1_AGTAGCTTCATCCTAT-1,1,"Immune cells","Sample1"
Sample1_AGTAGCTTCGATGCTA-1,3.12715767699375,"Vascular cells","Sample1"
Sample1_AGTAGCTTCGGTCAGC-1,3.2291402508381,"Vascular cells","Sample1"
Sample1_AGTAGCTTCTGCCCTA-1,3.02480344377876,"Immune cells","Sample1"
Sample1_AGTAGTCAGGTGCAGT-1,1,"Stromal cells","Sample1"
Sample1_AGTAGTCCACAGCCAC-1,1,"Adipocytes","Sample1"
Sample1_AGTAGTCGTGTCCGTG-1,1,"Adipocytes","Sample1"
Sample1_AGTAGTCGTTGGCTAT-1,1,"Adipocytes","Sample1"
Sample1_AGTAGTCTCTGCGGAC-1,2.08493506336066,"Adipocytes","Sample1"
Sample1_AGTCAACAGGTTATAG-1,1,"Stromal cells","Sample1"
Sample1_AGTCAACAGTGTTCAC-1,2.86863594734354,"Immune cells","Sample1"
Sample1_AGTCAACCATTGGCAT-1,2.23082305097146,"Adipocytes","Sample1"
Sample1_AGTCAACGTGGACTAG-1,1,"Stromal cells","Sample1"
Sample1_AGTCAACTCAACTCTT-1,1,"Vascular cells","Sample1"
Sample1_AGTCAACTCCACGGGT-1,1,"Vascular cells","Sample1"
Sample1_AGTCAACTCTAGCAAC-1,1,"Adipocytes","Sample1"
Sample1_AGTCACAAGCCTCAAT-1,1,"Adipocytes","Sample1"
Sample1_AGTCACACACGTACAT-1,2.45389783447399,"Adipocytes","Sample1"
Sample1_AGTCACACAGCAGGAT-1,2.11281131018277,"Adipocytes","Sample1"
Sample1_AGTCACACAGTGCCTG-1,1,"Stromal cells","Sample1"
Sample1_AGTCACAGTACGTGAG-1,1,"Immune cells","Sample1"
Sample1_AGTCACAGTCATCCCT-1,3.44271233217692,"Immune cells","Sample1"
Sample1_AGTCACAGTGACTCGC-1,1,"Adipocytes","Sample1"
Sample1_AGTCACATCAGACCCG-1,1,"Adipocytes","Sample1"
Sample1_AGTCATGAGATGTTGA-1,1,"Stromal cells","Sample1"
Sample1_AGTCATGAGTGCACTT-1,3.18103416648712,"Immune cells","Sample1"
Sample1_AGTCATGCAACTCATG-1,1,"Stromal cells","Sample1"
Sample1_AGTCATGCACCCTTAC-1,1,"Stromal cells","Sample1"
Sample1_AGTCATGCACGAGGAT-1,3.87167962488401,"Immune cells","Sample1"
Sample1_AGTCATGCACGTAACT-1,1.83256449113687,"Stromal cells","Sample1"
Sample1_AGTCATGTCAGCGCGT-1,2.34718181177226,"Adipocytes","Sample1"
Sample1_AGTCATGTCATTCTTG-1,2.28359788827238,"Adipocytes","Sample1"
Sample1_AGTCATGTCGTGGCTG-1,3.33827032138668,"Stromal cells","Sample1"
Sample1_AGTCATGTCTCGTCAC-1,1,"Stromal cells","Sample1"
Sample1_AGTCATGTCTGTTGGA-1,1,"Vascular cells","Sample1"
Sample1_AGTCTCCAGCCGTCGT-1,3.78059366209879,"Immune cells","Sample1"
Sample1_AGTCTCCGTACAAAGT-1,1,"Stromal cells","Sample1"
Sample1_AGTCTCCGTACCCACG-1,2.02898983583195,"Vascular cells","Sample1"
Sample1_AGTCTCCGTATCTCTT-1,1,"Immune cells","Sample1"
Sample1_AGTCTCCGTGAGGATC-1,1,"Stromal cells","Sample1"
Sample1_AGTCTCCTCCGCAAAT-1,2.67298860542755,"Immune cells","Sample1"
Sample1_AGTCTCCTCCGGTAGC-1,1,"Immune cells","Sample1"
Sample1_AGTGACTAGAATCGCG-1,1,"Stromal cells","Sample1"
Sample1_AGTGACTGTAGAGCTG-1,1,"Adipocytes","Sample1"
Sample1_AGTGACTGTGATAGTA-1,1,"Adipocytes","Sample1"
Sample1_AGTGACTGTGGCTTAT-1,1.85925830712884,"Stromal cells","Sample1"
Sample1_AGTGACTGTTAGAGAT-1,1,"Immune cells","Sample1"
Sample1_AGTGATCAGACAAGCC-1,1,"Stromal cells","Sample1"
Sample1_AGTGATCAGCTCGAAG-1,1,"Stromal cells","Sample1"
Sample1_AGTGATCCACTCCTTG-1,1,"Adipocytes","Sample1"
Sample1_AGTGATCCAGCCCAGT-1,1,"Stromal cells","Sample1"
Sample1_AGTGATCGTATGCGTT-1,1,"Vascular cells","Sample1"
Sample1_AGTGATCTCATGGATC-1,3.07734437208911,"Immune cells","Sample1"
Sample1_AGTGATCTCCTTTAGT-1,1,"Stromal cells","Sample1"
Sample1_AGTGCCGAGAAACTCA-1,1,"Immune cells","Sample1"
Sample1_AGTGCCGCAAGGCAAC-1,2.51178494094777,"Stromal cells","Sample1"
Sample1_AGTGCCGGTGATGTAA-1,1,"Vascular cells","Sample1"
Sample1_AGTGCCGGTTATAGCC-1,2.04917256292988,"Stromal cells","Sample1"
Sample1_AGTGCCGGTTCGAAGG-1,1,"Immune cells","Sample1"
Sample1_AGTGCCGTCAACCTTT-1,1,"Immune cells","Sample1"
Sample1_AGTGCCGTCGCCGATG-1,2.51288802645843,"Adipocytes","Sample1"
Sample1_AGTGTTGCAAGCTACT-1,4.68096621525778,"Immune cells","Sample1"
Sample1_AGTGTTGCACGTCGTG-1,1,"Immune cells","Sample1"
Sample1_AGTGTTGGTAGACGTG-1,1,"Stromal cells","Sample1"
Sample1_AGTGTTGTCGAGAACG-1,1,"Vascular cells","Sample1"
Sample1_AGTTAGCAGTGCTACT-1,2.73955974323462,"Immune cells","Sample1"
Sample1_AGTTAGCGTGATAGTA-1,1,"Immune cells","Sample1"
Sample1_AGTTAGCGTGTCACAT-1,2.44121011871601,"Stromal cells","Sample1"
Sample1_AGTTAGCTCATCGCCT-1,2.75838777152377,"Adipocytes","Sample1"
Sample1_AGTTCCCAGCGATGCA-1,1,"Adipocytes","Sample1"
Sample1_AGTTCCCCACCAATTG-1,1,"Stromal cells","Sample1"
Sample1_AGTTCCCCATCAGTCA-1,2.35374862108525,"Stromal cells","Sample1"
Sample1_AGTTCCCGTAATGATG-1,1,"Stromal cells","Sample1"
Sample1_AGTTCCCTCCTCTGCA-1,2.60837209831775,"Stromal cells","Sample1"
Sample1_AGTTCCCTCGCAGTCG-1,1,"Adipocytes","Sample1"
Sample1_AGTTCCCTCGGTTAGT-1,1,"Adipocytes","Sample1"
Sample1_AGTTCGAAGAGGATCC-1,1,"Immune cells","Sample1"
Sample1_AGTTCGAAGCAATTAG-1,1,"Immune cells","Sample1"
Sample1_AGTTCGAAGTGCCGAA-1,2.37765692841824,"Adipocytes","Sample1"
Sample1_AGTTCGAGTCGATTTG-1,1,"Immune cells","Sample1"
Sample1_AGTTCGATCAGCCTCT-1,1,"Immune cells","Sample1"
Sample1_AGTTCGATCATTGAGC-1,1,"Vascular cells","Sample1"
Sample1_AGTTCGATCCCTTCCC-1,1,"Stromal cells","Sample1"
Sample1_ATACCGAAGTAGGATT-1,1,"Immune cells","Sample1"
Sample1_ATACCGAAGTTAGAAC-1,1,"Stromal cells","Sample1"
Sample1_ATACCGATCTTAGTTC-1,1,"Immune cells","Sample1"
Sample1_ATACCTTCAACAAAGT-1,2.47955243525356,"Immune cells","Sample1"
Sample1_ATACCTTCAGCTATTG-1,1,"Stromal cells","Sample1"
Sample1_ATACCTTGTGTTCCAA-1,1,"Adipocytes","Sample1"
Sample1_ATACTTCCAACCCTAA-1,2.44864196603702,"Adipocytes","Sample1"
Sample1_ATACTTCCAGGAGGAG-1,1,"Immune cells","Sample1"
Sample1_ATACTTCCATTCTCTA-1,1,"Adipocytes","Sample1"
Sample1_ATACTTCTCACGGGAA-1,2.60656411784832,"Immune cells","Sample1"
Sample1_ATACTTCTCGGAGTAG-1,1,"Vascular cells","Sample1"
Sample1_ATACTTCTCGTGGCGT-1,1,"Immune cells","Sample1"
Sample1_ATACTTCTCTGTTCAT-1,3.99521941893703,"Stromal cells","Sample1"
Sample1_ATAGACCAGACTACGG-1,1,"Immune cells","Sample1"
Sample1_ATAGACCCACCCTCTA-1,2.83667752136551,"Stromal cells","Sample1"
Sample1_ATAGACCCATGAAGCG-1,1,"Immune cells","Sample1"
Sample1_ATAGAGAAGAGCCGAT-1,3.8654123694741,"Stromal cells","Sample1"
Sample1_ATAGAGAAGTCGGGAT-1,1,"Immune cells","Sample1"
Sample1_ATAGAGAGTATGGAAT-1,1,"Adipocytes","Sample1"
Sample1_ATAGAGAGTCATCCGG-1,1,"Stromal cells","Sample1"
Sample1_ATAGAGAGTCCAGGTC-1,1,"Immune cells","Sample1"
Sample1_ATAGAGAGTTGCGTAT-1,1,"Immune cells","Sample1"
Sample1_ATAGAGATCTCTCTAA-1,1,"Immune cells","Sample1"
Sample1_ATAGGCTAGATTAGTG-1,1,"Stromal cells","Sample1"
Sample1_ATAGGCTAGCATATGA-1,2.43240845022191,"Adipocytes","Sample1"
Sample1_ATAGGCTAGCTCGCAC-1,2.451139207884,"Stromal cells","Sample1"
Sample1_ATAGGCTAGGATCACG-1,1,"Stromal cells","Sample1"
Sample1_ATAGGCTAGTTTGCTG-1,1,"Stromal cells","Sample1"
Sample1_ATAGGCTGTTCAGGTT-1,1,"Stromal cells","Sample1"
Sample1_ATAGGCTGTTGAGGAC-1,1,"Adipocytes","Sample1"
Sample1_ATAGGCTTCAACCGAT-1,1,"Stromal cells","Sample1"
Sample1_ATAGGCTTCATCGACA-1,1,"Stromal cells","Sample1"
Sample1_ATATCCTAGGTTCTAC-1,3.31574019311609,"Vascular cells","Sample1"
Sample1_ATATCCTAGTAGACCG-1,1.9533505562581,"Adipocytes","Sample1"
Sample1_ATATCCTCAAATTGGA-1,1,"Immune cells","Sample1"
Sample1_ATATCCTCACAAAGCG-1,2.34971511480258,"Adipocytes","Sample1"
Sample1_ATATCCTCAGGAGGTT-1,1,"Stromal cells","Sample1"
Sample1_ATATCCTCATCATCTT-1,2.00788902404182,"Adipocytes","Sample1"
Sample1_ATATCCTGTATCGCGC-1,3.01742049224816,"Immune cells","Sample1"
Sample1_ATATCCTGTCGAGCTC-1,3.50437875320082,"Immune cells","Sample1"
Sample1_ATATCCTGTCTCGACG-1,1,"Immune cells","Sample1"
Sample1_ATATCCTGTGCCCTTT-1,1,"Stromal cells","Sample1"
Sample1_ATCACAGAGCGTGAAC-1,1,"Immune cells","Sample1"
Sample1_ATCACAGAGGTTGCCC-1,1,"Immune cells","Sample1"
Sample1_ATCACAGCACTGATTG-1,2.82632954847501,"Adipocytes","Sample1"
Sample1_ATCACAGGTTGCGAAG-1,1,"Stromal cells","Sample1"
Sample1_ATCACAGTCTATGCCC-1,1,"Immune cells","Sample1"
Sample1_ATCACGAAGGAGGTTC-1,1,"Adipocytes","Sample1"
Sample1_ATCACGACAAAGCAAT-1,1,"Immune cells","Sample1"
Sample1_ATCACGACAGTGTGGA-1,2.08774491014005,"Stromal cells","Sample1"
Sample1_ATCACGACATGTTACG-1,3.11680980684066,"Immune cells","Sample1"
Sample1_ATCACGATCATTCTTG-1,1,"Adipocytes","Sample1"
Sample1_ATCACGATCCTCCACA-1,1,"Stromal cells","Sample1"
Sample1_ATCACGATCGAGTCCG-1,1,"Vascular cells","Sample1"
Sample1_ATCACGATCTACCACC-1,2.2262658109939,"Adipocytes","Sample1"
Sample1_ATCACTTAGCGTGCCT-1,1.69960923858804,"Stromal cells","Sample1"
Sample1_ATCACTTGTCGCTGCA-1,2.1597017822777,"Stromal cells","Sample1"
Sample1_ATCACTTGTGGGAGAG-1,1,"Adipocytes","Sample1"
Sample1_ATCACTTTCATCGCCT-1,2.03115189242811,"Adipocytes","Sample1"
Sample1_ATCACTTTCATTTGTC-1,2.55332694264181,"Immune cells","Sample1"
Sample1_ATCACTTTCGCTTAAG-1,1,"Adipocytes","Sample1"
Sample1_ATCAGGTAGTTCCGTA-1,1,"Adipocytes","Sample1"
Sample1_ATCAGGTGTAGCGATG-1,3.01010809137879,"Adipocytes","Sample1"
Sample1_ATCAGGTGTTCAGCTA-1,2.06569612916722,"Stromal cells","Sample1"
Sample1_ATCAGGTTCACTACTT-1,2.32415329486945,"Stromal cells","Sample1"
Sample1_ATCAGGTTCTAGTGTG-1,1,"Vascular cells","Sample1"
Sample1_ATCATTCAGATGGTCG-1,1,"Stromal cells","Sample1"
Sample1_ATCATTCAGCTCGCAC-1,1,"Adipocytes","Sample1"
Sample1_ATCATTCCAACTCATG-1,1,"Stromal cells","Sample1"
Sample1_ATCATTCCAATTCTTC-1,1,"Vascular cells","Sample1"
Sample1_ATCATTCCACCCTGTT-1,3.91434821331261,"Stromal cells","Sample1"
Sample1_ATCATTCCAGTTCTAG-1,1,"Stromal cells","Sample1"
Sample1_ATCATTCCATCCGGCA-1,3.28346064977596,"Vascular cells","Sample1"
Sample1_ATCATTCGTAGGTGCA-1,1,"Immune cells","Sample1"
Sample1_ATCATTCGTGGTACAG-1,2.3675415044473,"Adipocytes","Sample1"
Sample1_ATCATTCGTTGTGTTG-1,1,"Stromal cells","Sample1"
Sample1_ATCATTCTCACTGTTT-1,3.01347435610029,"Immune cells","Sample1"
Sample1_ATCCACCAGACTTAAG-1,1,"Stromal cells","Sample1"
Sample1_ATCCACCAGGCTTAAA-1,3.97019312519473,"Stromal cells","Sample1"
Sample1_ATCCACCAGGTGAGCT-1,1,"Immune cells","Sample1"
Sample1_ATCCACCAGGTTCACT-1,1,"Immune cells","Sample1"
Sample1_ATCCACCCACCAGCGT-1,3.96262129824963,"Stromal cells","Sample1"
Sample1_ATCCACCCAGGTTCGC-1,1,"Stromal cells","Sample1"
Sample1_ATCCATTAGGCTTAAA-1,2.68130087784479,"Adipocytes","Sample1"
Sample1_ATCCATTCACCGTGGT-1,1,"Adipocytes","Sample1"
Sample1_ATCCATTGTAACTTCG-1,1,"Adipocytes","Sample1"
Sample1_ATCCATTTCAATCCAG-1,1.51687119977396,"Stromal cells","Sample1"
Sample1_ATCCATTTCCATCTGC-1,2.87211955325972,"Vascular cells","Sample1"
Sample1_ATCCCTGAGGACCCAA-1,1,"Adipocytes","Sample1"
Sample1_ATCCCTGAGTACGTCT-1,1,"Vascular cells","Sample1"
Sample1_ATCCCTGTCAACCTCC-1,1,"Vascular cells","Sample1"
Sample1_ATCCCTGTCGCCAGAC-1,1,"Stromal cells","Sample1"
Sample1_ATCCGTCAGCCTGAGA-1,1.88848132897318,"Adipocytes","Sample1"
Sample1_ATCCGTCAGTTCTCTT-1,3.84077481675679,"Immune cells","Sample1"
Sample1_ATCCGTCCAACCGTGC-1,1,"Stromal cells","Sample1"
Sample1_ATCCGTCCACACCTAA-1,2.15451872222323,"Adipocytes","Sample1"
Sample1_ATCCGTCCAGCGTAGA-1,1,"Stromal cells","Sample1"
Sample1_ATCCGTCCAGTGTGCC-1,1,"Immune cells","Sample1"
Sample1_ATCCGTCGTTATAGAG-1,1,"Stromal cells","Sample1"
Sample1_ATCCGTCTCATTGTGG-1,2.91230551223757,"Stromal cells","Sample1"
Sample1_ATCCGTCTCTAGACAC-1,2.97777559024385,"Vascular cells","Sample1"
Sample1_ATCCTATAGGCAATGC-1,1.74639662566838,"Stromal cells","Sample1"
Sample1_ATCCTATAGGCTCAAG-1,1,"Adipocytes","Sample1"
Sample1_ATCCTATCAGAGCGTA-1,1,"Stromal cells","Sample1"
Sample1_ATCCTATGTCAGTCGC-1,1,"Stromal cells","Sample1"
Sample1_ATCCTATGTCCGAAAG-1,1,"Adipocytes","Sample1"
Sample1_ATCCTATTCATCTGTT-1,1,"Stromal cells","Sample1"
Sample1_ATCGATGAGTAGAGTT-1,1,"Vascular cells","Sample1"
Sample1_ATCGATGCAAGCTCTA-1,2.51040875805983,"Stromal cells","Sample1"
Sample1_ATCGATGCACCTTCCA-1,1,"Stromal cells","Sample1"
Sample1_ATCGATGCAGCGAGTA-1,1,"Adipocytes","Sample1"
Sample1_ATCGATGCATTCACAG-1,1.72971947018329,"Stromal cells","Sample1"
Sample1_ATCGATGGTGGCACTC-1,3.86697506219861,"Immune cells","Sample1"
Sample1_ATCGATGGTGGTCTTA-1,1,"Immune cells","Sample1"
Sample1_ATCGATGGTTCCTACC-1,1,"Stromal cells","Sample1"
Sample1_ATCGATGGTTCTCTCG-1,1,"Adipocytes","Sample1"
Sample1_ATCGATGTCTCATAGG-1,1.71246685486435,"Stromal cells","Sample1"
Sample1_ATCGCCTAGCTTCGTA-1,1,"Adipocytes","Sample1"
Sample1_ATCGCCTAGGAATTAC-1,1,"Adipocytes","Sample1"
Sample1_ATCGCCTAGTACTGGG-1,1,"Stromal cells","Sample1"
Sample1_ATCGCCTCAGAGGTAC-1,1,"Stromal cells","Sample1"
Sample1_ATCGCCTCAGGACTAG-1,1,"Adipocytes","Sample1"
Sample1_ATCGCCTCAGTTTCGA-1,1,"Stromal cells","Sample1"
Sample1_ATCGCCTGTGCAAGAC-1,3.78486113153141,"Immune cells","Sample1"
Sample1_ATCGGATCAGTTAGGG-1,1,"Vascular cells","Sample1"
Sample1_ATCGGATTCCCATTCG-1,1,"Vascular cells","Sample1"
Sample1_ATCGGCGAGGAAAGAC-1,1,"Adipocytes","Sample1"
Sample1_ATCGGCGCAAAGAACT-1,1.56816380188573,"Stromal cells","Sample1"
Sample1_ATCGGCGGTAGTGGCA-1,1,"Adipocytes","Sample1"
Sample1_ATCGGCGTCCGTATGA-1,1,"Immune cells","Sample1"
Sample1_ATCGGCGTCTCCACTG-1,2.06676794560538,"Stromal cells","Sample1"
Sample1_ATCGTAGAGAAGGATG-1,2.42564878117569,"Adipocytes","Sample1"
Sample1_ATCGTAGCACATTGTG-1,1,"Immune cells","Sample1"
Sample1_ATCGTAGTCCATAAGC-1,3.59558173422028,"Immune cells","Sample1"
Sample1_ATCGTCCCAATCTCTT-1,1,"Stromal cells","Sample1"
Sample1_ATCGTCCCAGTGTATC-1,1,"Immune cells","Sample1"
Sample1_ATCGTCCGTTATGGTC-1,1,"Immune cells","Sample1"
Sample1_ATCGTCCGTTCCATTT-1,3.53505306619233,"Stromal cells","Sample1"
Sample1_ATCGTCCTCCGACATA-1,1,"Vascular cells","Sample1"
Sample1_ATCGTCCTCTAGTGAC-1,1,"Immune cells","Sample1"
Sample1_ATCGTCCTCTCGCCTA-1,1,"Immune cells","Sample1"
Sample1_ATCGTGACAACTAGAA-1,1,"Adipocytes","Sample1"
Sample1_ATCGTGACATCTTTCA-1,1,"Vascular cells","Sample1"
Sample1_ATCGTGAGTTAGTTCG-1,1,"Adipocytes","Sample1"
Sample1_ATCGTGATCATCGCAA-1,1,"Stromal cells","Sample1"
Sample1_ATCGTGATCGATACGT-1,2.44077934073047,"Stromal cells","Sample1"
Sample1_ATCGTGATCTCCTGCA-1,3.17755756942965,"Adipocytes","Sample1"
Sample1_ATCTCTACACAGCATT-1,1,"Stromal cells","Sample1"
Sample1_ATCTCTACACATAACC-1,1,"Stromal cells","Sample1"
Sample1_ATCTCTACACCAAAGG-1,1,"Immune cells","Sample1"
Sample1_ATCTCTAGTCAAACGG-1,3.5809750428345,"Vascular cells","Sample1"
Sample1_ATCTCTAGTGGACCTC-1,1,"Vascular cells","Sample1"
Sample1_ATCTCTATCATGCGGC-1,1,"Stromal cells","Sample1"
Sample1_ATCTCTATCATTACTC-1,2.35501032832602,"Stromal cells","Sample1"
Sample1_ATCTCTATCATTTCCA-1,1,"Immune cells","Sample1"
Sample1_ATCTCTATCGATGCAT-1,1,"Immune cells","Sample1"
Sample1_ATCTCTATCGCCTATC-1,1,"Stromal cells","Sample1"
Sample1_ATCTCTATCTTTCGAT-1,2.5322213959964,"Stromal cells","Sample1"
Sample1_ATCTTCACAGAGGTAC-1,4.9925238732694,"Vascular cells","Sample1"
Sample1_ATCTTCAGTGTACGCC-1,1.95112701739344,"Stromal cells","Sample1"
Sample1_ATCTTCATCCTTATGT-1,1,"Immune cells","Sample1"
Sample1_ATCTTCATCTCAGAAC-1,1,"Adipocytes","Sample1"
Sample1_ATGAAAGAGACGCAGT-1,3.21012798217213,"Stromal cells","Sample1"
Sample1_ATGAAAGCAAAGCGTG-1,1,"Immune cells","Sample1"
Sample1_ATGAAAGGTACTTCCC-1,1,"Adipocytes","Sample1"
Sample1_ATGAAAGGTATCGAAA-1,3.1336948960358,"Immune cells","Sample1"
Sample1_ATGAAAGGTCCGGTCA-1,1,"Stromal cells","Sample1"
Sample1_ATGAAAGGTCTTGAAC-1,1,"Stromal cells","Sample1"
Sample1_ATGAAAGTCACTGGTA-1,1,"Immune cells","Sample1"
Sample1_ATGAAAGTCACTTCTA-1,1,"Adipocytes","Sample1"
Sample1_ATGAAAGTCATCAGTG-1,1,"Adipocytes","Sample1"
Sample1_ATGAAAGTCCTTATGT-1,3.02708950432037,"Vascular cells","Sample1"
Sample1_ATGAAAGTCTATACGG-1,1,"Immune cells","Sample1"
Sample1_ATGAAAGTCTGTCAGA-1,1,"Immune cells","Sample1"
Sample1_ATGACCAAGAATTTGG-1,1,"Immune cells","Sample1"
Sample1_ATGACCAAGCGGGTAT-1,3.42000376355257,"Immune cells","Sample1"
Sample1_ATGACCAAGTCTAGAA-1,3.67131361394878,"Stromal cells","Sample1"
Sample1_ATGACCACAATTGTGC-1,1.80404787659339,"Stromal cells","Sample1"
Sample1_ATGACCAGTGACAGGT-1,1,"Immune cells","Sample1"
Sample1_ATGACCAGTTTGCAGT-1,1,"Immune cells","Sample1"
Sample1_ATGACCATCCACGTAA-1,1,"Vascular cells","Sample1"
Sample1_ATGACCATCGAACCTA-1,2.89505454071788,"Vascular cells","Sample1"
Sample1_ATGACCATCGCGAAGA-1,1,"Adipocytes","Sample1"
Sample1_ATGAGGGAGAAGCCAC-1,2.97030160217947,"Stromal cells","Sample1"
Sample1_ATGAGGGAGGGTACAC-1,1,"Immune cells","Sample1"
Sample1_ATGAGGGCAATCAAGA-1,2.33902331277977,"Immune cells","Sample1"
Sample1_ATGAGGGCAGCTGAGA-1,2.52346328132922,"Adipocytes","Sample1"
Sample1_ATGAGGGCAGCTGTGC-1,1,"Stromal cells","Sample1"
Sample1_ATGAGGGCAGGAACCA-1,3.44752163191848,"Stromal cells","Sample1"
Sample1_ATGAGGGGTATCGAGG-1,1,"Immune cells","Sample1"
Sample1_ATGAGTCAGAACAAGG-1,1,"Immune cells","Sample1"
Sample1_ATGAGTCAGACAGCGT-1,1.51796619289206,"Stromal cells","Sample1"
Sample1_ATGAGTCAGCCGGATA-1,1,"Adipocytes","Sample1"
Sample1_ATGAGTCAGGATGGCT-1,1,"Stromal cells","Sample1"
Sample1_ATGAGTCAGGTAGCAC-1,2.36732350246166,"Adipocytes","Sample1"
Sample1_ATGAGTCTCTCGTGGG-1,1,"Stromal cells","Sample1"
Sample1_ATGATCGCATGGGAAC-1,1.96577011597461,"Stromal cells","Sample1"
Sample1_ATGATCGGTCGTATTG-1,1,"Stromal cells","Sample1"
Sample1_ATGATCGTCAACACGT-1,1,"Stromal cells","Sample1"
Sample1_ATGATCGTCGGCACTG-1,1.87415251088944,"Adipocytes","Sample1"
Sample1_ATGATCGTCGGTCAGC-1,1,"Immune cells","Sample1"
Sample1_ATGCATGAGGGCTTCC-1,1,"Adipocytes","Sample1"
Sample1_ATGCATGCACATTACG-1,1,"Stromal cells","Sample1"
Sample1_ATGCATGCAGAGTCAG-1,1,"Vascular cells","Sample1"
Sample1_ATGCATGCAGCACACC-1,1,"Stromal cells","Sample1"
Sample1_ATGCATGGTCGGTGAA-1,1,"Adipocytes","Sample1"
Sample1_ATGCATGTCCCAGTGG-1,3.74444903630255,"Vascular cells","Sample1"
Sample1_ATGCCTCAGAGTCCGA-1,2.41470318139231,"Adipocytes","Sample1"
Sample1_ATGCCTCAGCTGGCCT-1,1,"Stromal cells","Sample1"
Sample1_ATGCCTCCAACCAGAG-1,1,"Adipocytes","Sample1"
Sample1_ATGCCTCCACAAATCC-1,2.63255280174334,"Vascular cells","Sample1"
Sample1_ATGCCTCGTGAGAACC-1,1,"Stromal cells","Sample1"
Sample1_ATGCCTCTCGTAATGC-1,1,"Adipocytes","Sample1"
Sample1_ATGCGATAGTAGATCA-1,1,"Adipocytes","Sample1"
Sample1_ATGCGATCAAATCAGA-1,1,"Adipocytes","Sample1"
Sample1_ATGCGATCACCACATA-1,1,"Adipocytes","Sample1"
Sample1_ATGCGATCATCTTAGG-1,2.04646777516185,"Stromal cells","Sample1"
Sample1_ATGCGATGTATCATGC-1,2.16534163265356,"Stromal cells","Sample1"
Sample1_ATGCGATGTCTACGTA-1,1,"Adipocytes","Sample1"
Sample1_ATGCGATGTCTCTCTG-1,1,"Stromal cells","Sample1"
Sample1_ATGCGATTCGCGTTTC-1,3.33573628541172,"Stromal cells","Sample1"
Sample1_ATGGAGGAGAGCAGCT-1,3.78628821373635,"Immune cells","Sample1"
Sample1_ATGGAGGAGGTAGCAC-1,2.2001828512909,"Adipocytes","Sample1"
Sample1_ATGGAGGAGTTGGAAT-1,1,"Stromal cells","Sample1"
Sample1_ATGGAGGCAAGGGTCA-1,1,"Immune cells","Sample1"
Sample1_ATGGAGGCACAACCGC-1,2.22899559781127,"Vascular cells","Sample1"
Sample1_ATGGAGGGTATTTCCT-1,1,"Immune cells","Sample1"
Sample1_ATGGAGGGTCCGATCG-1,3.89074961544836,"Stromal cells","Sample1"
Sample1_ATGGAGGGTGTCCACG-1,1,"Adipocytes","Sample1"
Sample1_ATGGAGGGTTCTTAGG-1,3.6502724004354,"Immune cells","Sample1"
Sample1_ATGGAGGTCTAAGCGT-1,1,"Adipocytes","Sample1"
Sample1_ATGGAGGTCTCCGCAT-1,1,"Stromal cells","Sample1"
Sample1_ATGGATCAGCTGCCAC-1,2.02300978709201,"Stromal cells","Sample1"
Sample1_ATGGATCCACATATCG-1,1,"Vascular cells","Sample1"
Sample1_ATGGATCCACCTGATA-1,3.16550769529511,"Immune cells","Sample1"
Sample1_ATGGATCGTAGTTACC-1,3.97312237002494,"Vascular cells","Sample1"
Sample1_ATGGATCGTCACGTGC-1,2.20967283031442,"Vascular cells","Sample1"
Sample1_ATGGATCTCGGTGAAG-1,1,"Adipocytes","Sample1"
Sample1_ATGGGAGAGTCTGTAC-1,1,"Immune cells","Sample1"
Sample1_ATGGGAGCAGCGACCT-1,1.64901722342417,"Stromal cells","Sample1"
Sample1_ATGGGAGGTGATTCTG-1,3.32235164265114,"Stromal cells","Sample1"
Sample1_ATGGGAGGTTGCGAAG-1,1.86267381852474,"Stromal cells","Sample1"
Sample1_ATGGGAGTCCATTGCC-1,1,"Stromal cells","Sample1"
Sample1_ATGGGAGTCCCATACC-1,1,"Adipocytes","Sample1"
Sample1_ATGGGTTCAAGTGGTG-1,2.00160673051773,"Adipocytes","Sample1"
Sample1_ATGGGTTCACAAGTGG-1,1,"Immune cells","Sample1"
Sample1_ATGGGTTCAGGATGAC-1,1,"Immune cells","Sample1"
Sample1_ATGGGTTTCCCTCAAC-1,1,"Adipocytes","Sample1"
Sample1_ATGGGTTTCCGCACGA-1,2.27585306954172,"Adipocytes","Sample1"
Sample1_ATGGGTTTCTATACGG-1,1,"Stromal cells","Sample1"
Sample1_ATGGGTTTCTATCCAT-1,1,"Immune cells","Sample1"
Sample1_ATGGTTGAGCGCCTAC-1,1,"Stromal cells","Sample1"
Sample1_ATGGTTGCAGACACAG-1,1,"Immune cells","Sample1"
Sample1_ATGGTTGCAGACACCC-1,1,"Adipocytes","Sample1"
Sample1_ATGGTTGCAGTTGAAA-1,1,"Stromal cells","Sample1"
Sample1_ATGGTTGGTAAGACCG-1,1,"Stromal cells","Sample1"
Sample1_ATGGTTGTCACATTGG-1,1,"Stromal cells","Sample1"
Sample1_ATGGTTGTCTGAGAAA-1,1.8778485960367,"Stromal cells","Sample1"
Sample1_ATGTCCCAGCCTTCTC-1,1,"Stromal cells","Sample1"
Sample1_ATGTCCCAGGTGAGAA-1,1,"Immune cells","Sample1"
Sample1_ATGTCCCAGTCTGCGC-1,1,"Adipocytes","Sample1"
Sample1_ATGTCCCCAAACTCGT-1,1,"Immune cells","Sample1"
Sample1_ATGTCCCCAATAGTGA-1,2.26851931163146,"Immune cells","Sample1"
Sample1_ATGTCCCCACCTCTGT-1,1,"Stromal cells","Sample1"
Sample1_ATGTCCCCACTGGATT-1,1,"Stromal cells","Sample1"
Sample1_ATGTCCCCAGCGTACC-1,3.78201386269936,"Immune cells","Sample1"
Sample1_ATGTCCCCATGACGAG-1,1,"Immune cells","Sample1"
Sample1_ATGTCCCGTCAAAGCG-1,1,"Adipocytes","Sample1"
Sample1_ATGTCTTAGCATCAGG-1,4.04008882372175,"Immune cells","Sample1"
Sample1_ATGTCTTCACCAGTAT-1,1,"Adipocytes","Sample1"
Sample1_ATGTCTTTCGAAGTGG-1,2.55903338117728,"Stromal cells","Sample1"
Sample1_ATGTCTTTCTATTGTC-1,1,"Adipocytes","Sample1"
Sample1_ATTACCTAGCGGACAT-1,1,"Stromal cells","Sample1"
Sample1_ATTACCTAGGGAGAAT-1,1,"Immune cells","Sample1"
Sample1_ATTACCTAGTCATGAA-1,1,"Adipocytes","Sample1"
Sample1_ATTACCTCAAACCGGA-1,3.52526876846663,"Stromal cells","Sample1"
Sample1_ATTACCTCAAGAATGT-1,2.53793562934172,"Adipocytes","Sample1"
Sample1_ATTACCTGTAGTACGG-1,2.14559517366274,"Stromal cells","Sample1"
Sample1_ATTACCTGTGACAACG-1,2.82895755035911,"Vascular cells","Sample1"
Sample1_ATTACCTGTTGCATTG-1,1,"Stromal cells","Sample1"
Sample1_ATTACCTTCAGAACCT-1,1,"Immune cells","Sample1"
Sample1_ATTACCTTCCACCTGT-1,2.16823537917702,"Adipocytes","Sample1"
Sample1_ATTACTCAGTCGAGGT-1,1,"Vascular cells","Sample1"
Sample1_ATTACTCCAAAGCAAT-1,1,"Immune cells","Sample1"
Sample1_ATTACTCCACCAGCTG-1,1,"Vascular cells","Sample1"
Sample1_ATTACTCCAGAAATTG-1,1,"Vascular cells","Sample1"
Sample1_ATTACTCCAGGATGAC-1,1,"Stromal cells","Sample1"
Sample1_ATTACTCCAGTCTGGC-1,1,"Stromal cells","Sample1"
Sample1_ATTACTCTCCATTTGT-1,2.45869177161548,"Stromal cells","Sample1"
Sample1_ATTACTCTCTCAGAAC-1,1.65799933868427,"Stromal cells","Sample1"
Sample1_ATTATCCAGCCGGAAT-1,1,"Stromal cells","Sample1"
Sample1_ATTATCCAGGATGGCT-1,2.10762620682353,"Adipocytes","Sample1"
Sample1_ATTATCCCAGCAATTC-1,1,"Stromal cells","Sample1"
Sample1_ATTATCCGTAACACGG-1,1,"Adipocytes","Sample1"
Sample1_ATTATCCGTACGCTTA-1,1.37768619034602,"Stromal cells","Sample1"
Sample1_ATTATCCTCAGTGTGT-1,3.95741626052516,"Immune cells","Sample1"
Sample1_ATTATCCTCGAACGCC-1,3.57423016653601,"Vascular cells","Sample1"
Sample1_ATTATCCTCTGTGCGG-1,1,"Immune cells","Sample1"
Sample1_ATTCACTAGTAAGACT-1,2.67492500739441,"Stromal cells","Sample1"
Sample1_ATTCACTCAAGTGATA-1,2.71409722645863,"Stromal cells","Sample1"
Sample1_ATTCACTCATAGTCGT-1,1,"Stromal cells","Sample1"
Sample1_ATTCACTGTAGCACAG-1,1.99362865592017,"Stromal cells","Sample1"
Sample1_ATTCACTGTTAGAAAC-1,1,"Adipocytes","Sample1"
Sample1_ATTCAGGCAAGCTGTT-1,1.78717229310257,"Stromal cells","Sample1"
Sample1_ATTCAGGCACACTTAG-1,1.6538083356601,"Stromal cells","Sample1"
Sample1_ATTCAGGTCAAATGCC-1,2.38502071419739,"Adipocytes","Sample1"
Sample1_ATTCAGGTCTGGGTCG-1,3.19509408385393,"Immune cells","Sample1"
Sample1_ATTCATCAGGCTTTCA-1,2.64189179728152,"Stromal cells","Sample1"
Sample1_ATTCATCGTACGATTC-1,1,"Vascular cells","Sample1"
Sample1_ATTCATCGTATTGACC-1,1,"Vascular cells","Sample1"
Sample1_ATTCCATAGGTTCAGG-1,4.34717417052776,"Immune cells","Sample1"
Sample1_ATTCCATCAAGTGACG-1,1,"Adipocytes","Sample1"
Sample1_ATTCCATCAATTCTCT-1,1,"Stromal cells","Sample1"
Sample1_ATTCCATCATGACTTG-1,1,"Immune cells","Sample1"
Sample1_ATTCCATGTGTAAATG-1,1,"Vascular cells","Sample1"
Sample1_ATTCCATTCCTCACGT-1,1,"Immune cells","Sample1"
Sample1_ATTCCATTCTAAGAAG-1,1,"Adipocytes","Sample1"
Sample1_ATTCCCGAGCAACAAT-1,1.56669215947313,"Adipocytes","Sample1"
Sample1_ATTCCCGCAATAGTGA-1,3.10028024742432,"Vascular cells","Sample1"
Sample1_ATTCCCGTCTCTTGCG-1,1,"Vascular cells","Sample1"
Sample1_ATTCCTAAGCCTGTCG-1,2.06766466738848,"Stromal cells","Sample1"
Sample1_ATTCCTACATCCGATA-1,1,"Stromal cells","Sample1"
Sample1_ATTCCTACATCTTAGG-1,1,"Vascular cells","Sample1"
Sample1_ATTCCTATCCTCGCAT-1,1,"Stromal cells","Sample1"
Sample1_ATTCGTTAGTGAGGTC-1,1,"Immune cells","Sample1"
Sample1_ATTCGTTAGTTGAAAC-1,1,"Vascular cells","Sample1"
Sample1_ATTCGTTCACAAGTGG-1,1,"Stromal cells","Sample1"
Sample1_ATTCGTTCAGTCTGGC-1,3.42280890680479,"Stromal cells","Sample1"
Sample1_ATTCGTTGTACCCGCA-1,1,"Immune cells","Sample1"
Sample1_ATTCGTTGTCCAGCAC-1,3.27610892168479,"Immune cells","Sample1"
Sample1_ATTCGTTGTTCCCACT-1,1,"Stromal cells","Sample1"
Sample1_ATTCGTTTCTGAGCAT-1,2.32628348285572,"Adipocytes","Sample1"
Sample1_ATTCTACCACTAACCA-1,1,"Immune cells","Sample1"
Sample1_ATTCTACCAGGTTACT-1,1,"Stromal cells","Sample1"
Sample1_ATTCTACCATTCACAG-1,1,"Immune cells","Sample1"
Sample1_ATTCTACGTACGACTT-1,3.72691868540659,"Immune cells","Sample1"
Sample1_ATTCTACGTCACTAGT-1,3.71235409996139,"Vascular cells","Sample1"
Sample1_ATTCTACTCACGGTCG-1,1,"Vascular cells","Sample1"
Sample1_ATTCTTGAGCTGGTGA-1,2.94266006066584,"Immune cells","Sample1"
Sample1_ATTCTTGAGTTGCGCC-1,1,"Adipocytes","Sample1"
Sample1_ATTCTTGCAGATTCGT-1,1,"Adipocytes","Sample1"
Sample1_ATTCTTGTCAAAGAAC-1,1,"Immune cells","Sample1"
Sample1_ATTCTTGTCTGCTGAA-1,3.40703610426903,"Immune cells","Sample1"
Sample1_ATTGGGTGTATCGCTA-1,2.45573174523112,"Stromal cells","Sample1"
Sample1_ATTGGGTGTGTTCCAA-1,1,"Adipocytes","Sample1"
Sample1_ATTGGGTTCGTAGGGA-1,1,"Stromal cells","Sample1"
Sample1_ATTGTTCAGCGCTGAA-1,1,"Stromal cells","Sample1"
Sample1_ATTGTTCAGTTCCAGT-1,1,"Adipocytes","Sample1"
Sample1_ATTGTTCCACCCGTAG-1,1,"Stromal cells","Sample1"
Sample1_ATTGTTCGTCATTCCC-1,1,"Vascular cells","Sample1"
Sample1_ATTGTTCGTCGATGCC-1,1,"Immune cells","Sample1"
Sample1_ATTGTTCGTTGATGTC-1,2.30239446507895,"Adipocytes","Sample1"
Sample1_ATTTACCAGTGCTCAT-1,2.88007749934848,"Adipocytes","Sample1"
Sample1_ATTTACCGTCGTATTG-1,1,"Stromal cells","Sample1"
Sample1_ATTTACCGTGTCGCTG-1,1,"Adipocytes","Sample1"
Sample1_ATTTACCTCAAGCCAT-1,2.29560997417724,"Stromal cells","Sample1"
Sample1_ATTTACCTCAGACATC-1,1,"Adipocytes","Sample1"
Sample1_ATTTACCTCTGGCTGG-1,1,"Adipocytes","Sample1"
Sample1_ATTTCACCAAACTAAG-1,1,"Immune cells","Sample1"
Sample1_ATTTCACCAACGACTT-1,3.37990917642859,"Immune cells","Sample1"
Sample1_ATTTCACCATCGAGCC-1,1,"Adipocytes","Sample1"
Sample1_ATTTCACGTCACGTGC-1,2.81333117234219,"Stromal cells","Sample1"
Sample1_ATTTCACTCGGAGTAG-1,1,"Immune cells","Sample1"
Sample1_ATTTCTGAGGATCACG-1,1.66988695127327,"Adipocytes","Sample1"
Sample1_ATTTCTGAGGCAGCTA-1,1,"Stromal cells","Sample1"
Sample1_ATTTCTGCATCCGGCA-1,1,"Stromal cells","Sample1"
Sample1_ATTTCTGGTGCGTCGT-1,3.09902308259877,"Immune cells","Sample1"
Sample1_ATTTCTGGTGGACAGT-1,3.77634671238211,"Immune cells","Sample1"
Sample1_ATTTCTGTCAGTCAGT-1,1,"Vascular cells","Sample1"
Sample1_CAAAGAAAGATGGCGT-1,1,"Stromal cells","Sample1"
Sample1_CAAAGAAAGGGCGAAG-1,3.51789875472167,"Immune cells","Sample1"
Sample1_CAAAGAAAGTCGAGGT-1,1,"Adipocytes","Sample1"
Sample1_CAAAGAACAAGCCATT-1,1,"Immune cells","Sample1"
Sample1_CAAAGAACACCTCGTT-1,1,"Immune cells","Sample1"
Sample1_CAAAGAACAGAGATTA-1,1,"Adipocytes","Sample1"
Sample1_CAAAGAAGTCGCAGTC-1,1,"Stromal cells","Sample1"
Sample1_CAAAGAAGTGGCCTCA-1,1,"Adipocytes","Sample1"
Sample1_CAAAGAATCAAAGGTA-1,1,"Stromal cells","Sample1"
Sample1_CAAAGAATCCCTTGGT-1,1,"Adipocytes","Sample1"
Sample1_CAAAGAATCTGGCTGG-1,1,"Immune cells","Sample1"
Sample1_CAACAACAGAGCTTTC-1,2.34298377871736,"Stromal cells","Sample1"
Sample1_CAACAACAGCAGCACA-1,3.55157735805506,"Immune cells","Sample1"
Sample1_CAACAACAGGTTCCAT-1,1,"Stromal cells","Sample1"
Sample1_CAACAACGTTGTATGC-1,1,"Stromal cells","Sample1"
Sample1_CAACAACTCTCAAAGC-1,1,"Immune cells","Sample1"
Sample1_CAACAGTAGGGCCCTT-1,1,"Adipocytes","Sample1"
Sample1_CAACAGTCACACCAGC-1,1,"Adipocytes","Sample1"
Sample1_CAACAGTCAGTATGAA-1,1,"Immune cells","Sample1"
Sample1_CAACAGTCAGTCGTTA-1,2.42110397247588,"Vascular cells","Sample1"
Sample1_CAACAGTCAGTGAGCA-1,1,"Immune cells","Sample1"
Sample1_CAACAGTGTCGTGGTC-1,1,"Stromal cells","Sample1"
Sample1_CAACCAAAGCCTATCA-1,1,"Adipocytes","Sample1"
Sample1_CAACCAAAGCCTGCCA-1,2.91526123456079,"Stromal cells","Sample1"
Sample1_CAACCAACACTCTCGT-1,2.51013387714339,"Stromal cells","Sample1"
Sample1_CAACCAACAGAACTTC-1,3.11072965833542,"Stromal cells","Sample1"
Sample1_CAACCAACAGATCCAT-1,1,"Immune cells","Sample1"
Sample1_CAACCAACAGGCTTGC-1,1,"Stromal cells","Sample1"
Sample1_CAACCAACATATCTCT-1,2.03703127374678,"Stromal cells","Sample1"
Sample1_CAACCTCAGCCGGAAT-1,1,"Adipocytes","Sample1"
Sample1_CAACCTCAGTAGTCTC-1,3.00954848663315,"Vascular cells","Sample1"
Sample1_CAACCTCCATCATGAC-1,1,"Vascular cells","Sample1"
Sample1_CAACCTCGTGGACTAG-1,3.4920870175616,"Vascular cells","Sample1"
Sample1_CAACCTCGTTGCCAAT-1,3.73698960203957,"Stromal cells","Sample1"
Sample1_CAACCTCTCCTGTAAG-1,1,"Stromal cells","Sample1"
Sample1_CAACGATAGAGTCTGG-1,1,"Adipocytes","Sample1"
Sample1_CAACGATAGATTTGCC-1,4.1742761809063,"Stromal cells","Sample1"
Sample1_CAACGATCAGTGAGCA-1,1,"Stromal cells","Sample1"
Sample1_CAACGATCATCAGCGC-1,1,"Adipocytes","Sample1"
Sample1_CAACGATCATGATGCT-1,1,"Stromal cells","Sample1"
Sample1_CAACGATCATGCGGTC-1,1,"Vascular cells","Sample1"
Sample1_CAACGATGTGAATGTA-1,1,"Immune cells","Sample1"
Sample1_CAACGATGTTAGCGGA-1,3.10132943115078,"Vascular cells","Sample1"
Sample1_CAACGATTCTGAACGT-1,1,"Immune cells","Sample1"
Sample1_CAACGGCAGCACCCAC-1,1,"Stromal cells","Sample1"
Sample1_CAACGGCAGGAACATT-1,1,"Vascular cells","Sample1"
Sample1_CAACGGCAGGAATCGC-1,3.3010565219101,"Immune cells","Sample1"
Sample1_CAACGGCCAAGTCATC-1,3.38169038092219,"Stromal cells","Sample1"
Sample1_CAACGGCTCTACCCAC-1,2.16458276466842,"Adipocytes","Sample1"
Sample1_CAACGGCTCTGAATCG-1,1,"Adipocytes","Sample1"
Sample1_CAAGACTAGAGTATAC-1,2.02875877112972,"Adipocytes","Sample1"
Sample1_CAAGACTAGCCGTTGC-1,1,"Adipocytes","Sample1"
Sample1_CAAGACTAGGTAGTAT-1,3.13041950445649,"Stromal cells","Sample1"
Sample1_CAAGACTCAACTAGAA-1,1,"Adipocytes","Sample1"
Sample1_CAAGACTCACAAGGTG-1,1,"Vascular cells","Sample1"
Sample1_CAAGACTCACTTGTGA-1,3.52280500129781,"Stromal cells","Sample1"
Sample1_CAAGACTGTACAAACA-1,1,"Vascular cells","Sample1"
Sample1_CAAGACTGTACTTGTG-1,1,"Stromal cells","Sample1"
Sample1_CAAGACTGTCACCACG-1,2.86909947255371,"Immune cells","Sample1"
Sample1_CAAGACTGTCGAAGCA-1,1,"Immune cells","Sample1"
Sample1_CAAGACTGTGTATTCG-1,1,"Adipocytes","Sample1"
Sample1_CAAGAGGCATCGGATT-1,1,"Adipocytes","Sample1"
Sample1_CAAGAGGGTACTCAAC-1,1,"Immune cells","Sample1"
Sample1_CAAGAGGGTGCGACAA-1,1,"Immune cells","Sample1"
Sample1_CAAGAGGTCGATCCCT-1,1,"Immune cells","Sample1"
Sample1_CAAGAGGTCTTCTGTA-1,1,"Vascular cells","Sample1"
Sample1_CAAGCTAAGCGACCCT-1,1,"Immune cells","Sample1"
Sample1_CAAGCTACACCGTCTT-1,3.60791381183813,"Vascular cells","Sample1"
Sample1_CAAGCTAGTAAGCGGT-1,3.46211673236237,"Immune cells","Sample1"
Sample1_CAAGCTAGTCAAAGTA-1,1,"Adipocytes","Sample1"
Sample1_CAAGCTAGTCATCAGT-1,1,"Adipocytes","Sample1"
Sample1_CAAGCTATCGCGCCAA-1,1,"Immune cells","Sample1"
Sample1_CAAGGGAAGAGCATTA-1,1,"Immune cells","Sample1"
Sample1_CAAGGGAAGGTAAAGG-1,1,"Immune cells","Sample1"
Sample1_CAAGGGAAGTATGCAA-1,1,"Vascular cells","Sample1"
Sample1_CAAGGGAAGTCTAGCT-1,1,"Vascular cells","Sample1"
Sample1_CAAGGGACAAGCAATA-1,1,"Adipocytes","Sample1"
Sample1_CAAGGGATCGGTCGAC-1,1,"Stromal cells","Sample1"
Sample1_CAAGGGATCGTCAGAT-1,1,"Adipocytes","Sample1"
Sample1_CAATACGAGAGGTCGT-1,1,"Vascular cells","Sample1"
Sample1_CAATACGCACCGTCGA-1,1,"Stromal cells","Sample1"
Sample1_CAATACGCATAACCCA-1,2.56279933612564,"Stromal cells","Sample1"
Sample1_CAATACGCATCGCTAA-1,2.76678580469278,"Stromal cells","Sample1"
Sample1_CAATACGTCAGTCAGT-1,3.71301090015572,"Immune cells","Sample1"
Sample1_CAATACGTCTGGTGGC-1,1,"Immune cells","Sample1"
Sample1_CAATCGAAGAGCACTG-1,2.32425455517965,"Adipocytes","Sample1"
Sample1_CAATCGACACAGTCCG-1,1,"Stromal cells","Sample1"
Sample1_CAATCGAGTCACTCAA-1,3.02708950432037,"Stromal cells","Sample1"
Sample1_CAATCGAGTCGCTTAA-1,4.09746040728121,"Stromal cells","Sample1"
Sample1_CAATCGAGTGAATTGA-1,1.81500727253657,"Stromal cells","Sample1"
Sample1_CAATCGAGTGACCTGC-1,1,"Adipocytes","Sample1"
Sample1_CAATCGAGTGAGGCAT-1,1,"Adipocytes","Sample1"
Sample1_CAATCGAGTGGAGGTT-1,4.16011740643441,"Immune cells","Sample1"
Sample1_CAATCGATCTGGTCAA-1,1,"Vascular cells","Sample1"
Sample1_CAATGACAGATCCAAA-1,1,"Adipocytes","Sample1"
Sample1_CAATGACAGCGGACAT-1,3.44444051116521,"Adipocytes","Sample1"
Sample1_CAATGACAGTGGCGAT-1,1,"Immune cells","Sample1"
Sample1_CAATGACCACCCATAA-1,1,"Stromal cells","Sample1"
Sample1_CAATGACGTCGGTACC-1,1,"Immune cells","Sample1"
Sample1_CAATGACTCCGTGTCT-1,2.26504015021883,"Immune cells","Sample1"
Sample1_CAATGACTCGTAATGC-1,1,"Immune cells","Sample1"
Sample1_CAATTTCAGCGAATGC-1,1,"Adipocytes","Sample1"
Sample1_CAATTTCAGTGGCGAT-1,3.99630245317601,"Immune cells","Sample1"
Sample1_CAATTTCCAAAGCACG-1,1,"Stromal cells","Sample1"
Sample1_CAATTTCCATGTGCTA-1,2.33220776882673,"Adipocytes","Sample1"
Sample1_CAATTTCGTCTACGAT-1,1,"Stromal cells","Sample1"
Sample1_CAATTTCGTGACAACG-1,2.27628745818564,"Adipocytes","Sample1"
Sample1_CACAACAAGCAGGGAG-1,1,"Immune cells","Sample1"
Sample1_CACAACAAGCATAGGC-1,1,"Stromal cells","Sample1"
Sample1_CACAACAAGGACAAGA-1,1,"Immune cells","Sample1"
Sample1_CACAACAGTCGGCACT-1,2.34267013449166,"Stromal cells","Sample1"
Sample1_CACAACAGTTAATCGC-1,1,"Adipocytes","Sample1"
Sample1_CACAACAGTTGGCCGT-1,1,"Stromal cells","Sample1"
Sample1_CACAACATCCAGTGTA-1,1,"Adipocytes","Sample1"
Sample1_CACAACATCTCTTAAC-1,2.84313693515726,"Vascular cells","Sample1"
Sample1_CACAACATCTTAGTTC-1,1,"Stromal cells","Sample1"
Sample1_CACACAAAGTAGCAAT-1,1,"Vascular cells","Sample1"
Sample1_CACACAACAAATGCTC-1,2.72235600442801,"Vascular cells","Sample1"
Sample1_CACACAACACCGGCTA-1,1,"Stromal cells","Sample1"
Sample1_CACACAACAGTGTGGA-1,1,"Stromal cells","Sample1"
Sample1_CACACAAGTAAGGCCA-1,1,"Stromal cells","Sample1"
Sample1_CACACAAGTCAGGTGA-1,1,"Adipocytes","Sample1"
Sample1_CACACAAGTGAATAAC-1,1,"Stromal cells","Sample1"
Sample1_CACACAATCTCGGTCT-1,1.78314972225426,"Vascular cells","Sample1"
Sample1_CACACAATCTGTGTGA-1,1,"Stromal cells","Sample1"
Sample1_CACAGATAGCCGATTT-1,2.128268498251,"Adipocytes","Sample1"
Sample1_CACAGATAGGGCCTCT-1,2.13999558883402,"Adipocytes","Sample1"
Sample1_CACAGATAGGTGAGAA-1,1,"Stromal cells","Sample1"
Sample1_CACAGATAGTAACCGG-1,1,"Immune cells","Sample1"
Sample1_CACAGATCACATGTTG-1,1,"Stromal cells","Sample1"
Sample1_CACAGATCACTTGGCG-1,1,"Stromal cells","Sample1"
Sample1_CACAGATCAGAATTCC-1,1,"Stromal cells","Sample1"
Sample1_CACAGATGTCTGGTTA-1,1,"Stromal cells","Sample1"
Sample1_CACAGATGTCTGTAGT-1,1,"Stromal cells","Sample1"
Sample1_CACAGATGTTAAGAAC-1,3.35407131779267,"Stromal cells","Sample1"
Sample1_CACAGATTCCCGGTAG-1,3.25975533516626,"Vascular cells","Sample1"
Sample1_CACAGATTCGCTTTAT-1,2.74851866290355,"Adipocytes","Sample1"
Sample1_CACAGGCAGAATGTTG-1,1,"Immune cells","Sample1"
Sample1_CACAGGCCAAGCTGCC-1,1,"Immune cells","Sample1"
Sample1_CACAGGCCAATAACGA-1,3.37370487983012,"Stromal cells","Sample1"
Sample1_CACAGGCCAATCGCGC-1,1,"Stromal cells","Sample1"
Sample1_CACAGGCCACCATAAC-1,1,"Stromal cells","Sample1"
Sample1_CACAGGCCACGGTCTG-1,1.89390980528916,"Stromal cells","Sample1"
Sample1_CACAGGCTCATCCTGC-1,3.89881703274323,"Vascular cells","Sample1"
Sample1_CACAGGCTCATCGCTC-1,1,"Adipocytes","Sample1"
Sample1_CACATGAAGAAGCTGC-1,3.11041095256371,"Stromal cells","Sample1"
Sample1_CACATGAAGGTAATCA-1,1,"Adipocytes","Sample1"
Sample1_CACATGACAAGTGCAG-1,1,"Stromal cells","Sample1"
Sample1_CACATGAGTATTGCCA-1,1,"Adipocytes","Sample1"
Sample1_CACATGAGTCACCCTT-1,1,"Immune cells","Sample1"
Sample1_CACATGATCAGCTTCC-1,2.9734956971021,"Immune cells","Sample1"
Sample1_CACATGATCGGTCAGC-1,2.41999285268778,"Stromal cells","Sample1"
Sample1_CACATGATCGGTGTTA-1,1,"Adipocytes","Sample1"
Sample1_CACATGATCTGCCCTA-1,1,"Adipocytes","Sample1"
Sample1_CACATGATCTTCTGTA-1,4.43060621208361,"Stromal cells","Sample1"
Sample1_CACCAAAAGACCATGG-1,4.25091294312421,"Immune cells","Sample1"
Sample1_CACCAAAGTCCCTGAG-1,1,"Adipocytes","Sample1"
Sample1_CACCAAATCGGCACTG-1,1,"Immune cells","Sample1"
Sample1_CACCGTTAGAGTTCGG-1,3.42374604759705,"Stromal cells","Sample1"
Sample1_CACCGTTAGCCTATTG-1,1,"Vascular cells","Sample1"
Sample1_CACCGTTCATGACAAA-1,1,"Stromal cells","Sample1"
Sample1_CACCGTTTCGCGTAGC-1,1.90903268347318,"Adipocytes","Sample1"
Sample1_CACGAATAGAGTATAC-1,2.47955243525356,"Stromal cells","Sample1"
Sample1_CACGAATAGGGCATGT-1,4.3024082077806,"Immune cells","Sample1"
Sample1_CACGAATAGGGCCCTT-1,1,"Immune cells","Sample1"
Sample1_CACGAATCAAGCAATA-1,1,"Vascular cells","Sample1"
Sample1_CACGAATGTCATTGCA-1,1,"Stromal cells","Sample1"
Sample1_CACGAATGTGAGCGAT-1,2.45013910378982,"Adipocytes","Sample1"
Sample1_CACGAATTCTAGCCAA-1,1,"Stromal cells","Sample1"
Sample1_CACGGGTAGCTCTGTA-1,3.64478693653227,"Adipocytes","Sample1"
Sample1_CACGGGTCATCCTTCG-1,1,"Stromal cells","Sample1"
Sample1_CACGGGTGTAGGATAT-1,1,"Adipocytes","Sample1"
Sample1_CACGGGTGTTATTCTC-1,1,"Adipocytes","Sample1"
Sample1_CACGGGTGTTGCTTGA-1,1,"Stromal cells","Sample1"
Sample1_CACGGGTTCATTACTC-1,2.44392476887314,"Stromal cells","Sample1"
Sample1_CACGGGTTCGACGAGA-1,3.32929562660649,"Vascular cells","Sample1"
Sample1_CACGTGGAGGGAGAAT-1,1,"Adipocytes","Sample1"
Sample1_CACGTGGAGTATGGAT-1,3.6381292553027,"Vascular cells","Sample1"
Sample1_CACGTGGCATCAGCTA-1,2.88883661405088,"Stromal cells","Sample1"
Sample1_CACGTGGGTACTGCGC-1,1,"Stromal cells","Sample1"
Sample1_CACGTTCAGGAAGTAG-1,1,"Adipocytes","Sample1"
Sample1_CACGTTCCAGTCAGTT-1,2.98939909754645,"Vascular cells","Sample1"
Sample1_CACGTTCCATCTCAAG-1,3.68076074580527,"Stromal cells","Sample1"
Sample1_CACGTTCGTAAGGAGA-1,1,"Adipocytes","Sample1"
Sample1_CACGTTCGTCCTGAAT-1,1,"Vascular cells","Sample1"
Sample1_CACGTTCTCTCCCTAG-1,1,"Immune cells","Sample1"
Sample1_CACTAAGAGTCACGAG-1,1,"Adipocytes","Sample1"
Sample1_CACTAAGGTCCCTAAA-1,3.09761118497321,"Vascular cells","Sample1"
Sample1_CACTAAGGTTGCTAGT-1,3.02138708338238,"Immune cells","Sample1"
Sample1_CACTAAGTCGTTCTGC-1,1,"Immune cells","Sample1"
Sample1_CACTGAAAGTGCTACT-1,2.68576369162549,"Stromal cells","Sample1"
Sample1_CACTGAACAAATTGCC-1,1,"Immune cells","Sample1"
Sample1_CACTGAACAATGTCAC-1,1,"Stromal cells","Sample1"
Sample1_CACTGAATCCCATGGG-1,2.6132890083362,"Immune cells","Sample1"
Sample1_CACTGAATCGAAGCCC-1,1,"Adipocytes","Sample1"
Sample1_CACTGGGAGATCACTC-1,1,"Vascular cells","Sample1"
Sample1_CACTGGGGTTACCTGA-1,1,"Immune cells","Sample1"
Sample1_CACTGGGTCAGAGCAG-1,3.68266252412226,"Stromal cells","Sample1"
Sample1_CACTGTCAGCAGCAGT-1,1,"Immune cells","Sample1"
Sample1_CACTGTCGTAAGGTCG-1,2.61071914259015,"Stromal cells","Sample1"
Sample1_CACTGTCGTGTCCTAA-1,2.40557482119902,"Stromal cells","Sample1"
Sample1_CACTGTCTCACCTTAT-1,1,"Adipocytes","Sample1"
Sample1_CACTGTCTCCTATTTG-1,1.63594693949779,"Stromal cells","Sample1"
Sample1_CACTGTCTCTCCTACG-1,1,"Immune cells","Sample1"
Sample1_CACTTCGAGGAAGTGA-1,1,"Immune cells","Sample1"
Sample1_CACTTCGAGGCTTAGG-1,3.48499832142028,"Stromal cells","Sample1"
Sample1_CACTTCGAGTGAGCCA-1,2.63437706404555,"Stromal cells","Sample1"
Sample1_CACTTCGCAAGACGAC-1,2.82764235530237,"Adipocytes","Sample1"
Sample1_CACTTCGGTCTCAGAT-1,1.86210884007304,"Stromal cells","Sample1"
Sample1_CACTTCGGTGTTGACT-1,1,"Adipocytes","Sample1"
Sample1_CACTTCGTCCTTCTAA-1,2.31341957649378,"Immune cells","Sample1"
Sample1_CAGAGCCAGGTGTGAC-1,1,"Immune cells","Sample1"
Sample1_CAGAGCCCACTACCCT-1,1.67733117187512,"Stromal cells","Sample1"
Sample1_CAGAGCCGTGCCTTCT-1,1,"Immune cells","Sample1"
Sample1_CAGAGCCGTGCTTATG-1,1,"Stromal cells","Sample1"
Sample1_CAGAGCCGTTCTCGCT-1,1,"Stromal cells","Sample1"
Sample1_CAGAGCCTCAGACAAA-1,3.52597401297591,"Stromal cells","Sample1"
Sample1_CAGAGCCTCCAACCGG-1,1,"Stromal cells","Sample1"
Sample1_CAGAGCCTCGGCGATC-1,1,"Stromal cells","Sample1"
Sample1_CAGATACAGAGATGCC-1,1,"Adipocytes","Sample1"
Sample1_CAGATACCACGCAGTC-1,1,"Stromal cells","Sample1"
Sample1_CAGATACCATTGGGAG-1,1,"Vascular cells","Sample1"
Sample1_CAGATACGTACAGTAA-1,1,"Adipocytes","Sample1"
Sample1_CAGATACGTAGGAAAG-1,2.5367171160717,"Adipocytes","Sample1"
Sample1_CAGATACTCACCACAA-1,1,"Vascular cells","Sample1"
Sample1_CAGATCACACGAGGTA-1,1,"Stromal cells","Sample1"
Sample1_CAGATCACATACAGAA-1,3.28663181137711,"Stromal cells","Sample1"
Sample1_CAGATCAGTCAGGCAA-1,1,"Vascular cells","Sample1"
Sample1_CAGATCAGTGTTTGCA-1,1.95156595378425,"Adipocytes","Sample1"
Sample1_CAGATCATCGTTCTCG-1,1,"Adipocytes","Sample1"
Sample1_CAGATTGTCATTACGG-1,1,"Stromal cells","Sample1"
Sample1_CAGATTGTCGAGCTGC-1,1,"Stromal cells","Sample1"
Sample1_CAGATTGTCTGCACCT-1,3.08440106379445,"Adipocytes","Sample1"
Sample1_CAGCAATCACAGCTGC-1,1,"Immune cells","Sample1"
Sample1_CAGCAATCAGTGTACT-1,4.0623143623415,"Vascular cells","Sample1"
Sample1_CAGCAATTCAAGCTTG-1,1,"Stromal cells","Sample1"
Sample1_CAGCACGAGGTCATAA-1,1,"Vascular cells","Sample1"
Sample1_CAGCACGAGTGCCTCG-1,2.74072183545655,"Vascular cells","Sample1"
Sample1_CAGCACGCACTTGTGA-1,2.72235600442801,"Adipocytes","Sample1"
Sample1_CAGCACGGTGTGTGTT-1,3.5521227959038,"Stromal cells","Sample1"
Sample1_CAGCACGTCATGCCCT-1,4.03128597709759,"Stromal cells","Sample1"
Sample1_CAGCACGTCGATGCAT-1,1,"Vascular cells","Sample1"
Sample1_CAGCAGCAGTTTCGAC-1,1,"Immune cells","Sample1"
Sample1_CAGCAGCGTCACATTG-1,2.38636936580772,"Adipocytes","Sample1"
Sample1_CAGCAGCGTCCACATA-1,2.62105844345712,"Stromal cells","Sample1"
Sample1_CAGCAGCGTGAGGAAA-1,1,"Immune cells","Sample1"
Sample1_CAGCAGCTCCTACGAA-1,1,"Vascular cells","Sample1"
Sample1_CAGCAGCTCGATGCAT-1,1,"Vascular cells","Sample1"
Sample1_CAGCAGCTCGTAGCCG-1,1,"Stromal cells","Sample1"
Sample1_CAGCCAGAGGGATCGT-1,1.65930356519296,"Stromal cells","Sample1"
Sample1_CAGCCAGAGGTCATAA-1,1,"Immune cells","Sample1"
Sample1_CAGCCAGCAATCAAGA-1,2.12911753946284,"Stromal cells","Sample1"
Sample1_CAGCCAGCATAGTCGT-1,3.32041779700868,"Stromal cells","Sample1"
Sample1_CAGCCAGGTCCCGCAA-1,1,"Adipocytes","Sample1"
Sample1_CAGCCAGTCGAACTCA-1,2.52853411425372,"Stromal cells","Sample1"
Sample1_CAGCCAGTCTCGTCAC-1,1,"Immune cells","Sample1"
Sample1_CAGCGTGAGCGATGCA-1,1,"Adipocytes","Sample1"
Sample1_CAGCGTGGTCAGCGTC-1,1,"Vascular cells","Sample1"
Sample1_CAGCGTGGTGGGATTG-1,1,"Adipocytes","Sample1"
Sample1_CAGCGTGGTGGTAACG-1,1,"Adipocytes","Sample1"
Sample1_CAGGCCAAGTTTGCTG-1,1,"Vascular cells","Sample1"
Sample1_CAGGCCAGTGTTAGCT-1,1,"Vascular cells","Sample1"
Sample1_CAGGCCAGTTCGGACC-1,2.04234981133058,"Stromal cells","Sample1"
Sample1_CAGGCCATCAGACCTA-1,1,"Adipocytes","Sample1"
Sample1_CAGGGCTAGAGATCGC-1,1,"Adipocytes","Sample1"
Sample1_CAGGGCTAGTCACAGG-1,1,"Immune cells","Sample1"
Sample1_CAGGGCTCACAAGCAG-1,2.94034230737649,"Stromal cells","Sample1"
Sample1_CAGGGCTGTCTAGATC-1,1,"Adipocytes","Sample1"
Sample1_CAGGGCTGTGCAGATG-1,4.12512699353343,"Immune cells","Sample1"
Sample1_CAGGTATAGCGTGAGT-1,1,"Immune cells","Sample1"
Sample1_CAGGTATAGGAACTAT-1,1,"Vascular cells","Sample1"
Sample1_CAGGTATAGGTGGGTT-1,2.24308600657782,"Stromal cells","Sample1"
Sample1_CAGGTATGTGCCTGAC-1,1,"Stromal cells","Sample1"
Sample1_CAGGTATGTGTCGCTG-1,3.25622786427144,"Vascular cells","Sample1"
Sample1_CAGGTATGTTACCTTT-1,1,"Vascular cells","Sample1"
Sample1_CAGGTATTCACGGGAA-1,1,"Immune cells","Sample1"
Sample1_CAGGTATTCACGTCCT-1,1,"Adipocytes","Sample1"
Sample1_CAGTGCGAGGACAGCT-1,1,"Immune cells","Sample1"
Sample1_CAGTGCGCAACCAACT-1,1,"Adipocytes","Sample1"
Sample1_CAGTGCGCACGATTCA-1,1,"Vascular cells","Sample1"
Sample1_CAGTGCGGTGATCGTT-1,1,"Adipocytes","Sample1"
Sample1_CAGTGCGTCACACGAT-1,1,"Vascular cells","Sample1"
Sample1_CAGTGCGTCCGCTGTT-1,1,"Vascular cells","Sample1"
Sample1_CAGTTAGAGAGGACTC-1,2.08532436785286,"Adipocytes","Sample1"
Sample1_CAGTTAGAGATGGTAT-1,1,"Stromal cells","Sample1"
Sample1_CAGTTAGAGCCTGGAA-1,2.06960973801972,"Adipocytes","Sample1"
Sample1_CAGTTAGAGCTACGTT-1,1.6259081917331,"Stromal cells","Sample1"
Sample1_CAGTTAGAGGCGAACT-1,1,"Adipocytes","Sample1"
Sample1_CAGTTAGAGGTCATTC-1,2.98154045364792,"Adipocytes","Sample1"
Sample1_CAGTTAGAGTATGGCG-1,1,"Immune cells","Sample1"
Sample1_CAGTTAGAGTGCTAGG-1,1,"Immune cells","Sample1"
Sample1_CAGTTAGCACTAGGTT-1,1,"Stromal cells","Sample1"
Sample1_CAGTTAGTCACATCAG-1,1,"Adipocytes","Sample1"
Sample1_CAGTTAGTCGGTCATA-1,1,"Immune cells","Sample1"
Sample1_CAGTTCCAGTGATCGG-1,1,"Immune cells","Sample1"
Sample1_CAGTTCCGTTGCTTGA-1,1,"Immune cells","Sample1"
Sample1_CAGTTCCTCACGGGCT-1,1,"Immune cells","Sample1"
Sample1_CAGTTCCTCAGCAATC-1,1,"Immune cells","Sample1"
Sample1_CAGTTCCTCCATGCAA-1,2.73948233883927,"Stromal cells","Sample1"
Sample1_CATAAGCGTCCAGCGT-1,1,"Immune cells","Sample1"
Sample1_CATAAGCGTGGGTTGA-1,2.45465231890093,"Stromal cells","Sample1"
Sample1_CATAAGCGTTCAAACC-1,3.21496021298198,"Stromal cells","Sample1"
Sample1_CATAAGCGTTTGTTGG-1,1,"Immune cells","Sample1"
Sample1_CATAAGCTCAAGGACG-1,1.52039195392216,"Stromal cells","Sample1"
Sample1_CATAAGCTCCTCTAGC-1,1,"Immune cells","Sample1"
Sample1_CATAAGCTCTACAGGT-1,3.93183297968347,"Immune cells","Sample1"
Sample1_CATAAGCTCTCCACTG-1,1,"Immune cells","Sample1"
Sample1_CATACAGAGCTGGTGA-1,1,"Stromal cells","Sample1"
Sample1_CATACAGCAATAGGGC-1,1,"Immune cells","Sample1"
Sample1_CATACAGGTTACGTAC-1,1,"Adipocytes","Sample1"
Sample1_CATACAGTCAGTCTTT-1,1,"Vascular cells","Sample1"
Sample1_CATACCCAGACTAAGT-1,1,"Vascular cells","Sample1"
Sample1_CATACCCAGGTAGTCG-1,1,"Vascular cells","Sample1"
Sample1_CATACCCAGTGCGACA-1,1,"Immune cells","Sample1"
Sample1_CATACCCCACCCAACG-1,1,"Immune cells","Sample1"
Sample1_CATACCCCACGCTGAC-1,1,"Adipocytes","Sample1"
Sample1_CATACCCGTACCTTCC-1,2.05001716399479,"Adipocytes","Sample1"
Sample1_CATACCCTCAATCCAG-1,1,"Adipocytes","Sample1"
Sample1_CATACCCTCGGTCGGT-1,1,"Vascular cells","Sample1"
Sample1_CATACTTAGACGGATC-1,1,"Stromal cells","Sample1"
Sample1_CATACTTAGGACACTG-1,1,"Stromal cells","Sample1"
Sample1_CATACTTAGGTCCGAA-1,1,"Stromal cells","Sample1"
Sample1_CATACTTCATCGAGCC-1,3.34506608797021,"Stromal cells","Sample1"
Sample1_CATACTTGTTCGGACC-1,1,"Stromal cells","Sample1"
Sample1_CATAGACAGGACTTCT-1,2.80564332218446,"Vascular cells","Sample1"
Sample1_CATAGACAGTATAGGT-1,4.05666665395977,"Stromal cells","Sample1"
Sample1_CATAGACAGTTGTAGA-1,1,"Adipocytes","Sample1"
Sample1_CATAGACCATAGTCAC-1,1,"Immune cells","Sample1"
Sample1_CATAGACGTATGCTAC-1,1,"Stromal cells","Sample1"
Sample1_CATAGACGTCCACAGC-1,1,"Immune cells","Sample1"
Sample1_CATAGACTCTAAACGC-1,3.03804222210607,"Stromal cells","Sample1"
Sample1_CATAGACTCTCATAGG-1,1,"Adipocytes","Sample1"
Sample1_CATCAAGCAAGAGGCT-1,1,"Immune cells","Sample1"
Sample1_CATCAAGCACTGCGAC-1,1,"Immune cells","Sample1"
Sample1_CATCAAGGTATACCTG-1,1,"Adipocytes","Sample1"
Sample1_CATCAAGGTGTCACAT-1,1,"Stromal cells","Sample1"
Sample1_CATCAAGGTTGAGTCT-1,1,"Immune cells","Sample1"
Sample1_CATCAAGTCATTGCGA-1,1,"Vascular cells","Sample1"
Sample1_CATCCACCAATGTCTG-1,1,"Stromal cells","Sample1"
Sample1_CATCCACCACTGTCGG-1,1,"Stromal cells","Sample1"
Sample1_CATCCACGTAGGACTG-1,1,"Stromal cells","Sample1"
Sample1_CATCCACTCGCGTAGC-1,1.87171756434429,"Stromal cells","Sample1"
Sample1_CATCCACTCTACGCGG-1,3.87799118332661,"Immune cells","Sample1"
Sample1_CATCCACTCTTCCTAA-1,1,"Immune cells","Sample1"
Sample1_CATCCCAAGAAGCTGC-1,1,"Immune cells","Sample1"
Sample1_CATCCCACAGCAGTAG-1,1.97144783762267,"Stromal cells","Sample1"
Sample1_CATCCCAGTGTCATCA-1,1,"Adipocytes","Sample1"
Sample1_CATCCCATCGAGGCAA-1,1,"Vascular cells","Sample1"
Sample1_CATCCGTAGAAGGGAT-1,1,"Stromal cells","Sample1"
Sample1_CATCCGTAGACCAAGC-1,1,"Stromal cells","Sample1"
Sample1_CATCCGTAGGTCTACT-1,3.83774250824316,"Stromal cells","Sample1"
Sample1_CATCCGTCACGTAACT-1,3.56365802305712,"Vascular cells","Sample1"
Sample1_CATCCGTCATGACGTT-1,1,"Immune cells","Sample1"
Sample1_CATCCGTGTAAGTAGT-1,2.64559632969763,"Adipocytes","Sample1"
Sample1_CATCCGTGTCGGTACC-1,1,"Adipocytes","Sample1"
Sample1_CATCCGTGTTTACTTC-1,3.31300106760812,"Adipocytes","Sample1"
Sample1_CATCCGTTCATTCGGA-1,2.3037610757724,"Stromal cells","Sample1"
Sample1_CATCCGTTCTCTAAGG-1,1,"Stromal cells","Sample1"
Sample1_CATCCGTTCTGCTTAT-1,1,"Stromal cells","Sample1"
Sample1_CATCGCTAGATAGCAT-1,1,"Adipocytes","Sample1"
Sample1_CATCGCTAGTATGTAG-1,1,"Immune cells","Sample1"
Sample1_CATCGCTCAGGCTCTG-1,1,"Vascular cells","Sample1"
Sample1_CATCGCTTCAGTCACA-1,1,"Immune cells","Sample1"
Sample1_CATCGCTTCGCAGTTA-1,1,"Vascular cells","Sample1"
Sample1_CATCGCTTCTGGACCG-1,2.48719288207427,"Immune cells","Sample1"
Sample1_CATCGGGAGAGGCGTT-1,2.92145699134186,"Stromal cells","Sample1"
Sample1_CATCGGGAGGACTTCT-1,1,"Immune cells","Sample1"
Sample1_CATCGGGCACCTGCAG-1,3.14960885591511,"Immune cells","Sample1"
Sample1_CATCGGGCAGGCCCTA-1,1,"Stromal cells","Sample1"
Sample1_CATCGGGTCCACGTCT-1,3.49821061541436,"Immune cells","Sample1"
Sample1_CATCGGGTCTCCATAT-1,3.49056300756052,"Immune cells","Sample1"
Sample1_CATCGTCCAACCGCTG-1,1,"Adipocytes","Sample1"
Sample1_CATCGTCCATAAGATG-1,2.6462720665806,"Immune cells","Sample1"
Sample1_CATCGTCGTTCCGCAG-1,1,"Immune cells","Sample1"
Sample1_CATCGTCTCAACTACG-1,2.90375129004809,"Stromal cells","Sample1"
Sample1_CATCGTCTCTTCGACC-1,2.28261768362128,"Stromal cells","Sample1"
Sample1_CATGAGTAGACCTTTG-1,1,"Vascular cells","Sample1"
Sample1_CATGAGTAGACTTGTC-1,3.99811039595896,"Stromal cells","Sample1"
Sample1_CATGAGTCAAGTGGCA-1,2.03820806090193,"Stromal cells","Sample1"
Sample1_CATGAGTGTCACGTGC-1,3.72159442620997,"Stromal cells","Sample1"
Sample1_CATGAGTTCATGTCAG-1,1.90788395103658,"Adipocytes","Sample1"
Sample1_CATGAGTTCTATCACT-1,1,"Adipocytes","Sample1"
Sample1_CATGCAAAGCATCAGG-1,2.79961496916836,"Stromal cells","Sample1"
Sample1_CATGCAAGTCATCGCG-1,1,"Adipocytes","Sample1"
Sample1_CATGCAAGTTGCTCCT-1,2.07326980181757,"Stromal cells","Sample1"
Sample1_CATGCAATCAGAATAG-1,1,"Vascular cells","Sample1"
Sample1_CATGCAATCAGCGCGT-1,1,"Stromal cells","Sample1"
Sample1_CATGCAATCCGTAGGC-1,2.88243456812075,"Stromal cells","Sample1"
Sample1_CATGCAATCTCGCCTA-1,1,"Adipocytes","Sample1"
Sample1_CATGCCTAGGAGTCTG-1,3.00759309375898,"Stromal cells","Sample1"
Sample1_CATGCCTAGGGCAACT-1,2.30748695630875,"Stromal cells","Sample1"
Sample1_CATGCCTCAATAGTGA-1,1,"Stromal cells","Sample1"
Sample1_CATGCCTCACCCTAGG-1,1,"Immune cells","Sample1"
Sample1_CATGCCTGTAGCTAAA-1,1,"Immune cells","Sample1"
Sample1_CATGCCTGTTTGTTCT-1,1,"Stromal cells","Sample1"
Sample1_CATGCCTTCAGTCACA-1,2.00719903615178,"Adipocytes","Sample1"
Sample1_CATGCCTTCGCTACAA-1,1,"Vascular cells","Sample1"
Sample1_CATGCCTTCGGTGCAC-1,1,"Adipocytes","Sample1"
Sample1_CATGCCTTCTTCTAAC-1,1,"Adipocytes","Sample1"
Sample1_CATGCGGAGCGCCTTG-1,3.77776009383232,"Vascular cells","Sample1"
Sample1_CATGCGGCACCGTGGT-1,4.28492348945209,"Stromal cells","Sample1"
Sample1_CATGCTCAGGTGGGTT-1,3.27794064036481,"Immune cells","Sample1"
Sample1_CATGCTCAGGTTCTTG-1,1,"Vascular cells","Sample1"
Sample1_CATGCTCAGTCCCAAT-1,2.90326544635738,"Immune cells","Sample1"
Sample1_CATGCTCAGTGGCCTC-1,1,"Vascular cells","Sample1"
Sample1_CATGCTCCAATCGTCA-1,3.64417957597193,"Stromal cells","Sample1"
Sample1_CATGCTCCACCCAACG-1,1,"Stromal cells","Sample1"
Sample1_CATGCTCTCCCGTAAA-1,1,"Vascular cells","Sample1"
Sample1_CATGCTCTCCGTAGGC-1,1,"Adipocytes","Sample1"
Sample1_CATGCTCTCGACGTCG-1,1,"Adipocytes","Sample1"
Sample1_CATGGATAGCAACTTC-1,3.07429610670219,"Stromal cells","Sample1"
Sample1_CATGGATAGCTGGCTC-1,1,"Immune cells","Sample1"
Sample1_CATGGATAGGAACGTC-1,1,"Stromal cells","Sample1"
Sample1_CATGGATAGGTGTGAC-1,1,"Immune cells","Sample1"
Sample1_CATGGATCATTGACTG-1,2.09277982250542,"Adipocytes","Sample1"
Sample1_CATGGATGTCGTCTCT-1,1,"Adipocytes","Sample1"
Sample1_CATGGTAAGGGTTGCA-1,1,"Immune cells","Sample1"
Sample1_CATGGTAGTGCGGTAA-1,1,"Adipocytes","Sample1"
Sample1_CATGGTAGTTCAAACC-1,1,"Vascular cells","Sample1"
Sample1_CATGGTAGTTGGGTTT-1,1,"Adipocytes","Sample1"
Sample1_CATGGTATCCAATGCA-1,1,"Stromal cells","Sample1"
Sample1_CATGGTATCGGTATGT-1,3.9305727170418,"Stromal cells","Sample1"
Sample1_CATTCATCATGGCCCA-1,1,"Adipocytes","Sample1"
Sample1_CATTCATGTGGCTGAA-1,1,"Stromal cells","Sample1"
Sample1_CATTCATTCAATCCGA-1,1,"Immune cells","Sample1"
Sample1_CATTCATTCACTCCGT-1,2.20083198862238,"Adipocytes","Sample1"
Sample1_CATTCATTCGCAGAGA-1,2.10694791101189,"Stromal cells","Sample1"
Sample1_CATTCCGAGCGGTAGT-1,1,"Stromal cells","Sample1"
Sample1_CATTCCGAGGAGACCT-1,1,"Vascular cells","Sample1"
Sample1_CATTCCGCAATACGAA-1,1,"Adipocytes","Sample1"
Sample1_CATTCCGCACTCCCTA-1,1,"Immune cells","Sample1"
Sample1_CATTCCGCAGGACAGT-1,1,"Stromal cells","Sample1"
Sample1_CATTCCGCATATGGCT-1,4.44078598747238,"Vascular cells","Sample1"
Sample1_CATTCCGCATTAAAGG-1,1,"Immune cells","Sample1"
Sample1_CATTCCGGTAACCAGG-1,1,"Adipocytes","Sample1"
Sample1_CATTCCGGTACTCGCG-1,1.96006388002615,"Adipocytes","Sample1"
Sample1_CATTCCGGTCGAAGCA-1,3.92180003288302,"Stromal cells","Sample1"
Sample1_CATTCCGTCATATGGC-1,1,"Vascular cells","Sample1"
Sample1_CATTCCGTCCTCTAGC-1,1,"Vascular cells","Sample1"
Sample1_CATTCTAAGCGGCTCT-1,3.18354674005744,"Stromal cells","Sample1"
Sample1_CATTCTAGTGGCACTC-1,1,"Stromal cells","Sample1"
Sample1_CATTCTAGTTGCTCGG-1,1,"Stromal cells","Sample1"
Sample1_CATTCTATCAAGGACG-1,1,"Adipocytes","Sample1"
Sample1_CATTCTATCCCATAGA-1,1,"Adipocytes","Sample1"
Sample1_CATTCTATCTCTATAC-1,1,"Vascular cells","Sample1"
Sample1_CATTCTATCTTCCCAG-1,1,"Stromal cells","Sample1"
Sample1_CATTGAGAGGTTCAGG-1,1,"Immune cells","Sample1"
Sample1_CATTGAGGTATCGGTT-1,3.97224259794176,"Immune cells","Sample1"
Sample1_CATTGAGGTGAATTAG-1,2.69151869780751,"Adipocytes","Sample1"
Sample1_CATTGAGTCCGGTAAT-1,1,"Immune cells","Sample1"
Sample1_CATTGCCAGTATAACG-1,1,"Adipocytes","Sample1"
Sample1_CATTGCCGTAGGGTAC-1,1,"Stromal cells","Sample1"
Sample1_CATTGCCGTAGTCTGT-1,1,"Adipocytes","Sample1"
Sample1_CATTGCCGTGGTAATA-1,1.9901744072746,"Stromal cells","Sample1"
Sample1_CATTGCCGTTACCTTT-1,1.63754038181147,"Adipocytes","Sample1"
Sample1_CATTGCCTCCCGAAAT-1,2.63965647072422,"Adipocytes","Sample1"
Sample1_CATTGTTAGTTCCTGA-1,1,"Adipocytes","Sample1"
Sample1_CATTGTTCAGGAAGTC-1,1,"Immune cells","Sample1"
Sample1_CATTGTTCATGCAGCC-1,1,"Vascular cells","Sample1"
Sample1_CATTGTTCATGGATCT-1,1,"Immune cells","Sample1"
Sample1_CATTGTTGTTTGGCTA-1,1,"Adipocytes","Sample1"
Sample1_CATTGTTTCACCACAA-1,2.66027520171672,"Immune cells","Sample1"
Sample1_CATTTCAAGACATAGT-1,3.78914930889747,"Immune cells","Sample1"
Sample1_CATTTCAAGTAATACG-1,3.35364026379433,"Stromal cells","Sample1"
Sample1_CATTTCAGTGCCTACG-1,1,"Immune cells","Sample1"
Sample1_CATTTCAGTTATCCAG-1,2.38054700437752,"Immune cells","Sample1"
Sample1_CCAAGCGAGTCAGCGA-1,3.00843050603665,"Stromal cells","Sample1"
Sample1_CCAAGCGCAATCAAGA-1,3.32318182948587,"Immune cells","Sample1"
Sample1_CCAAGCGGTCAGGAGT-1,1,"Stromal cells","Sample1"
Sample1_CCAAGCGGTCCTTTGC-1,1,"Stromal cells","Sample1"
Sample1_CCAAGCGTCGAGGCAA-1,1,"Immune cells","Sample1"
Sample1_CCAAGCGTCTTCTGGC-1,1,"Stromal cells","Sample1"
Sample1_CCAATGACAAACCATC-1,1,"Adipocytes","Sample1"
Sample1_CCAATGACAAACGTGG-1,1,"Vascular cells","Sample1"
Sample1_CCAATGACACGTGTGC-1,2.82932330718805,"Stromal cells","Sample1"
Sample1_CCAATGAGTTATCCAG-1,1,"Adipocytes","Sample1"
Sample1_CCAATGATCGGACAAG-1,3.86385240896794,"Vascular cells","Sample1"
Sample1_CCAATTTAGACGGTCA-1,2.14977972112603,"Stromal cells","Sample1"
Sample1_CCAATTTAGCCGATAG-1,1,"Stromal cells","Sample1"
Sample1_CCAATTTAGGCTCTCG-1,3.02044079146802,"Stromal cells","Sample1"
Sample1_CCAATTTTCAAGGTGG-1,3.08717988490301,"Stromal cells","Sample1"
Sample1_CCACAAAAGCGCCTAC-1,1,"Immune cells","Sample1"
Sample1_CCACAAAAGGCCTAAG-1,2.66632772154191,"Stromal cells","Sample1"
Sample1_CCACAAAAGGTCGTAG-1,2.998166138517,"Immune cells","Sample1"
Sample1_CCACAAAAGTGCACTT-1,1,"Adipocytes","Sample1"
Sample1_CCACAAACAGTAACAA-1,1,"Vascular cells","Sample1"
Sample1_CCACAAAGTAAGGTCG-1,2.73224424421223,"Adipocytes","Sample1"
Sample1_CCACAAATCTGGTCAA-1,1,"Stromal cells","Sample1"
Sample1_CCACACTAGCGAGAAA-1,1,"Stromal cells","Sample1"
Sample1_CCACACTCAAACTAGA-1,3.44752163191848,"Stromal cells","Sample1"
Sample1_CCACACTCAAGTGGGT-1,1.59046583596217,"Adipocytes","Sample1"
Sample1_CCACACTGTGCCAAGA-1,3.62140981280168,"Vascular cells","Sample1"
Sample1_CCACACTGTTTGAAAG-1,1,"Immune cells","Sample1"
Sample1_CCACCATCAGCAGTCC-1,1,"Adipocytes","Sample1"
Sample1_CCACCATTCTGAGAGG-1,1,"Adipocytes","Sample1"
Sample1_CCACGAGAGAAGCGCT-1,3.3348933362267,"Immune cells","Sample1"
Sample1_CCACGAGAGGGAACAA-1,2.61490021214288,"Immune cells","Sample1"
Sample1_CCACGAGCACTGATTG-1,1,"Stromal cells","Sample1"
Sample1_CCACGAGGTCAGCTTA-1,1,"Immune cells","Sample1"
Sample1_CCACGAGTCACTGCTC-1,1,"Immune cells","Sample1"
Sample1_CCACGAGTCGTAATGC-1,1,"Immune cells","Sample1"
Sample1_CCACGAGTCTTAGGAC-1,1,"Vascular cells","Sample1"
Sample1_CCACGTTCAGGAGGTT-1,1,"Adipocytes","Sample1"
Sample1_CCACGTTGTCCTCATC-1,1,"Immune cells","Sample1"
Sample1_CCACTTGAGTGCCGAA-1,1,"Vascular cells","Sample1"
Sample1_CCACTTGCAACCACGC-1,2.59880331357784,"Adipocytes","Sample1"
Sample1_CCACTTGCATCAGCTA-1,2.09874563978179,"Adipocytes","Sample1"
Sample1_CCACTTGGTAACAGTA-1,1,"Adipocytes","Sample1"
Sample1_CCACTTGGTTATGTCG-1,1,"Stromal cells","Sample1"
Sample1_CCACTTGTCAGACCCG-1,2.86064779792877,"Adipocytes","Sample1"
Sample1_CCACTTGTCATCTCTA-1,2.87281826504998,"Stromal cells","Sample1"
Sample1_CCACTTGTCCGCACTT-1,2.58880157187995,"Stromal cells","Sample1"
Sample1_CCATAAGAGCCTTTGA-1,1,"Adipocytes","Sample1"
Sample1_CCATAAGCACAAGGTG-1,1,"Vascular cells","Sample1"
Sample1_CCATAAGCAGACATCT-1,1,"Immune cells","Sample1"
Sample1_CCATAAGCATAACTCG-1,1,"Stromal cells","Sample1"
Sample1_CCATAAGCATCGTCCT-1,4.11170155280651,"Immune cells","Sample1"
Sample1_CCATAAGTCAAGTTGC-1,1,"Vascular cells","Sample1"
Sample1_CCATAAGTCTATTCGT-1,2.70519823854357,"Adipocytes","Sample1"
Sample1_CCATAAGTCTGGTGCG-1,2.28322068555494,"Stromal cells","Sample1"
Sample1_CCATCACAGCTGGAGT-1,1,"Adipocytes","Sample1"
Sample1_CCATCACCAAGAATGT-1,1,"Adipocytes","Sample1"
Sample1_CCATCACCAAGGCCTC-1,2.94112545093198,"Stromal cells","Sample1"
Sample1_CCATCACCACACGTGC-1,2.18630050295836,"Stromal cells","Sample1"
Sample1_CCATCACGTCTACACA-1,1,"Immune cells","Sample1"
Sample1_CCATCACTCAAGAGTA-1,3.09463886544681,"Stromal cells","Sample1"
Sample1_CCATCACTCATGGAGG-1,2.31302216001356,"Adipocytes","Sample1"
Sample1_CCATCACTCGGACAAG-1,1,"Stromal cells","Sample1"
Sample1_CCATCACTCTTACGTT-1,2.33840041969542,"Stromal cells","Sample1"
[truncated: 11,061 more rows]

## Sheet: 7b
,"UMAP_1","UMAP_2","ident"
Sample1_AAACCCAAGCACTAGG-1,0.934297940738512,0.378877764375801,"0 White adipocyte"
Sample1_AAACGAAAGTTCCAGT-1,0.0909283869415649,0.436955338152046,"0 White adipocyte"
Sample1_AAACGCTAGAGTCTGG-1,-1.29084972380845,-1.25140296873272,"0 White adipocyte"
Sample1_AAACGCTCAACCGTGC-1,0.881580255039049,3.08308685365498,"0 White adipocyte"
Sample1_AAACGCTCAGGTCAAG-1,0.298057771332575,-1.8806391900462,"0 White adipocyte"
Sample1_AAACGCTTCTACGCGG-1,3.51820143223555,0.273623948724861,"0 White adipocyte"
Sample1_AAAGAACAGAAGATCT-1,1.92637868881972,-2.75253593382061,"0 White adipocyte"
Sample1_AAAGAACAGTACTGTC-1,3.49779876232894,2.6007890755254,"2 Mt+ adipocyte"
Sample1_AAAGAACTCCGTATGA-1,2.25005682469161,2.16195530238926,"0 White adipocyte"
Sample1_AAAGGGCCATTGACAC-1,0.172023064501596,2.14727527442753,"0 White adipocyte"
Sample1_AAAGGGCGTGGGTTGA-1,2.6754992818907,0.280786698492164,"0 White adipocyte"
Sample1_AAAGTCCCACGTACTA-1,1.57851668358595,-1.04566513952435,"0 White adipocyte"
Sample1_AAAGTCCTCAAGCCCG-1,-1.92043344020097,0.919674044283027,"0 White adipocyte"
Sample1_AAATGGAGTGGCTACC-1,-0.122072943441557,2.34282053056538,"0 White adipocyte"
Sample1_AACAAAGTCTTCACGC-1,-0.796322324268507,-2.2292605584544,"0 White adipocyte"
Sample1_AACAACCAGAGGTTTA-1,1.14866801262648,3.25878584924519,"0 White adipocyte"
Sample1_AACAACCGTGCTGCAC-1,2.37974651814253,2.76990271154224,"0 White adipocyte"
Sample1_AACAACCGTTCGGTCG-1,2.69536050320418,0.516518180997962,"0 White adipocyte"
Sample1_AACAACCTCACCCTCA-1,1.8837262010649,-1.28972708639324,"0 White adipocyte"
Sample1_AACAAGAAGCTGCCAC-1,1.46237298012526,-2.03760325369061,"0 White adipocyte"
Sample1_AACAAGAGTCTTGGTA-1,-1.24786654948442,-3.38794099744976,"0 White adipocyte"
Sample1_AACAAGATCGATGGAG-1,1.61386736393721,-2.03920638021648,"0 White adipocyte"
Sample1_AACAGGGCACTTGACA-1,-0.330241688482451,-1.43815171178997,"0 White adipocyte"
Sample1_AACAGGGCAGCTGTCG-1,-0.722945609085249,0.582597082288856,"0 White adipocyte"
Sample1_AACAGGGGTGCCCACA-1,-3.05169764994829,0.595467096002693,"1 Beige adipocyte"
Sample1_AACCAACAGACAGCGT-1,2.31400450230391,2.50057709756672,"0 White adipocyte"
Sample1_AACCAACAGCATCGAG-1,-0.144766756288694,1.1497097814399,"0 White adipocyte"
Sample1_AACCAACAGTCCCGAC-1,2.16027625561507,0.0173778587895579,"0 White adipocyte"
Sample1_AACCAACGTCACCACG-1,4.14962323666365,0.85849950257122,"0 White adipocyte"
Sample1_AACCACAAGCATCGAG-1,-2.48437897204606,-0.275196666089898,"0 White adipocyte"
Sample1_AACCACATCCATCTGC-1,-0.336954095356154,-2.82311689314068,"0 White adipocyte"
Sample1_AACCACATCTCAAAGC-1,-1.27755240439622,-3.25993024763287,"0 White adipocyte"
Sample1_AACCATGAGTGATAGT-1,0.359172425277544,-2.74827348646343,"0 White adipocyte"
Sample1_AACCATGAGTGGTCAG-1,0.648057303436113,2.42885339799702,"0 White adipocyte"
Sample1_AACCCAATCAAAGACA-1,0.445504359014345,-1.475057715742,"0 White adipocyte"
Sample1_AACCTTTAGGAGAGGC-1,3.93933232785018,-0.742529625265008,"0 White adipocyte"
Sample1_AACCTTTCACCCATAA-1,-1.32551673888414,1.62036166134655,"0 White adipocyte"
Sample1_AACCTTTGTGTCCAAT-1,-0.346908935300993,-2.30635392126263,"0 White adipocyte"
Sample1_AACGAAAAGTTGTCAC-1,-1.04643682479112,0.182910209329719,"0 White adipocyte"
Sample1_AACGAAATCACACGAT-1,2.09653111458571,-0.801034325925713,"0 White adipocyte"
Sample1_AACGAAATCATGACAC-1,2.69369753361495,1.90814680400669,"0 White adipocyte"
Sample1_AACGGGAAGGTTGGAC-1,-1.73490122794359,0.61142582240879,"0 White adipocyte"
Sample1_AACGGGATCGTTCAGA-1,-1.78102699755876,-1.86314880308331,"0 White adipocyte"
Sample1_AACTTCTCAATAGTCC-1,2.29830225468428,-1.48071371969402,"0 White adipocyte"
Sample1_AAGAACACAGTGGGTA-1,0.834564766891313,-1.57823168691814,"0 White adipocyte"
Sample1_AAGACTCAGAGTCACG-1,-1.64264468192308,0.219057088525886,"0 White adipocyte"
Sample1_AAGATAGCACAAATAG-1,-2.88262692927568,-1.8885098641795,"1 Beige adipocyte"
Sample1_AAGATAGCACAATGAA-1,1.5629813289717,-0.460981244413262,"0 White adipocyte"
Sample1_AAGCATCAGTATAACG-1,1.34810849190505,-1.37604820188702,"0 White adipocyte"
Sample1_AAGCATCGTACGTTCA-1,-1.79310194491594,0.426024263532752,"0 White adipocyte"
Sample1_AAGCATCGTAGCTTTG-1,-1.61298147677629,-0.122378939954644,"0 White adipocyte"
Sample1_AAGCATCGTTGTCATG-1,0.277332327373339,2.37090600076496,"0 White adipocyte"
Sample1_AAGCCATAGATACCAA-1,-2.75386373042314,2.00052261892139,"0 White adipocyte"
Sample1_AAGCCATAGTTGCGAG-1,-0.259591945402311,2.48865199628651,"0 White adipocyte"
Sample1_AAGCGAGAGATAACAC-1,-0.378390439741301,2.8200261646825,"0 White adipocyte"
Sample1_AAGCGAGCAACCGACC-1,-2.01005164622514,-2.76260578092754,"0 White adipocyte"
Sample1_AAGCGAGCATTGCCTC-1,-1.49962882041185,-0.443732137052422,"0 White adipocyte"
Sample1_AAGCGAGTCACTCACC-1,0.610131285198046,2.24933708253681,"0 White adipocyte"
Sample1_AAGCGTTAGTCATCGT-1,2.86697228909285,0.816801076562995,"0 White adipocyte"
Sample1_AAGGAATCAAAGGATT-1,2.83140905857833,-1.86278593000591,"0 White adipocyte"
Sample1_AAGGAATGTTACCGTA-1,0.232395670421434,0.0410065704899973,"0 White adipocyte"
Sample1_AAGGTAAGTAATCAGA-1,3.29960402012618,0.160406714113349,"0 White adipocyte"
Sample1_AAGTCGTCACTCAAGT-1,0.759420952804399,2.38184488359272,"0 White adipocyte"
Sample1_AAGTGAACAGGACTAG-1,2.65594156742842,-1.16798149999798,"0 White adipocyte"
Sample1_AAGTGAACATGGCCCA-1,1.33276542187483,2.15621573272526,"0 White adipocyte"
Sample1_AATAGAGGTCACATTG-1,1.08568771839888,2.56734335962116,"0 White adipocyte"
Sample1_AATCGTGTCCAGCCTT-1,-0.244959690563368,3.18481755796253,"0 White adipocyte"
Sample1_AATGAAGAGATGCAGC-1,0.107378473550094,-2.08951126989544,"0 White adipocyte"
Sample1_AATGAAGAGGGAGGTG-1,-2.45450154780595,-2.67779910024822,"0 White adipocyte"
Sample1_AATGAAGTCGCAGTGC-1,-1.70536200045793,-2.66207038816631,"0 White adipocyte"
Sample1_AATGAAGTCTTACACT-1,-0.832613863937544,2.28394628110706,"0 White adipocyte"
Sample1_AATGACCAGATCGACG-1,-3.26380816935747,2.46568775716602,"1 Beige adipocyte"
Sample1_AATGCCAAGGTGGTTG-1,-2.5551439905092,0.363440995844001,"1 Beige adipocyte"
Sample1_AATTCCTCAAAGCAAT-1,1.61236556530745,2.68074989858448,"0 White adipocyte"
Sample1_AATTCCTCACAGCTTA-1,0.536278060682131,-2.72967707571209,"0 White adipocyte"
Sample1_AATTTCCCAACCCTCT-1,1.56842823982985,2.84128857198536,"0 White adipocyte"
Sample1_AATTTCCCAGGAGACT-1,-1.11186353205888,-3.0794688409251,"0 White adipocyte"
Sample1_AATTTCCGTAACGGTG-1,2.71707805157454,1.35962039771854,"0 White adipocyte"
Sample1_ACAACCAAGCAGGTCA-1,3.83010061741622,3.23314679208576,"2 Mt+ adipocyte"
Sample1_ACAACCAAGGCCCACT-1,0.88215055228026,-3.25645076688946,"0 White adipocyte"
Sample1_ACACAGTCAGGTCCGT-1,-0.773824431888746,0.355737989576454,"0 White adipocyte"
Sample1_ACACCAATCTGCCTGT-1,0.146419077225042,-2.50279414114178,"0 White adipocyte"
Sample1_ACACGCGTCCAAGGGA-1,-2.87501231669633,0.70828736368,"0 White adipocyte"
Sample1_ACACGCGTCTATCCAT-1,2.30558737278731,-0.685158128110772,"0 White adipocyte"
Sample1_ACACGCGTCTCATTTG-1,2.44756372929366,-1.82562839445293,"0 White adipocyte"
Sample1_ACACTGAAGAGGCTGT-1,-0.496431210033583,1.87797445598423,"0 White adipocyte"
Sample1_ACACTGAAGGGTGAAA-1,3.81907495022566,0.5521035248357,"0 White adipocyte"
Sample1_ACACTGAGTATCACGT-1,2.65484031201155,3.00662530008137,"0 White adipocyte"
Sample1_ACAGAAAAGTATCTGC-1,-0.837784924499678,2.31421447339832,"0 White adipocyte"
Sample1_ACAGCCGCAAAGGGCT-1,0.802533648021532,1.48522925916492,"0 White adipocyte"
Sample1_ACAGCCGCAGTAGATA-1,0.396378329999758,3.08575523439228,"0 White adipocyte"
Sample1_ACAGGGATCGTGTTCC-1,-2.93645993708818,-1.81271588262737,"0 White adipocyte"
Sample1_ACAGGGATCTAGAGCT-1,-1.94105068682878,-2.9582153504771,"0 White adipocyte"
Sample1_ACAGGGATCTGCTTAT-1,-0.975504555694746,-2.88295232710064,"0 White adipocyte"
Sample1_ACATCCCGTAGCTGTT-1,-0.970208563797163,0.933264976175422,"0 White adipocyte"
Sample1_ACATCCCGTTACGGAG-1,-1.08511153697221,-3.34132253584087,"0 White adipocyte"
Sample1_ACATCGAAGACCGTTT-1,-1.60253230571,-1.01430379804791,"0 White adipocyte"
Sample1_ACATCGACACGCTGTG-1,-0.133624383203673,-2.52691971716106,"0 White adipocyte"
Sample1_ACATCGAGTAATTGGA-1,-3.73972026347368,1.02905953470051,"1 Beige adipocyte"
Sample1_ACATGCAAGGGAGTTC-1,-1.59738520621507,-3.2069650834483,"0 White adipocyte"
Sample1_ACATGCACACACCTGG-1,2.52338965893538,1.71263701263248,"0 White adipocyte"
Sample1_ACATGCAGTCCAACGC-1,2.37681659222396,1.40092117133915,"0 White adipocyte"
Sample1_ACATGCATCAAGGACG-1,-1.03530756472795,-0.00510262903392844,"0 White adipocyte"
Sample1_ACATTTCGTTCTAAGC-1,-1.56105689048021,-2.70686280187786,"0 White adipocyte"
Sample1_ACATTTCTCGGCATAT-1,1.89120658398421,-1.54051148351849,"0 White adipocyte"
Sample1_ACCAAACAGAATTGTG-1,-1.37488214015214,1.23188505302548,"0 White adipocyte"
Sample1_ACCAAACAGACTCTAC-1,0.621069214351488,3.43770897928059,"0 White adipocyte"
Sample1_ACCAAACTCAAGAGGC-1,3.58759149075301,1.28522797282218,"0 White adipocyte"
Sample1_ACCAAACTCCTCGCAT-1,-2.53631035327165,-2.26143681463421,"0 White adipocyte"
Sample1_ACCAACAGTTATGTCG-1,1.67418523789198,-2.73514115270794,"0 White adipocyte"
Sample1_ACCACAACAGAGAATT-1,-0.574109354011702,0.909821366699333,"0 White adipocyte"
Sample1_ACCACAACATGAGTAA-1,-1.28559175967424,-0.823461169568902,"0 White adipocyte"
Sample1_ACCATTTAGTCACACT-1,0.194531454749418,-0.401431316701775,"0 White adipocyte"
Sample1_ACCATTTCAACCGTAT-1,2.03384765148909,-2.48120939191998,"0 White adipocyte"
Sample1_ACCATTTGTCCAATCA-1,1.80941422940047,-2.09531104025066,"0 White adipocyte"
Sample1_ACCCAAAAGCCAAGCA-1,-0.601867773525404,-0.59269296583355,"0 White adipocyte"
Sample1_ACCCAAACATGCCGCA-1,1.52793975830824,-1.45989763197125,"0 White adipocyte"
Sample1_ACCCAAAGTGTCCCTT-1,1.88138135433943,2.45121706071674,"0 White adipocyte"
Sample1_ACCCAAAGTTCAAAGA-1,2.31129010678084,-0.504039401380425,"0 White adipocyte"
Sample1_ACCCTCAAGTGCTAGG-1,-0.451897718898939,-0.16119574960888,"0 White adipocyte"
Sample1_ACCCTCACATTGTAGC-1,1.91887172222884,-0.106784457532769,"0 White adipocyte"
Sample1_ACCCTTGGTAATCAGA-1,3.73864420414717,0.648131733568305,"0 White adipocyte"
Sample1_ACCCTTGGTGGCTGAA-1,3.93150170803816,0.182338243158454,"0 White adipocyte"
Sample1_ACCGTTCAGTTGTAGA-1,2.49678166867049,-0.530286425916558,"0 White adipocyte"
Sample1_ACCTACCAGTACCATC-1,1.82458396912367,1.77306265178501,"0 White adipocyte"
Sample1_ACCTACCTCTTGAGCA-1,1.36748870373519,-1.07666575369061,"0 White adipocyte"
Sample1_ACGATCATCAGGAAAT-1,-0.628600218288588,-0.358413810102349,"0 White adipocyte"
Sample1_ACGATGTCACTGGATT-1,-3.08816520213334,-1.0090457147044,"1 Beige adipocyte"
Sample1_ACGATGTTCTCGACCT-1,2.06260879994185,0.0489336306172556,"0 White adipocyte"
Sample1_ACGCACGGTCGGCTAC-1,1.12318404675276,-2.00698387083233,"0 White adipocyte"
Sample1_ACGGAAGAGACGGATC-1,3.17663916111739,0.709695940645332,"0 White adipocyte"
Sample1_ACGGGTCCAGCCCACA-1,-2.17038837908952,-0.311268681852227,"0 White adipocyte"
Sample1_ACGGGTCGTGAGAGGG-1,2.34061702252181,-1.50078379568279,"0 White adipocyte"
Sample1_ACGGGTCTCATATGGC-1,3.0307992315367,0.637943571241493,"0 White adipocyte"
Sample1_ACGGGTCTCTGGTTGA-1,2.15280254841597,2.47300696912586,"0 White adipocyte"
Sample1_ACGGTTAAGAGGATCC-1,-2.10395065783708,-2.96500789579571,"0 White adipocyte"
Sample1_ACGGTTACAAACTGCT-1,-0.351273813240217,1.41111107710182,"0 White adipocyte"
Sample1_ACGTAACGTGGTCTCG-1,-1.35115615367143,0.933072065742607,"0 White adipocyte"
Sample1_ACGTACACACGCGCTA-1,-1.57565609454362,-0.536090964643364,"0 White adipocyte"
Sample1_ACGTACAGTGTGTCCG-1,2.2791496133879,-0.509173864690667,"0 White adipocyte"
Sample1_ACGTCCTAGGGATGTC-1,-1.2093495511934,0.898509448202247,"0 White adipocyte"
Sample1_ACGTCCTAGTATGAAC-1,-1.30584744452684,0.695514028699989,"0 White adipocyte"
Sample1_ACGTCCTGTTACCTTT-1,-0.222447314254927,0.279278283746833,"0 White adipocyte"
Sample1_ACTACGAAGGTGCATG-1,1.99661143780501,-0.45558952745617,"0 White adipocyte"
Sample1_ACTACGATCGGTCTGG-1,-0.34917194484918,0.150373702676887,"0 White adipocyte"
Sample1_ACTATCTAGTTGCTGT-1,1.33002241612227,2.01883972230732,"0 White adipocyte"
Sample1_ACTATCTCACGTAGAG-1,-0.21747941612451,3.21716058793842,"0 White adipocyte"
Sample1_ACTATCTGTGTTACTG-1,0.304630002982927,1.10491726342022,"0 White adipocyte"
Sample1_ACTATTCTCACAAGAA-1,1.22481080055983,-1.83680879530132,"0 White adipocyte"
Sample1_ACTCCCATCCTAGCTC-1,-2.2065521860048,1.4161143952924,"0 White adipocyte"
Sample1_ACTCTCGAGGATGGCT-1,2.80510362149031,0.359317129285926,"0 White adipocyte"
Sample1_ACTGATGGTTGTCATG-1,-0.415062286846327,0.797980701358909,"0 White adipocyte"
Sample1_ACTGCAACAAATTGGA-1,0.901458940513445,3.37269843164265,"0 White adipocyte"
Sample1_ACTGCAATCGTTATCT-1,2.31938537121565,0.377774303587074,"0 White adipocyte"
Sample1_ACTTAGGCACCTCTAC-1,-1.20364860533922,-3.43323957380474,"0 White adipocyte"
Sample1_ACTTAGGGTACTGAGG-1,0.0724902814701327,2.40914762559711,"0 White adipocyte"
Sample1_ACTTATCCACTGGACC-1,3.54257186413558,0.796007847221488,"0 White adipocyte"
Sample1_ACTTATCCATTGTCGA-1,-2.05414072512834,-1.97045766767681,"0 White adipocyte"
Sample1_ACTTATCTCGGAGTAG-1,4.21196349621565,-0.27830099519909,"0 White adipocyte"
Sample1_ACTTCCGGTACGCTAT-1,-0.9730728053972,-3.25847637113751,"0 White adipocyte"
Sample1_ACTTTGTCATCTCATT-1,-1.00385097502916,1.47113594952404,"0 White adipocyte"
Sample1_ACTTTGTGTCAGCTTA-1,-1.03884176253526,-3.14852916654766,"0 White adipocyte"
Sample1_AGAAATGAGGATAATC-1,-1.45807782649248,-0.619624609319573,"0 White adipocyte"
Sample1_AGAAATGGTCCTGTTC-1,-1.26916197776048,-0.416886085836297,"0 White adipocyte"
Sample1_AGAACAAGTCAAGGCA-1,-1.99819342135637,1.76697451415836,"0 White adipocyte"
Sample1_AGAACCTAGCCGTTAT-1,-3.40112153529375,2.35759175363361,"1 Beige adipocyte"
Sample1_AGAACCTCATGGCCCA-1,0.369275263555361,2.54233837667286,"0 White adipocyte"
Sample1_AGAACCTGTATAATGG-1,0.440589330203844,0.475823586614723,"0 White adipocyte"
Sample1_AGAAGCGAGCCTCTCT-1,-2.06113234996049,-1.6522444432658,"0 White adipocyte"
Sample1_AGAAGTAAGTGCAACG-1,4.38400491238387,0.255530005128974,"0 White adipocyte"
Sample1_AGAAGTATCGGAATTC-1,-1.49340812205522,-2.10070216116131,"0 White adipocyte"
Sample1_AGACAAAGTAGCTTGT-1,0.21270310045035,-3.28630840238751,"0 White adipocyte"
Sample1_AGACAAAGTCGCTCGA-1,-1.52720371722429,1.90366238895237,"0 White adipocyte"
Sample1_AGACAAAGTGCTAGCC-1,-0.596211113922285,-3.57972394880474,"0 White adipocyte"
Sample1_AGACAAAGTTCTCCCA-1,0.708437404640032,2.49667883458912,"0 White adipocyte"
Sample1_AGACACTAGGCCTTGC-1,1.71353014469893,0.564587479265327,"0 White adipocyte"
Sample1_AGACACTGTTTACACG-1,-1.57411817549913,-2.89637958463848,"0 White adipocyte"
Sample1_AGACCATTCGTGGAAG-1,3.257828316696,0.955896919401283,"0 White adipocyte"
Sample1_AGACCCGAGTTCCAGT-1,0.100414065921692,-0.4949916547221,"0 White adipocyte"
Sample1_AGACTCATCGTGCGAC-1,-1.78590849875657,0.260806565912361,"0 White adipocyte"
Sample1_AGAGAATCATGCACTA-1,1.27384897232802,-2.62689983305157,"0 White adipocyte"
Sample1_AGAGAATTCTCCTGAC-1,0.282719976313425,0.890570854576225,"0 White adipocyte"
Sample1_AGAGCAGAGGATATGT-1,3.956394515045,-0.82753240522564,"0 White adipocyte"
Sample1_AGAGCCCAGTCACGAG-1,1.36560436249526,2.09588695112049,"0 White adipocyte"
Sample1_AGAGCCCCAATCGTCA-1,-0.924253025047468,3.02385354581654,"0 White adipocyte"
Sample1_AGATAGACAGAATTCC-1,-2.54316679476945,1.62151811066448,"0 White adipocyte"
Sample1_AGATAGATCCATTCGC-1,0.947482190139604,-2.94133483823956,"0 White adipocyte"
Sample1_AGATCCAAGCCAACCC-1,0.285111314661814,1.37159006837189,"0 White adipocyte"
Sample1_AGATCCACACAGCTTA-1,0.992806813724352,-1.34266864713848,"0 White adipocyte"
Sample1_AGATCCAGTTACGTAC-1,1.43853398323805,0.89110088887989,"0 White adipocyte"
Sample1_AGATCCATCATCACAG-1,-0.087601833932089,-2.04448401388348,"0 White adipocyte"
Sample1_AGATCGTGTCCCTGAG-1,-0.783358075611281,2.81059504094898,"0 White adipocyte"
Sample1_AGATCGTTCCCTATTA-1,1.0420564627722,2.64526343885242,"0 White adipocyte"
Sample1_AGATGAAGTTTCGACA-1,1.02039667130263,1.13583291861593,"0 White adipocyte"
Sample1_AGATGCTAGCGTTAGG-1,0.251936442263437,3.12983978334248,"0 White adipocyte"
Sample1_AGATGCTCATTGTAGC-1,-0.405824937812971,2.43496645036518,"0 White adipocyte"
Sample1_AGATGCTGTCCAGCGT-1,-0.90869394778459,-1.35514747556866,"0 White adipocyte"
Sample1_AGATGCTTCAGAGCGA-1,0.853987655647112,-0.337853426305657,"0 White adipocyte"
Sample1_AGCATCACACAATGCT-1,-0.253173776857542,-0.613976592389947,"0 White adipocyte"
Sample1_AGCATCACATGATAGA-1,-0.713528254024672,3.07108355108082,"0 White adipocyte"
Sample1_AGCATCATCGTCCTTG-1,-0.034257569305586,-2.04911171850384,"0 White adipocyte"
Sample1_AGCCAATTCAGGACAG-1,-0.768031277649092,-2.12023436483563,"0 White adipocyte"
Sample1_AGCCACGGTATTGACC-1,3.20540436268599,2.61106288972675,"2 Mt+ adipocyte"
Sample1_AGCCACGTCCATATGG-1,0.949589095123125,2.92088234964191,"0 White adipocyte"
Sample1_AGCCACGTCCCACAGG-1,-1.47254661559312,-3.08876716551006,"0 White adipocyte"
Sample1_AGCCAGCAGTCCGCGT-1,-0.518174746029066,-3.27590763029278,"0 White adipocyte"
Sample1_AGCCAGCTCCTGGGTG-1,3.69400628567488,0.467651253374214,"0 White adipocyte"
Sample1_AGCGATTCATCCGAGC-1,2.27101047993453,-1.40751444753826,"0 White adipocyte"
Sample1_AGCGATTTCTCCGCAT-1,-1.12106386660783,1.04870234969437,"0 White adipocyte"
Sample1_AGCGCCACACCTGCAG-1,0.073169223077608,-3.18268596586407,"0 White adipocyte"
Sample1_AGCGCCAGTGTCATGT-1,1.85447760582717,1.06742016020595,"0 White adipocyte"
Sample1_AGCGCTGAGTCACAGG-1,1.59402974606307,2.70773482862293,"0 White adipocyte"
Sample1_AGCGCTGCAAGTATAG-1,0.397716245658708,1.75216091218769,"0 White adipocyte"
Sample1_AGCGCTGCACGGTGAA-1,-1.63586942195146,-0.492138261167412,"0 White adipocyte"
Sample1_AGCTACACACAATGCT-1,0.157948742665363,-2.82168065962017,"0 White adipocyte"
Sample1_AGCTACATCCCTTGGT-1,3.32069309712203,-1.19940459188641,"0 White adipocyte"
Sample1_AGCTCAACATGGACAG-1,1.64643093109877,2.09714007917225,"0 White adipocyte"
Sample1_AGCTCAAGTTAGTCGT-1,-0.672715165607618,-3.68608295377911,"0 White adipocyte"
Sample1_AGCTTCCCATTCCTCG-1,-1.46826485633104,-3.24413978513897,"0 White adipocyte"
Sample1_AGGAAATCAGTACTAC-1,1.61573930741103,0.36931133809864,"0 White adipocyte"
Sample1_AGGAAATTCGTTGCCT-1,0.457696131475283,-0.841359490720635,"0 White adipocyte"
Sample1_AGGACGAAGTTCATGC-1,-0.0471823298856488,3.14808750692188,"0 White adipocyte"
Sample1_AGGACGACAGACTGCC-1,0.2863825178221,0.188330298097724,"0 White adipocyte"
Sample1_AGGACTTGTCGTACAT-1,-0.690281727306532,-2.03019868787945,"0 White adipocyte"
Sample1_AGGAGGTCAATCGCGC-1,-1.09019152163713,0.317138975294227,"0 White adipocyte"
Sample1_AGGAGGTGTAATGCTC-1,-1.04094175337999,-3.17912065443218,"0 White adipocyte"
Sample1_AGGAGGTTCCGATTAG-1,3.39930661679061,0.352887993486518,"0 White adipocyte"
Sample1_AGGATAAAGCGACCCT-1,0.705159685619188,1.93431109729588,"0 White adipocyte"
Sample1_AGGATCTTCAATCGGT-1,1.95691760540755,0.185096984537239,"0 White adipocyte"
Sample1_AGGCATTAGAAATCCA-1,2.82245763302596,-1.55058824476421,"0 White adipocyte"
Sample1_AGGCATTCACAATGAA-1,-0.161477067463087,-0.0765830224436574,"0 White adipocyte"
Sample1_AGGCATTGTACGTGAG-1,0.881641767032457,-0.601344222394829,"0 White adipocyte"
Sample1_AGGCATTGTAGCTTGT-1,-0.342078247062849,1.38838168028175,"0 White adipocyte"
Sample1_AGGCTGCCAACTCGAT-1,0.243336952336145,-1.27278196272076,"0 White adipocyte"
Sample1_AGGCTGCGTGCTTATG-1,1.26872893334181,-1.14183127340496,"0 White adipocyte"
Sample1_AGGCTGCTCCTCGCAT-1,-2.02011624812334,-2.76063930448711,"0 White adipocyte"
Sample1_AGGGAGTAGAAGCCTG-1,-0.834640660278486,-0.347657198278313,"0 White adipocyte"
Sample1_AGGGAGTAGCAGCGAT-1,-1.56529203891008,-0.974843615857964,"0 White adipocyte"
Sample1_AGGGAGTAGTAACGAT-1,-3.25965634822099,0.317098682554359,"1 Beige adipocyte"
Sample1_AGGGCCTCAGAAATTG-1,1.93078740597518,2.84186840596973,"0 White adipocyte"
Sample1_AGGGCCTGTCATGGCC-1,3.10561426640303,1.08507603946506,"0 White adipocyte"
Sample1_AGGGCTCCACCGCTAG-1,-0.128208362452673,2.59205186906635,"0 White adipocyte"
Sample1_AGGGCTCCACGCGCAT-1,-2.45177284716813,1.81886679473698,"0 White adipocyte"
Sample1_AGGGCTCCATCGATCA-1,2.53973897457869,2.02200186792194,"0 White adipocyte"
Sample1_AGGGCTCTCACCGGTG-1,-1.34390894412248,2.72186637464344,"0 White adipocyte"
Sample1_AGGGTCCCATAGGAGC-1,1.98785193920882,-1.12901102956951,"0 White adipocyte"
Sample1_AGGGTGAAGTCGGCAA-1,0.148785236336304,-1.65931641515911,"0 White adipocyte"
Sample1_AGGGTGAGTCTTTCTA-1,2.28145678997786,0.0185667330342478,"0 White adipocyte"
Sample1_AGGGTGAGTTGTTGCA-1,-0.69527921914308,-0.104306573240166,"0 White adipocyte"
Sample1_AGGGTGATCGATAACC-1,-0.968959131233381,0.202451115282173,"0 White adipocyte"
Sample1_AGGTAGGAGAGTGGCT-1,3.76072247982771,0.0323183590489573,"0 White adipocyte"
Sample1_AGGTCATGTCTCGGGT-1,3.29552873135359,0.0603677088338084,"0 White adipocyte"
Sample1_AGGTCATTCAGTCAGT-1,3.32705005169661,-0.795003527967339,"0 White adipocyte"
Sample1_AGGTCTAAGCCAAGTG-1,0.70233698845656,1.07539037409603,"0 White adipocyte"
Sample1_AGGTCTAGTACTGCGC-1,-0.302866526834654,-2.50367628988445,"0 White adipocyte"
Sample1_AGGTGTTCAAATCAGA-1,0.397181204564882,-0.560391182271843,"0 White adipocyte"
Sample1_AGGTTGTCAAGGCTTT-1,-1.00277225016801,-0.331471914617425,"0 White adipocyte"
Sample1_AGTACCAGTCCTGAAT-1,-1.20747665404527,2.8251451307851,"0 White adipocyte"
Sample1_AGTACCATCCCTTGGT-1,0.548161766536547,0.194133763940925,"0 White adipocyte"
Sample1_AGTACCATCTCTTCAA-1,3.11356957913191,0.716559892328376,"0 White adipocyte"
Sample1_AGTACTGCAATGTTGC-1,-0.354202189438032,1.76899087968647,"0 White adipocyte"
Sample1_AGTACTGCACCGTCGA-1,-0.318435617677855,-3.39947091993511,"0 White adipocyte"
Sample1_AGTACTGGTTGTGCAT-1,1.9140954828337,2.49934125486195,"0 White adipocyte"
Sample1_AGTAGCTAGGCTTAAA-1,0.514465651519609,-1.98327385839642,"0 White adipocyte"
Sample1_AGTAGCTCAAGAGCTG-1,-0.632723250381636,-0.271364921895867,"0 White adipocyte"
Sample1_AGTAGCTGTACTAACC-1,-2.44031492709367,0.253234987886543,"0 White adipocyte"
Sample1_AGTAGTCCACAGCCAC-1,-2.07436863421647,-1.32971894201458,"0 White adipocyte"
Sample1_AGTAGTCGTGTCCGTG-1,-1.99123136042802,0.878389870555992,"0 White adipocyte"
Sample1_AGTAGTCGTTGGCTAT-1,0.239862463481737,-1.51187312063397,"0 White adipocyte"
Sample1_AGTAGTCTCTGCGGAC-1,3.49863060475142,1.62285534087002,"0 White adipocyte"
Sample1_AGTCAACCATTGGCAT-1,4.12477906704695,0.108512168558235,"0 White adipocyte"
Sample1_AGTCAACTCTAGCAAC-1,0.548120818145586,1.88505870643436,"0 White adipocyte"
Sample1_AGTCACAAGCCTCAAT-1,1.83688386441023,-1.57670151647747,"0 White adipocyte"
Sample1_AGTCACACACGTACAT-1,-1.04530850886552,-2.65344654974163,"0 White adipocyte"
Sample1_AGTCACACAGCAGGAT-1,-0.861471035473036,-3.28920661863506,"0 White adipocyte"
Sample1_AGTCACAGTGACTCGC-1,-0.220122703306364,-1.71286737379253,"0 White adipocyte"
Sample1_AGTCACATCAGACCCG-1,1.94387253285201,-0.478067273465996,"0 White adipocyte"
Sample1_AGTCATGTCAGCGCGT-1,-0.412769474975752,-3.02381193098248,"0 White adipocyte"
Sample1_AGTCATGTCATTCTTG-1,3.01560576916487,1.48095891419231,"0 White adipocyte"
Sample1_AGTGACTGTAGAGCTG-1,-0.919577279083418,-0.315008515684014,"0 White adipocyte"
Sample1_AGTGACTGTGATAGTA-1,1.83032973767073,0.789091085823173,"0 White adipocyte"
Sample1_AGTGATCCACTCCTTG-1,-0.251140632621931,3.20504081788837,"0 White adipocyte"
Sample1_AGTGCCGTCGCCGATG-1,4.03026588917525,1.1523272076565,"0 White adipocyte"
Sample1_AGTTAGCTCATCGCCT-1,2.78143533230574,0.0810376459675974,"0 White adipocyte"
Sample1_AGTTCCCAGCGATGCA-1,3.19420321942122,2.63372552934467,"0 White adipocyte"
Sample1_AGTTCCCTCGCAGTCG-1,-1.83668080805986,-2.7981287187022,"0 White adipocyte"
Sample1_AGTTCCCTCGGTTAGT-1,-0.143774726383375,-0.862927789060479,"0 White adipocyte"
Sample1_AGTTCGAAGTGCCGAA-1,-1.23539558886735,2.88275135103046,"0 White adipocyte"
Sample1_ATACCTTGTGTTCCAA-1,-2.35070911883562,-0.558605546323662,"0 White adipocyte"
Sample1_ATACTTCCAACCCTAA-1,-0.798948802940535,1.16377401146471,"0 White adipocyte"
Sample1_ATACTTCCATTCTCTA-1,3.49885877133162,0.981689071090812,"0 White adipocyte"
Sample1_ATAGAGAGTATGGAAT-1,1.15236648083479,0.297615891130561,"0 White adipocyte"
Sample1_ATAGGCTAGCATATGA-1,1.98137541771681,1.42299971524059,"0 White adipocyte"
Sample1_ATAGGCTGTTGAGGAC-1,-1.95199314593522,-2.04287635740459,"0 White adipocyte"
Sample1_ATATCCTAGTAGACCG-1,4.24061234951766,0.540966337354774,"0 White adipocyte"
Sample1_ATATCCTCACAAAGCG-1,1.64027925492079,-2.53711687978924,"0 White adipocyte"
Sample1_ATATCCTCATCATCTT-1,2.46396287442,1.54200077596485,"0 White adipocyte"
Sample1_ATCACAGCACTGATTG-1,-1.13668183325975,0.618433123262519,"0 White adipocyte"
Sample1_ATCACGAAGGAGGTTC-1,-1.7589979553148,0.430435543687934,"0 White adipocyte"
Sample1_ATCACGATCATTCTTG-1,0.753292462833238,-0.0352443402689748,"0 White adipocyte"
Sample1_ATCACGATCTACCACC-1,2.80283936024458,-0.547064060537224,"0 White adipocyte"
Sample1_ATCACTTGTGGGAGAG-1,0.0879100533649453,-3.95987379011334,"0 White adipocyte"
Sample1_ATCACTTTCATCGCCT-1,3.77616556645186,-0.482715958921319,"0 White adipocyte"
Sample1_ATCACTTTCGCTTAAG-1,1.25978930950911,0.62061828914463,"0 White adipocyte"
Sample1_ATCAGGTAGTTCCGTA-1,-0.955278792373823,-2.2097076123637,"0 White adipocyte"
Sample1_ATCAGGTGTAGCGATG-1,-1.1572643899843,2.66581559720814,"0 White adipocyte"
Sample1_ATCATTCAGCTCGCAC-1,-0.777538695327925,-1.80389820989788,"0 White adipocyte"
Sample1_ATCATTCGTGGTACAG-1,-1.43736545085161,-3.04884159025372,"0 White adipocyte"
Sample1_ATCCATTAGGCTTAAA-1,1.40301486016066,-2.87267219480694,"0 White adipocyte"
Sample1_ATCCATTCACCGTGGT-1,-1.01408258914201,2.44254935327351,"0 White adipocyte"
Sample1_ATCCATTGTAACTTCG-1,1.66231330395491,0.0569905096608347,"0 White adipocyte"
Sample1_ATCCCTGAGGACCCAA-1,1.10254403115065,3.18713069501697,"0 White adipocyte"
Sample1_ATCCGTCAGCCTGAGA-1,1.76545210839064,-0.0187889283579641,"0 White adipocyte"
Sample1_ATCCGTCCACACCTAA-1,0.647184035785509,-0.739369386999016,"0 White adipocyte"
Sample1_ATCCTATAGGCTCAAG-1,0.369207284457994,2.81015837732136,"0 White adipocyte"
Sample1_ATCCTATGTCCGAAAG-1,2.00781496525557,-1.90874230322063,"0 White adipocyte"
Sample1_ATCGATGCAGCGAGTA-1,2.83737357617171,-0.235740537015801,"0 White adipocyte"
Sample1_ATCGATGGTTCTCTCG-1,0.991204879291368,-0.0120853131693655,"0 White adipocyte"
Sample1_ATCGCCTAGCTTCGTA-1,-0.677124896042036,-3.81036865171612,"0 White adipocyte"
Sample1_ATCGCCTAGGAATTAC-1,0.732329330451799,-0.561701173154717,"0 White adipocyte"
Sample1_ATCGCCTCAGGACTAG-1,-0.762856223575758,0.11666036191761,"0 White adipocyte"
Sample1_ATCGGCGAGGAAAGAC-1,1.44246204853804,3.22853482309162,"0 White adipocyte"
Sample1_ATCGGCGGTAGTGGCA-1,2.88926323414595,1.45218535307228,"0 White adipocyte"
Sample1_ATCGTAGAGAAGGATG-1,-0.852227606765913,-3.71410428938091,"0 White adipocyte"
Sample1_ATCGTGACAACTAGAA-1,1.0494109010771,-0.074046725599175,"0 White adipocyte"
Sample1_ATCGTGAGTTAGTTCG-1,3.22288926602156,-1.11193215307415,"0 White adipocyte"
Sample1_ATCGTGATCTCCTGCA-1,-2.732321658127,-0.317123526899224,"0 White adipocyte"
Sample1_ATCTTCATCTCAGAAC-1,0.774216971404863,-0.885218257276421,"0 White adipocyte"
Sample1_ATGAAAGGTACTTCCC-1,0.531139216430498,3.03804863038837,"0 White adipocyte"
Sample1_ATGAAAGTCACTTCTA-1,0.454786858566118,-1.46683823522747,"0 White adipocyte"
Sample1_ATGAAAGTCATCAGTG-1,1.14581426144393,-2.67545329984844,"0 White adipocyte"
Sample1_ATGACCATCGCGAAGA-1,1.03927405834944,-2.01382195409954,"0 White adipocyte"
Sample1_ATGAGGGCAGCTGAGA-1,0.526369473941637,1.10054076257526,"0 White adipocyte"
Sample1_ATGAGTCAGCCGGATA-1,1.55725856781752,-0.501377219526177,"0 White adipocyte"
Sample1_ATGAGTCAGGTAGCAC-1,-0.579156913749861,-2.08594309744061,"0 White adipocyte"
Sample1_ATGATCGTCGGCACTG-1,1.85470529557021,2.43646991792499,"0 White adipocyte"
Sample1_ATGCATGAGGGCTTCC-1,-1.10870555876939,2.85197842660725,"0 White adipocyte"
Sample1_ATGCATGGTCGGTGAA-1,-1.56237641810625,0.784201806219215,"0 White adipocyte"
Sample1_ATGCCTCAGAGTCCGA-1,0.98487921715529,1.68300489130794,"0 White adipocyte"
Sample1_ATGCCTCCAACCAGAG-1,1.4699534988478,1.50076214018642,"0 White adipocyte"
Sample1_ATGCCTCTCGTAATGC-1,-1.39677075385301,-2.9223872369212,"0 White adipocyte"
Sample1_ATGCGATAGTAGATCA-1,-0.814077713482069,-2.18904888090313,"0 White adipocyte"
Sample1_ATGCGATCAAATCAGA-1,-0.639670588962721,2.52886999193012,"0 White adipocyte"
Sample1_ATGCGATCACCACATA-1,-0.154368587724852,2.07916129175007,"0 White adipocyte"
Sample1_ATGCGATGTCTACGTA-1,1.10103317261489,-3.67343580183209,"0 White adipocyte"
Sample1_ATGGAGGAGGTAGCAC-1,-0.121661745898413,-0.423718804685479,"0 White adipocyte"
Sample1_ATGGAGGGTGTCCACG-1,-1.35718599795549,-2.78983890470684,"0 White adipocyte"
Sample1_ATGGAGGTCTAAGCGT-1,0.355890504129244,-2.463503236143,"0 White adipocyte"
Sample1_ATGGATCTCGGTGAAG-1,0.354510596998049,1.67461461368381,"0 White adipocyte"
Sample1_ATGGGAGTCCCATACC-1,-4.53254715441911,-0.38929199632824,"1 Beige adipocyte"
Sample1_ATGGGTTCAAGTGGTG-1,2.53171237469466,-0.660804027883416,"0 White adipocyte"
Sample1_ATGGGTTTCCCTCAAC-1,2.33144315243514,-0.310597771970635,"0 White adipocyte"
Sample1_ATGGGTTTCCGCACGA-1,1.46017583370955,0.978945379884834,"0 White adipocyte"
Sample1_ATGGTTGCAGACACCC-1,-0.0498824500962964,-2.46475183424175,"0 White adipocyte"
Sample1_ATGTCCCAGTCTGCGC-1,-3.50900308131425,0.2440140301305,"1 Beige adipocyte"
Sample1_ATGTCCCGTCAAAGCG-1,-0.107965537302183,-1.8321498578471,"0 White adipocyte"
Sample1_ATGTCTTCACCAGTAT-1,2.44376452923567,0.237908845575447,"0 White adipocyte"
Sample1_ATGTCTTTCTATTGTC-1,2.32223232746871,1.73269081655323,"0 White adipocyte"
Sample1_ATTACCTAGTCATGAA-1,2.74693354130538,1.08280623498737,"0 White adipocyte"
Sample1_ATTACCTCAAGAATGT-1,-3.69030920504777,-1.2537532990855,"1 Beige adipocyte"
Sample1_ATTACCTTCCACCTGT-1,0.0679367902204522,2.59246600213825,"0 White adipocyte"
Sample1_ATTATCCAGGATGGCT-1,0.765898249156786,1.95580924096882,"0 White adipocyte"
Sample1_ATTATCCGTAACACGG-1,-1.46939996718614,3.00903988424122,"0 White adipocyte"
Sample1_ATTCACTGTTAGAAAC-1,0.480381242044283,2.50680792871296,"0 White adipocyte"
Sample1_ATTCAGGTCAAATGCC-1,2.39875730038436,-2.11649310049236,"0 White adipocyte"
Sample1_ATTCCATCAAGTGACG-1,1.18458624840529,0.245410090120429,"0 White adipocyte"
Sample1_ATTCCATTCTAAGAAG-1,1.14987989426406,-1.59695612844647,"0 White adipocyte"
Sample1_ATTCCCGAGCAACAAT-1,3.46252735615523,-0.148703688947564,"0 White adipocyte"
Sample1_ATTCGTTTCTGAGCAT-1,2.40137895108016,0.907449757488365,"0 White adipocyte"
Sample1_ATTCTTGAGTTGCGCC-1,0.512001386888338,-1.51495325025738,"0 White adipocyte"
Sample1_ATTCTTGCAGATTCGT-1,1.77567943096907,-0.469577664701348,"0 White adipocyte"
Sample1_ATTGGGTGTGTTCCAA-1,-0.491793968670057,-2.4720846360606,"0 White adipocyte"
Sample1_ATTGTTCAGTTCCAGT-1,-1.29924801825731,-2.99394905027569,"0 White adipocyte"
Sample1_ATTGTTCGTTGATGTC-1,1.32685800553114,-3.11329471525372,"0 White adipocyte"
Sample1_ATTTACCAGTGCTCAT-1,0.322915232785059,-2.24511014875591,"0 White adipocyte"
Sample1_ATTTACCGTGTCGCTG-1,-0.0167847061082593,2.50911367479145,"0 White adipocyte"
Sample1_ATTTACCTCAGACATC-1,-1.20001617907731,-1.7108906453532,"0 White adipocyte"
Sample1_ATTTACCTCTGGCTGG-1,-0.983468570701765,1.19877654481112,"0 White adipocyte"
Sample1_ATTTCACCATCGAGCC-1,-1.03652838706224,2.88881552758991,"0 White adipocyte"
Sample1_ATTTCTGAGGATCACG-1,1.52721270085127,0.197308545740241,"0 White adipocyte"
Sample1_CAAAGAAAGTCGAGGT-1,-1.39413980483262,1.41596684399425,"0 White adipocyte"
Sample1_CAAAGAACAGAGATTA-1,1.10724838734419,0.985539739759559,"0 White adipocyte"
Sample1_CAAAGAAGTGGCCTCA-1,-0.685722925655531,-2.57660901006878,"0 White adipocyte"
Sample1_CAAAGAATCCCTTGGT-1,-0.830291905395674,2.98895192685902,"0 White adipocyte"
Sample1_CAACAGTAGGGCCCTT-1,1.9270702219084,-0.459255332319146,"0 White adipocyte"
Sample1_CAACAGTCACACCAGC-1,-3.12692300318925,-1.1161960309428,"1 Beige adipocyte"
Sample1_CAACCAAAGCCTATCA-1,0.838506958492113,-0.973437184659844,"0 White adipocyte"
Sample1_CAACCTCAGCCGGAAT-1,0.724512419708086,2.71315908971607,"0 White adipocyte"
Sample1_CAACGATAGAGTCTGG-1,-1.15707389353959,-0.52898811754406,"0 White adipocyte"
Sample1_CAACGATCATCAGCGC-1,0.204948908694101,-3.06415712293804,"0 White adipocyte"
Sample1_CAACGGCTCTACCCAC-1,0.282082787759615,-0.130210871068841,"0 White adipocyte"
Sample1_CAACGGCTCTGAATCG-1,-2.20419875621049,0.499695902498359,"0 White adipocyte"
Sample1_CAAGACTAGAGTATAC-1,-1.46730867861955,-2.00824796613873,"0 White adipocyte"
Sample1_CAAGACTAGCCGTTGC-1,0.113629124172045,0.248956328065986,"0 White adipocyte"
Sample1_CAAGACTCAACTAGAA-1,-0.186863877765822,2.13501793685734,"0 White adipocyte"
Sample1_CAAGACTGTGTATTCG-1,-2.30365196704118,0.725241964491004,"0 White adipocyte"
Sample1_CAAGAGGCATCGGATT-1,-1.31369511126726,0.760954653652305,"0 White adipocyte"
Sample1_CAAGCTAGTCAAAGTA-1,2.94295462132247,2.44558001104176,"0 White adipocyte"
Sample1_CAAGCTAGTCATCAGT-1,1.26694282055647,2.99622762742817,"0 White adipocyte"
Sample1_CAAGGGACAAGCAATA-1,-0.834313967220472,-3.59764587339581,"0 White adipocyte"
Sample1_CAAGGGATCGTCAGAT-1,3.21527894497664,1.2205244244951,"0 White adipocyte"
Sample1_CAATCGAAGAGCACTG-1,1.2726752376631,3.07467830720722,"0 White adipocyte"
Sample1_CAATCGAGTGACCTGC-1,0.0543951234296092,-1.6981896108073,"0 White adipocyte"
Sample1_CAATCGAGTGAGGCAT-1,-0.400040098421263,-3.23885690626324,"0 White adipocyte"
Sample1_CAATGACAGATCCAAA-1,-1.36678043841569,-2.14110910352886,"0 White adipocyte"
Sample1_CAATGACAGCGGACAT-1,1.57312973500044,2.3194010311681,"0 White adipocyte"
Sample1_CAATTTCAGCGAATGC-1,-0.18783230423181,0.545124238165016,"0 White adipocyte"
Sample1_CAATTTCCATGTGCTA-1,1.80776937962325,-2.47614252027691,"0 White adipocyte"
Sample1_CAATTTCGTGACAACG-1,0.990941009528948,0.940402841003532,"0 White adipocyte"
Sample1_CACAACAGTTAATCGC-1,1.67778810025008,1.93158042970478,"0 White adipocyte"
Sample1_CACAACATCCAGTGTA-1,-4.21350161074846,0.150936966570014,"1 Beige adipocyte"
Sample1_CACACAAGTCAGGTGA-1,0.24215624392779,-0.189699525205498,"0 White adipocyte"
Sample1_CACAGATAGCCGATTT-1,1.23860724926741,-2.31951963361919,"0 White adipocyte"
Sample1_CACAGATAGGGCCTCT-1,-1.59511522292344,0.971073245437736,"0 White adipocyte"
Sample1_CACAGATTCGCTTTAT-1,-1.97044459819047,2.66570950094044,"0 White adipocyte"
Sample1_CACAGGCTCATCGCTC-1,2.54208620548995,-1.22125923093975,"0 White adipocyte"
Sample1_CACATGAAGGTAATCA-1,1.60890420437605,-1.04764353689373,"0 White adipocyte"
Sample1_CACATGAGTATTGCCA-1,-3.07761351107805,0.0806920582371897,"0 White adipocyte"
Sample1_CACATGATCGGTGTTA-1,-0.334945269815611,3.02547979894459,"0 White adipocyte"
Sample1_CACATGATCTGCCCTA-1,0.620436511047197,0.376999860437507,"0 White adipocyte"
Sample1_CACCAAAGTCCCTGAG-1,-3.74865118502824,-0.246765131322747,"1 Beige adipocyte"
Sample1_CACCGTTTCGCGTAGC-1,-0.62523994683473,2.9716284329015,"0 White adipocyte"
Sample1_CACGAATGTGAGCGAT-1,0.105893684595836,0.857255672844047,"0 White adipocyte"
Sample1_CACGGGTAGCTCTGTA-1,1.24409171105177,1.76118857208073,"0 White adipocyte"
Sample1_CACGGGTGTAGGATAT-1,1.99779864311965,1.11097458544552,"0 White adipocyte"
Sample1_CACGGGTGTTATTCTC-1,2.49283774853499,-0.196302170125847,"0 White adipocyte"
Sample1_CACGTGGAGGGAGAAT-1,1.74716933728011,1.37968102637112,"0 White adipocyte"
Sample1_CACGTTCAGGAAGTAG-1,-0.758212306492018,2.71972501817524,"0 White adipocyte"
Sample1_CACGTTCGTAAGGAGA-1,3.87870081425459,1.31807143035709,"0 White adipocyte"
Sample1_CACTAAGAGTCACGAG-1,-2.13677398204057,1.09214783254444,"0 White adipocyte"
Sample1_CACTGAATCGAAGCCC-1,2.75176414013655,-0.0994254296702199,"0 White adipocyte"
Sample1_CACTGTCTCACCTTAT-1,1.22229000092299,-0.582814926473504,"0 White adipocyte"
Sample1_CACTTCGCAAGACGAC-1,3.11085279942305,0.540280228288764,"0 White adipocyte"
Sample1_CACTTCGGTGTTGACT-1,2.39051755429061,-2.07823502477825,"0 White adipocyte"
Sample1_CAGATACAGAGATGCC-1,-0.648368158332991,-3.08995019849957,"0 White adipocyte"
Sample1_CAGATACGTACAGTAA-1,1.63015981674941,-0.214693898527031,"0 White adipocyte"
Sample1_CAGATACGTAGGAAAG-1,1.48038407326491,0.72395068946659,"0 White adipocyte"
Sample1_CAGATCAGTGTTTGCA-1,3.05437167645247,2.29321325364887,"0 White adipocyte"
Sample1_CAGATCATCGTTCTCG-1,-1.0358716630861,-2.12429725584209,"0 White adipocyte"
Sample1_CAGATTGTCTGCACCT-1,1.35491629601271,0.0830732637959666,"0 White adipocyte"
Sample1_CAGCACGCACTTGTGA-1,-1.10876063346116,2.86013281884968,"0 White adipocyte"
Sample1_CAGCAGCGTCACATTG-1,-1.37092439173906,0.497078304918403,"0 White adipocyte"
Sample1_CAGCCAGGTCCCGCAA-1,-1.18188659190385,1.3214622864443,"0 White adipocyte"
Sample1_CAGCGTGAGCGATGCA-1,0.12832456365974,-2.24692975935162,"0 White adipocyte"
Sample1_CAGCGTGGTGGGATTG-1,-1.24083045958726,-2.32909595426739,"0 White adipocyte"
Sample1_CAGCGTGGTGGTAACG-1,1.44840665818007,-0.906220311490899,"0 White adipocyte"
Sample1_CAGGCCATCAGACCTA-1,-1.18958846568315,0.961758648784751,"0 White adipocyte"
Sample1_CAGGGCTAGAGATCGC-1,-0.329616912595915,-2.45920216497601,"0 White adipocyte"
Sample1_CAGGGCTGTCTAGATC-1,1.00235547781737,2.0326367074567,"0 White adipocyte"
Sample1_CAGGTATTCACGTCCT-1,-4.28230778216569,1.10921051147758,"1 Beige adipocyte"
Sample1_CAGTGCGCAACCAACT-1,0.406792215116335,3.07715797963917,"0 White adipocyte"
Sample1_CAGTGCGGTGATCGTT-1,0.114523050419999,1.52589643541157,"0 White adipocyte"
Sample1_CAGTTAGAGAGGACTC-1,-0.782297947399305,-0.337075347272759,"0 White adipocyte"
Sample1_CAGTTAGAGCCTGGAA-1,-1.29729787348955,2.18545431438267,"1 Beige adipocyte"
Sample1_CAGTTAGAGGCGAACT-1,0.37606813669951,-1.13360297140301,"0 White adipocyte"
Sample1_CAGTTAGAGGTCATTC-1,1.02220453978331,-0.809636945096856,"0 White adipocyte"
Sample1_CAGTTAGTCACATCAG-1,-1.12965897559373,2.05120504442036,"0 White adipocyte"
Sample1_CATACAGGTTACGTAC-1,-2.48695246218889,-0.186883324949151,"0 White adipocyte"
Sample1_CATACCCCACGCTGAC-1,1.22708042622359,-0.144066447584038,"0 White adipocyte"
Sample1_CATACCCGTACCTTCC-1,-0.898541071407484,-2.01940166410626,"0 White adipocyte"
Sample1_CATACCCTCAATCCAG-1,-0.859293498985457,-1.9220734780711,"0 White adipocyte"
Sample1_CATAGACAGTTGTAGA-1,-1.34274593829362,-3.53226291593731,"0 White adipocyte"
Sample1_CATAGACTCTCATAGG-1,1.799745163925,0.49097037854969,"0 White adipocyte"
Sample1_CATCAAGGTATACCTG-1,-0.561270871154951,-2.32908880171001,"0 White adipocyte"
Sample1_CATCCCAGTGTCATCA-1,-0.274241068355726,-2.21943294462383,"0 White adipocyte"
Sample1_CATCCGTGTAAGTAGT-1,1.04825033903868,0.587891524465675,"0 White adipocyte"
Sample1_CATCCGTGTCGGTACC-1,0.37679993272574,3.13272977414905,"0 White adipocyte"
Sample1_CATCCGTGTTTACTTC-1,-2.22678581713884,-2.58599578794659,"0 White adipocyte"
Sample1_CATCGCTAGATAGCAT-1,2.54759152889998,0.791876500280494,"0 White adipocyte"
Sample1_CATCGTCCAACCGCTG-1,4.23197349072249,0.532581096323127,"0 White adipocyte"
Sample1_CATGAGTTCATGTCAG-1,1.64896937371047,1.23175531606554,"0 White adipocyte"
Sample1_CATGAGTTCTATCACT-1,-0.157808729402708,-0.140106314985161,"0 White adipocyte"
Sample1_CATGCAAGTCATCGCG-1,-2.35357228755205,-2.30904685911358,"0 White adipocyte"
Sample1_CATGCAATCTCGCCTA-1,-0.00776889263837252,-0.887903804151421,"0 White adipocyte"
Sample1_CATGCCTTCAGTCACA-1,0.677845439918352,1.62401062789738,"0 White adipocyte"
Sample1_CATGCCTTCGGTGCAC-1,-0.385063626758742,-2.27257096227825,"0 White adipocyte"
Sample1_CATGCCTTCTTCTAAC-1,1.52479859352858,2.11172593179523,"0 White adipocyte"
Sample1_CATGCTCTCCGTAGGC-1,-0.461651899807142,-3.73704540189922,"0 White adipocyte"
Sample1_CATGCTCTCGACGTCG-1,-0.212468930475401,2.48167396131336,"0 White adipocyte"
Sample1_CATGGATCATTGACTG-1,-0.201170512430357,-2.72126733717144,"0 White adipocyte"
Sample1_CATGGATGTCGTCTCT-1,-0.625146009914564,-3.25139963087261,"0 White adipocyte"
Sample1_CATGGTAGTGCGGTAA-1,-1.3427701377794,-0.695474261609917,"0 White adipocyte"
Sample1_CATGGTAGTTGGGTTT-1,-1.68209294318406,-3.24036132749737,"0 White adipocyte"
Sample1_CATTCATCATGGCCCA-1,1.54144640923293,1.16360123250067,"0 White adipocyte"
Sample1_CATTCATTCACTCCGT-1,-0.0824200147315732,0.48220640960514,"0 White adipocyte"
Sample1_CATTCCGCAATACGAA-1,-0.55906335353105,0.139593129785652,"0 White adipocyte"
Sample1_CATTCCGGTAACCAGG-1,-2.01978603839128,-0.146052355138665,"0 White adipocyte"
Sample1_CATTCCGGTACTCGCG-1,0.490991435058428,0.819857155712242,"0 White adipocyte"
Sample1_CATTCTATCAAGGACG-1,0.713986120231462,2.23454851451694,"0 White adipocyte"
Sample1_CATTCTATCCCATAGA-1,1.53276880741866,-2.21143400129498,"0 White adipocyte"
Sample1_CATTGAGGTGAATTAG-1,0.0256296238377818,0.271086280973548,"0 White adipocyte"
Sample1_CATTGCCAGTATAACG-1,1.40540548325331,2.49587393346607,"0 White adipocyte"
Sample1_CATTGCCGTAGTCTGT-1,1.14025588990004,3.18302310052692,"0 White adipocyte"
Sample1_CATTGCCGTTACCTTT-1,3.76813300610335,1.03742772880375,"0 White adipocyte"
Sample1_CATTGCCTCCCGAAAT-1,4.06447704792769,0.805773084791297,"0 White adipocyte"
Sample1_CATTGTTAGTTCCTGA-1,1.10226078987868,2.27417398038685,"0 White adipocyte"
Sample1_CATTGTTGTTTGGCTA-1,-1.66074518202989,2.31116962972462,"0 White adipocyte"
Sample1_CCAATGACAAACCATC-1,-1.48816315173356,-3.54637586530865,"0 White adipocyte"
Sample1_CCAATGAGTTATCCAG-1,-0.692697741977858,0.753199403913612,"0 White adipocyte"
Sample1_CCACAAAAGTGCACTT-1,3.72224029064925,0.167731648119087,"0 White adipocyte"
Sample1_CCACAAAGTAAGGTCG-1,1.50103064537795,0.137167935999031,"0 White adipocyte"
Sample1_CCACACTCAAGTGGGT-1,3.59829863072188,0.0312405878621287,"0 White adipocyte"
Sample1_CCACCATCAGCAGTCC-1,-0.338154324285673,-2.90574562009991,"0 White adipocyte"
Sample1_CCACCATTCTGAGAGG-1,-0.127458163492369,2.78666937890827,"0 White adipocyte"
Sample1_CCACGTTCAGGAGGTT-1,-1.03434590338914,0.412553017767066,"0 White adipocyte"
Sample1_CCACTTGCAACCACGC-1,2.35339482785018,-0.26622926649273,"0 White adipocyte"
Sample1_CCACTTGCATCAGCTA-1,-0.627921261779951,-2.27227413114727,"0 White adipocyte"
Sample1_CCACTTGGTAACAGTA-1,-0.00375942974536334,2.56872082296192,"0 White adipocyte"
Sample1_CCACTTGTCAGACCCG-1,-0.500730016224074,-2.81746398863018,"0 White adipocyte"
Sample1_CCATAAGAGCCTTTGA-1,1.96363779068739,-0.828139657346612,"0 White adipocyte"
Sample1_CCATAAGTCTATTCGT-1,1.07351364851744,1.6586075479108,"0 White adipocyte"
Sample1_CCATCACAGCTGGAGT-1,-0.453828074924635,-0.761087531415825,"0 White adipocyte"
Sample1_CCATCACCAAGAATGT-1,-1.33058444499223,-0.527570957509881,"0 White adipocyte"
Sample1_CCATCACTCATGGAGG-1,-1.57234469889848,0.597344701917762,"0 White adipocyte"
Sample1_CCCAACTTCCACTTTA-1,-1.03096739291398,-3.65089904722393,"0 White adipocyte"
Sample1_CCCGAAGCAAACAGGC-1,1.85882910252364,0.358866816194648,"0 White adipocyte"
Sample1_CCCGAAGCAGGCACAA-1,1.23519786358626,-0.253455514280205,"0 White adipocyte"
Sample1_CCCGGAAAGGCCCACT-1,-1.74804798602312,-2.91335689481915,"0 White adipocyte"
Sample1_CCCTAACAGCAGTAAT-1,0.648713371761156,2.04525638166248,"0 White adipocyte"
Sample1_CCCTAACAGCGCCCAT-1,1.78712697983534,-0.950180644361382,"0 White adipocyte"
Sample1_CCCTAACCAACAGTGG-1,4.05073603153975,0.69436210933506,"0 White adipocyte"
Sample1_CCCTCAATCCTTCTAA-1,0.481973252303911,2.75324428621113,"0 White adipocyte"
Sample1_CCCTGATTCGGACTGC-1,-0.36991391419618,3.15636110845386,"0 White adipocyte"
Sample1_CCCTTAGGTCCAAAGG-1,2.01181348324568,0.633815949590797,"0 White adipocyte"
Sample1_CCGAACGAGGCGAAGG-1,-0.150887169830488,-0.562843198148613,"0 White adipocyte"
Sample1_CCGAACGGTGCATTAC-1,3.20330580235274,1.7083301002103,"0 White adipocyte"
Sample1_CCGATCTCAGAGGACT-1,2.03591748238356,0.931250309379692,"0 White adipocyte"
Sample1_CCGATCTGTAATGATG-1,1.93609114647658,-2.33515607771099,"0 White adipocyte"
Sample1_CCGCAAGGTGCCCACA-1,-1.61187616824357,-2.32277023252667,"0 White adipocyte"
Sample1_CCGGACAGTATCATGC-1,-0.744061627380537,-3.07627927717388,"0 White adipocyte"
Sample1_CCGGACAGTGATACAA-1,2.05898567200453,-0.830229396192437,"0 White adipocyte"
Sample1_CCGGTGACAGAGGGTT-1,1.1668768739775,0.982453143032188,"0 White adipocyte"
Sample1_CCGGTGATCGCGGACT-1,3.55975183010848,0.448248153360481,"0 White adipocyte"
Sample1_CCGTAGGCAAATACGA-1,3.31122764111312,0.68322164359867,"0 White adipocyte"
Sample1_CCGTGAGAGTACTGTC-1,2.12719520092757,2.09797269645512,"0 White adipocyte"
Sample1_CCGTGAGGTACAACGG-1,-0.697819092266249,-3.3226762956065,"0 White adipocyte"
Sample1_CCGTGAGGTGCATACT-1,-0.332830854646849,2.77999568525135,"0 White adipocyte"
Sample1_CCGTTCAAGGGATCAC-1,0.248407057531191,2.83263052049457,"0 White adipocyte"
Sample1_CCGTTCAAGGGCAGTT-1,-0.815602936737227,-3.3383651917857,"0 White adipocyte"
Sample1_CCTAAGAAGCGTGTCC-1,-2.00501386164873,-2.79853450712383,"0 White adipocyte"
Sample1_CCTAAGACATACAGCT-1,-0.851089575283217,-2.36672985014141,"0 White adipocyte"
Sample1_CCTACGTAGCAGTCTT-1,2.39516433239729,-0.0569165891093069,"0 White adipocyte"
Sample1_CCTACGTAGTGGTTGG-1,-1.43333820342271,1.40737151149094,"0 White adipocyte"
Sample1_CCTATCGAGAGGTTTA-1,3.98444374562056,0.622915571363563,"0 White adipocyte"
Sample1_CCTATCGAGCAGCACA-1,0.860945544250322,-2.23255288061321,"0 White adipocyte"
Sample1_CCTATCGGTGCAATAA-1,3.64437159062178,0.854147350223655,"1 Beige adipocyte"
Sample1_CCTCAACAGAATACAC-1,1.22494896412642,1.20940695497572,"0 White adipocyte"
Sample1_CCTCAACAGCCTTTGA-1,2.43465884686263,-1.98341977056683,"0 White adipocyte"
Sample1_CCTCAACCAAATAAGC-1,-0.739904322616743,1.50198185983478,"0 White adipocyte"
Sample1_CCTCAACCAGACCAGA-1,2.53770907879622,0.589971190126533,"0 White adipocyte"
Sample1_CCTCACAGTAATGTGA-1,1.03698518038542,0.459045892389411,"0 White adipocyte"
Sample1_CCTCACATCGCACGGT-1,3.47052081585677,0.634431367548103,"0 White adipocyte"
Sample1_CCTCAGTGTTTGATCG-1,2.58250649929793,-0.830372685758477,"0 White adipocyte"
Sample1_CCTCCAAGTAACCCGC-1,1.69801636696608,0.774026280077095,"0 White adipocyte"
Sample1_CCTCCTCAGCTCGAAG-1,3.50661142826827,0.758735662134284,"0 White adipocyte"
Sample1_CCTCCTCCAAATCAGA-1,1.24805029392989,1.78615290466129,"0 White adipocyte"
Sample1_CCTCTCCGTGTAACGG-1,-1.58218435286729,0.624445443781013,"0 White adipocyte"
Sample1_CCTGCATTCAAGAGGC-1,-4.51605812548845,-0.384911650983697,"1 Beige adipocyte"
Sample1_CCTGCATTCCTTCTTC-1,1.74442966938765,-0.509150618879204,"0 White adipocyte"
Sample1_CCTGTTGAGCACTCTA-1,1.49393185139449,-1.81042825636089,"0 White adipocyte"
Sample1_CCTGTTGAGCGTGCCT-1,2.49240311146529,1.18527726623594,"0 White adipocyte"
Sample1_CCTGTTGTCACCTTGC-1,2.92644580364974,0.764317666919822,"0 White adipocyte"
Sample1_CCTTCAGAGCAATAGT-1,1.3494906044081,2.39159691873371,"0 White adipocyte"
Sample1_CCTTCAGTCCGCGGAT-1,3.64679726124556,-0.953257436124688,"0 White adipocyte"
Sample1_CCTTTGGTCACTGGTA-1,-1.91721645831315,0.57313830200016,"0 White adipocyte"
Sample1_CCTTTGGTCGGCATAT-1,-1.65805641650407,-0.444220060674553,"0 White adipocyte"
Sample1_CGAAGTTAGCGCCTTG-1,4.01854189396651,-0.735374445287591,"0 White adipocyte"
Sample1_CGAAGTTGTCAGGTAG-1,1.52329464913161,2.69370544496357,"0 White adipocyte"
Sample1_CGAAGTTGTCGAAGCA-1,2.79568012715132,0.804851120145912,"0 White adipocyte"
Sample1_CGAATTGTCTGTGCGG-1,-0.304299571506666,-3.47756254133404,"0 White adipocyte"
Sample1_CGACAGCGTTCCGGTG-1,0.0538371978774795,-0.939828748075371,"0 White adipocyte"
Sample1_CGACAGCTCAATGCAC-1,1.219653449066,2.86684895101368,"0 White adipocyte"
Sample1_CGACAGCTCCCTTCCC-1,-1.46300176619737,1.22440523821294,"0 White adipocyte"
Sample1_CGAGAAGCATTACTCT-1,-1.75404814719407,1.23846223744928,"0 White adipocyte"
Sample1_CGAGGAATCTAGCAAC-1,-1.16644422053544,-0.506844515172844,"0 White adipocyte"
Sample1_CGAGGCTAGCGGCTCT-1,0.520140013702227,0.2216991240102,"0 White adipocyte"
Sample1_CGAGGCTGTAACGATA-1,-1.20602551936357,-1.53763091024578,"0 White adipocyte"
Sample1_CGAGTTAGTATTTCTC-1,1.03014018297942,2.98329675737202,"0 White adipocyte"
Sample1_CGAGTTATCTGAGGCC-1,-1.22936979769914,-3.57543336805523,"0 White adipocyte"
Sample1_CGATCGGAGTAGTCAA-1,2.77329953671248,-0.924747342435723,"0 White adipocyte"
Sample1_CGATCGGGTAAGTTAG-1,2.24266894818099,-1.16094529089153,"0 White adipocyte"
Sample1_CGATGCGCAACGCATT-1,-0.986040987960981,1.45131552758991,"0 White adipocyte"
Sample1_CGATGCGGTAGTTCCA-1,0.743505916602922,1.51598755064785,"0 White adipocyte"
Sample1_CGATGCGGTCTAGTGT-1,1.17461522579939,-3.21332799848736,"0 White adipocyte"
Sample1_CGATGGCCACATTCGA-1,-0.33073807596414,1.25525760608158,"0 White adipocyte"
Sample1_CGATGGCCACGGTGCT-1,1.29505761624129,-0.915380114881402,"0 White adipocyte"
Sample1_CGCAGGTCAGCTCGGT-1,-0.768003382675337,-3.51379405912579,"0 White adipocyte"
Sample1_CGCAGGTGTTAGAAGT-1,-1.73374728202073,1.56827915254414,"0 White adipocyte"
Sample1_CGCATAAAGCCGCTTG-1,2.46768983364852,1.77579749170124,"0 White adipocyte"
Sample1_CGCATAAAGGGTGAAA-1,0.195502935953451,-2.29650294241131,"0 White adipocyte"
Sample1_CGCATAACATGTTCGA-1,-0.339545794717955,-0.273290151922112,"0 White adipocyte"
Sample1_CGCATAAGTTTACGAC-1,-0.139355965845274,-0.133712524740105,"0 White adipocyte"
Sample1_CGCATGGAGGTTGCCC-1,2.8233116483763,0.403838103445167,"0 White adipocyte"
Sample1_CGCATGGCATCTGCGG-1,-0.0364020848199597,2.79518926683247,"0 White adipocyte"
Sample1_CGCCAGACATTCTCCG-1,1.65792962075026,2.34862161222279,"0 White adipocyte"
Sample1_CGCCAGAGTTACCTGA-1,-0.229434677354979,-3.36195623335064,"0 White adipocyte"
Sample1_CGCCATTAGGCGATAC-1,-1.62838808535783,-2.74640142378033,"0 White adipocyte"
Sample1_CGCCATTGTCCACTCT-1,3.01252683163436,2.27632260862171,"0 White adipocyte"
Sample1_CGCCATTGTGTCCACG-1,1.34856661320479,0.366111105116004,"0 White adipocyte"
Sample1_CGCGTGACATACCACA-1,1.46264132023604,0.0138137394505686,"0 White adipocyte"
Sample1_CGCGTGATCCATTCAT-1,3.84534796238692,-0.0274027532023244,"0 White adipocyte"
Sample1_CGGAACCCATAGAATG-1,3.2944916105345,0.836608534486885,"0 White adipocyte"
Sample1_CGGAACCTCGGAAACG-1,2.18169840336592,0.550939446123237,"0 White adipocyte"
Sample1_CGGAATTAGACGGTCA-1,1.63875778675826,-2.95685541090191,"0 White adipocyte"
Sample1_CGGAATTTCACTGTTT-1,-0.452354707710432,-1.62209975179852,"0 White adipocyte"
Sample1_CGGACACAGCATTGAA-1,-0.513450660698103,3.1634213978368,"0 White adipocyte"
Sample1_CGGAGAAGTCATGACT-1,3.65963729382308,0.0340603643971629,"0 White adipocyte"
Sample1_CGGAGAAGTTCGGCCA-1,0.189252055294825,-2.78633224424542,"0 White adipocyte"
Sample1_CGGAGAATCACACCCT-1,-0.471712627403425,0.620443826349372,"0 White adipocyte"
Sample1_CGGCAGTAGTTGTAGA-1,2.81693013668807,-1.23867117819012,"0 White adipocyte"
Sample1_CGGCAGTCACCATAAC-1,0.62503989697249,-2.39869653639019,"0 White adipocyte"
Sample1_CGGCAGTTCGTAGCCG-1,1.64225848675521,-0.422768110601311,"0 White adipocyte"
Sample1_CGGGACTAGCCTCACG-1,-0.172690787307905,-3.32204973158062,"0 White adipocyte"
Sample1_CGGGACTAGGGTACAC-1,-0.141778522126364,1.65868640485584,"0 White adipocyte"
Sample1_CGGGACTGTCGGATTT-1,2.39411505223067,1.17552480641186,"0 White adipocyte"
Sample1_CGGGCATAGCAATTCC-1,-2.09569970607011,-2.56605755743206,"0 White adipocyte"
Sample1_CGGGTCAAGGGAGTGG-1,0.0687345611378678,1.12925114277183,"0 White adipocyte"
Sample1_CGGGTCAAGTCAATCC-1,-1.64895621775834,2.15022939983189,"0 White adipocyte"
Sample1_CGGGTGTAGCGACTAG-1,-1.54711083411424,-2.91647970136822,"0 White adipocyte"
Sample1_CGGTCAGGTAAGGAGA-1,-1.51434723376481,-0.949263448087578,"0 White adipocyte"
Sample1_CGGTCAGGTTTAAGGA-1,-1.13382820128648,-2.25559913572491,"0 White adipocyte"
Sample1_CGTAAGTCAATTCGTG-1,2.75108321667464,-0.590396041242486,"0 White adipocyte"
Sample1_CGTAAGTGTCTAATCG-1,1.14824875355513,-3.00368081983746,"0 White adipocyte"
Sample1_CGTAAGTGTGCCAAGA-1,-0.615162887565779,-3.40099155363262,"0 White adipocyte"
Sample1_CGTAAGTTCCTACGAA-1,-0.335796513549971,2.57481051030933,"0 White adipocyte"
Sample1_CGTAATGCATGGGTCC-1,3.31307586193831,-1.51039897855938,"0 White adipocyte"
Sample1_CGTAATGGTAACCCGC-1,-1.12557903765886,3.09627318921864,"0 White adipocyte"
Sample1_CGTAATGGTTGCCTAA-1,2.78490599156172,-1.49134528097332,"0 White adipocyte"
Sample1_CGTAGTAGTTGCAACT-1,0.497447452552629,2.54148030820667,"0 White adipocyte"
Sample1_CGTCAAAAGCCGATAG-1,-1.10470429896562,1.68208265844166,"0 White adipocyte"
Sample1_CGTCAAACAAGACGGT-1,1.48618443966658,-1.66949450430096,"0 White adipocyte"
Sample1_CGTCAAAGTACGATGG-1,-2.69894019602983,-1.8728791421336,"0 White adipocyte"
Sample1_CGTCCATCAGCTGAAG-1,-1.45158187388627,0.304646258981819,"0 White adipocyte"
Sample1_CGTGAATCAACCGCTG-1,3.27812536717208,1.5371113771516,"0 White adipocyte"
Sample1_CGTGAATCAGAAGTGC-1,-1.32615391253679,-3.4267851060313,"0 White adipocyte"
Sample1_CGTGAATGTGGCATCC-1,-1.7929255151674,0.197439199121589,"0 White adipocyte"
Sample1_CGTGCTTAGGAGGCAG-1,2.36710651875289,-2.52131878790081,"0 White adipocyte"
Sample1_CGTTAGACACCGTACG-1,-2.12807098864763,0.737445538671607,"0 White adipocyte"
Sample1_CGTTGGGCACCTGATA-1,2.02102478504927,0.252029901178474,"0 White adipocyte"
Sample1_CGTTGGGTCGAGAATA-1,-3.62188021182268,-1.16341244634808,"1 Beige adipocyte"
Sample1_CTAACCCGTACGCTAT-1,1.94463118077071,-2.4874118512553,"0 White adipocyte"
Sample1_CTAACCCGTTGAGAGC-1,1.11582466126235,3.16221309247791,"0 White adipocyte"
Sample1_CTAACCCTCAGTGTTG-1,-1.39544478892534,2.27728868070423,"0 White adipocyte"
Sample1_CTAACTTAGACCATGG-1,1.28799875736983,-0.0469692891520315,"0 White adipocyte"
Sample1_CTAACTTAGGCTAACG-1,3.57633837223799,2.67547774854481,"2 Mt+ adipocyte"
Sample1_CTAACTTTCACCTGTC-1,1.87308081150801,1.39033976736843,"0 White adipocyte"
Sample1_CTAAGTGAGAGTGGCT-1,-1.10261587142198,-1.03862034734905,"0 White adipocyte"
Sample1_CTAAGTGCATGAGGGT-1,0.99606611490996,2.88994944635212,"0 White adipocyte"
Sample1_CTAAGTGGTGACAGGT-1,2.00989838600905,1.73279166761219,"0 White adipocyte"
Sample1_CTAAGTGTCTCTTAAC-1,3.79613598347457,1.97185081783115,"2 Mt+ adipocyte"
Sample1_CTACAGACATGATCTG-1,2.12982591152937,1.86652136388599,"0 White adipocyte"
Sample1_CTACAGAGTGTGCCTG-1,0.796913049228502,-2.1680349057597,"0 White adipocyte"
Sample1_CTACATTCACCTCTGT-1,-0.689261474601912,-2.29047953542889,"0 White adipocyte"
Sample1_CTACATTTCAAGGCTT-1,4.07640369892867,0.393755024107093,"0 White adipocyte"
Sample1_CTACATTTCAGATTGC-1,0.343676961071802,-2.47813283857525,"0 White adipocyte"
Sample1_CTACCCAAGTGTTGTC-1,-1.19230798720567,1.95549732986271,"0 White adipocyte"
Sample1_CTACCTGAGCATGGGT-1,2.13444241047652,-1.84918295797527,"0 White adipocyte"
Sample1_CTACGGGTCCTAGCCT-1,0.254736400254084,0.918504869373435,"0 White adipocyte"
Sample1_CTACTATGTGCTCTCT-1,0.885867736347032,-1.89232813772381,"0 White adipocyte"
Sample1_CTAGACAAGGTTCCGC-1,3.83131321430953,3.25315166059315,"2 Mt+ adipocyte"
Sample1_CTAGACACAAATACAG-1,0.612173697955919,1.34011701288998,"0 White adipocyte"
Sample1_CTAGACAGTCACCACG-1,4.02628072262557,-0.0161260312479787,"0 White adipocyte"
Sample1_CTAGACAGTCATCTAG-1,0.970734736926866,-2.25170838293255,"0 White adipocyte"
Sample1_CTAGGTAAGGCTTAAA-1,3.70742901325972,2.85431159082233,"2 Mt+ adipocyte"
Sample1_CTAGGTAAGTGATTCC-1,-1.69721452235429,-1.92964302953899,"0 White adipocyte"
Sample1_CTAGGTACAGTTGGTT-1,-0.153184392444777,1.2504408264476,"0 White adipocyte"
Sample1_CTAGGTATCGTACACA-1,1.23564132214339,-2.64305746015728,"0 White adipocyte"
Sample1_CTATAGGGTAGACGGT-1,4.12786706448348,0.187169914873237,"0 White adipocyte"
Sample1_CTATCCGCAGAGCTAG-1,4.2693622922972,0.191072469385261,"0 White adipocyte"
Sample1_CTATCCGGTATTCCTT-1,-0.0793003225251905,-0.803425187436944,"0 White adipocyte"
Sample1_CTCAACCAGATTGCGG-1,-0.865217902652907,0.553349738748664,"0 White adipocyte"
Sample1_CTCAAGACACTAGTAC-1,-0.0706429862901441,2.61666799131214,"0 White adipocyte"
Sample1_CTCAATTAGCATGTTC-1,-1.11309579848497,-2.92648660597027,"0 White adipocyte"
Sample1_CTCACTGCATTCTGTT-1,-0.0886965924426786,-1.26691448148907,"0 White adipocyte"
Sample1_CTCAGGGAGCATGCGA-1,2.69128426075728,1.99330568853199,"0 White adipocyte"
Sample1_CTCATCGCAATTCACG-1,-1.57259241580217,0.30048752370655,"0 White adipocyte"
Sample1_CTCATGCAGTGGTTGG-1,-0.235897549383329,-2.03608786520184,"0 White adipocyte"
Sample1_CTCATGCGTAACTTCG-1,1.85018976689131,-1.90869581159771,"0 White adipocyte"
Sample1_CTCATGCGTTCTTGCC-1,-0.246590354435133,3.31498897615253,"0 White adipocyte"
Sample1_CTCATGCGTTGATGTC-1,0.643671832092119,0.735604947240943,"0 White adipocyte"
Sample1_CTCATTAAGAGTGGCT-1,-0.280648567669081,-1.43210184034527,"0 White adipocyte"
Sample1_CTCCACACAATCTGCA-1,-1.09244135855882,1.33308057281553,"0 White adipocyte"
Sample1_CTCCACACAGCGTAGA-1,0.528007618196321,2.05222714486896,"0 White adipocyte"
Sample1_CTCCATGAGGGCGAAG-1,-0.443830945484327,0.248083596857185,"0 White adipocyte"
Sample1_CTCCCAACAGCACACC-1,-0.605046429626631,2.06446666065037,"0 White adipocyte"
Sample1_CTCCCAAGTGACTGAG-1,-1.51869110106676,-2.94094716962994,"0 White adipocyte"
Sample1_CTCCCTCAGGCTGGAT-1,1.33045228482039,1.04262106660187,"0 White adipocyte"
Sample1_CTCCCTCGTACAAAGT-1,3.60153444767745,-0.0213919824045949,"0 White adipocyte"
Sample1_CTCCTTTGTAGCGAGT-1,0.714806101329637,1.26845819763272,"0 White adipocyte"
Sample1_CTCCTTTGTCCGGATC-1,0.332329115875078,-1.54069029745281,"0 White adipocyte"
Sample1_CTCGAGGCATCTTAGG-1,0.238180494911981,2.7492950016576,"0 White adipocyte"
Sample1_CTCTCAGAGCACGGAT-1,0.46526320935042,-1.57355772909344,"0 White adipocyte"
Sample1_CTCTCAGAGGTGCCTC-1,-1.57114926814287,0.979779964120979,"0 White adipocyte"
Sample1_CTCTCGAGTCGTTTCC-1,3.75115855694563,0.372449641855354,"0 White adipocyte"
Sample1_CTCTCGATCATCGCTC-1,-1.6657921457216,0.0571548992711253,"0 White adipocyte"
Sample1_CTCTGGTAGCCTAGGA-1,-3.37973300456254,0.881568645866508,"0 White adipocyte"
Sample1_CTGAATGCACGGCACT-1,-1.267318167679,-3.65909540113628,"0 White adipocyte"
Sample1_CTGAATGCAGTCGCAC-1,-0.856248297683882,0.0475273186284251,"0 White adipocyte"
Sample1_CTGAATGTCATGGTAC-1,-2.12658897875993,-2.60565149244488,"0 White adipocyte"
Sample1_CTGAGCGAGCGTACAG-1,-3.75492350100725,0.730739896925086,"1 Beige adipocyte"
Sample1_CTGAGCGGTAGAAACT-1,2.59253724575789,-1.63825570997418,"0 White adipocyte"
Sample1_CTGAGCGGTCGGTGTC-1,-0.459700145713972,1.80514401737034,"0 White adipocyte"
Sample1_CTGAGGCAGATAGTGT-1,-1.47001270293443,1.24853141586661,"0 White adipocyte"
Sample1_CTGATCCCACGTATAC-1,-0.671472289554762,0.771729176672096,"0 White adipocyte"
Sample1_CTGATCCTCACTTGGA-1,2.31211145878584,-0.0338470881861501,"0 White adipocyte"
Sample1_CTGCAGGGTATCGATC-1,-2.62350980281084,-2.42572652754009,"0 White adipocyte"
Sample1_CTGCAGGGTCCCAAAT-1,3.36790259838851,0.576712613733406,"0 White adipocyte"
Sample1_CTGCAGGTCAGGAACG-1,-0.448748030655073,-2.38084852155865,"0 White adipocyte"
Sample1_CTGCATCAGGCGCTCT-1,-1.33087150096147,2.8742505365926,"0 White adipocyte"
Sample1_CTGCATCGTTTACACG-1,1.84545155525954,1.51748446169674,"0 White adipocyte"
Sample1_CTGCATCTCTGTGTGA-1,-1.65624956130235,-1.09628283437908,"0 White adipocyte"
Sample1_CTGCCATGTAGAATGT-1,-0.799359836570906,-2.42706715521038,"0 White adipocyte"
Sample1_CTGCCATTCCATACAG-1,-1.14799717902391,-2.63980495390118,"0 White adipocyte"
Sample1_CTGCCTAAGCATCCCG-1,0.0604547327831515,1.44500989261448,"0 White adipocyte"
Sample1_CTGCCTACAGTGGGTA-1,-0.475079395763563,0.880041932495231,"0 White adipocyte"
Sample1_CTGCCTACATAGACTC-1,-1.00614003180711,2.97946155610859,"0 White adipocyte"
Sample1_CTGCCTAGTCAGGTGA-1,1.23464199066908,-0.956010217038994,"0 White adipocyte"
Sample1_CTGCGAGCAACTCATG-1,-0.0895466440841428,2.08042216840565,"0 White adipocyte"
Sample1_CTGCGAGGTCTTCGAA-1,1.39393778801711,2.60659194532215,"0 White adipocyte"
Sample1_CTGCGAGTCACAGTGT-1,1.3442118978575,-0.646599644986992,"0 White adipocyte"
Sample1_CTGGACGAGGCTCTCG-1,1.49324508667739,-2.35165345129192,"0 White adipocyte"
Sample1_CTGGACGGTAGGACCA-1,-0.740700640670942,0.14895594659626,"0 White adipocyte"
Sample1_CTGGACGTCCGACAGC-1,0.251964024312807,0.349274759920234,"0 White adipocyte"
Sample1_CTGGCAGAGCTCAGAG-1,-1.6680692815706,2.26293898168384,"0 White adipocyte"
Sample1_CTGGCAGAGTCAATCC-1,0.833178243644548,-2.46373903211773,"0 White adipocyte"
Sample1_CTGGCAGAGTGCCGAA-1,-2.06464687823503,-2.89949190077007,"0 White adipocyte"
Sample1_CTGGTCTCATACAGGG-1,-1.07312623500078,-3.51586019453228,"0 White adipocyte"
Sample1_CTGTACCGTTCAGGTT-1,3.45350798130782,3.23126245084583,"2 Mt+ adipocyte"
Sample1_CTGTACCTCCTACGGG-1,-0.472186722747969,-3.59636127409161,"0 White adipocyte"
Sample1_CTGTATTAGACTGGGT-1,-1.37592939376085,-0.200663203565484,"0 White adipocyte"
Sample1_CTGTATTCAGATTCGT-1,3.83684690953047,1.47905557397186,"0 White adipocyte"
Sample1_CTGTATTTCCCACAGG-1,-1.23963145255296,2.02707970681965,"0 White adipocyte"
Sample1_CTGTCGTAGACTAAGT-1,2.79593118191512,-0.0212670510691457,"0 White adipocyte"
Sample1_CTGTGGGAGGTGCTTT-1,-0.182772227518248,-1.27987038549603,"0 White adipocyte"
Sample1_CTGTGGGCACATACGT-1,-1.35839668750017,0.868192588718528,"0 White adipocyte"
Sample1_CTTACCGAGAACAAGG-1,4.01070817471297,0.164421921403999,"0 White adipocyte"
Sample1_CTTACCGCAATTTCTC-1,2.04417570591719,-0.480124945012932,"0 White adipocyte"
Sample1_CTTACCGCATCCGTTC-1,0.570874742276979,0.0321062857228465,"0 White adipocyte"
Sample1_CTTCAATAGGCAGCTA-1,-0.18847710727899,-2.46241390165508,"0 White adipocyte"
Sample1_CTTCAATAGGCTTAGG-1,0.452448896177126,2.82260156217396,"0 White adipocyte"
Sample1_CTTCAATCACAGAGAC-1,0.773987791545702,2.502072935732,"0 White adipocyte"
Sample1_CTTCAATTCGAGTGAG-1,-0.441242554180311,0.0360409075337595,"0 White adipocyte"
Sample1_CTTCCGAGTGACCTGC-1,3.46179111958296,3.22369480672657,"2 Mt+ adipocyte"
Sample1_CTTCCTTGTGGCCCAT-1,-1.31172136306016,-3.06334173139751,"0 White adipocyte"
Sample1_CTTCGGTAGGATATGT-1,3.91981776715071,0.158776646288032,"0 White adipocyte"
Sample1_CTTCGGTAGGCACTAG-1,1.33836027146132,0.570555930765266,"0 White adipocyte"
Sample1_CTTCGGTAGGTCGTAG-1,0.131529538936926,-2.66123377737225,"0 White adipocyte"
Sample1_CTTCGGTCATCGCCTT-1,3.79791387081893,1.07275781575024,"1 Beige adipocyte"
Sample1_CTTCTAACATCTCAAG-1,3.54476340771468,0.784521316917533,"0 White adipocyte"
Sample1_CTTCTAATCCCTTCCC-1,1.34566315174849,2.81373656335651,"0 White adipocyte"
Sample1_CTTCTCTTCGCTTACC-1,-2.09164515971391,-2.88022577223003,"0 White adipocyte"
Sample1_CTTGAGAAGGTTGTTC-1,4.1222880697325,0.812952762277717,"0 White adipocyte"
Sample1_CTTGATTCATTAGGCT-1,-0.329978593580412,-2.41003548559368,"0 White adipocyte"
Sample1_CTTTCAACAAGTCATC-1,0.110984537795199,1.11615850570976,"0 White adipocyte"
Sample1_CTTTCAACATCCGCGA-1,0.986009738452745,2.10876209083378,"0 White adipocyte"
Sample1_GAAATGACAGTGTATC-1,1.20980473519118,-2.0005019849223,"0 White adipocyte"
Sample1_GAAATGAGTCATGGCC-1,1.7802333450392,2.96633303705036,"0 White adipocyte"
Sample1_GAAATGAGTCTGTAGT-1,-1.87339226245134,-0.903613681165581,"0 White adipocyte"
Sample1_GAACACTAGGTCACTT-1,0.786175689704729,-2.50338065084637,"0 White adipocyte"
Sample1_GAACACTGTAGACTGG-1,-1.80581513880937,-2.29382979330242,"0 White adipocyte"
Sample1_GAACACTGTATTGACC-1,-2.11917487620561,-0.640127176610833,"0 White adipocyte"
Sample1_GAACACTTCGCCGTGA-1,3.52663143635542,2.80130053106129,"2 Mt+ adipocyte"
Sample1_GAACTGTCATCAGTGT-1,3.60658915997298,-1.15560233053387,"0 White adipocyte"
Sample1_GAAGCGAAGGAAAGTG-1,3.54267295361312,-0.174415821401482,"0 White adipocyte"
Sample1_GAAGCGATCATGCAGT-1,3.81592901707442,0.744040256174201,"0 White adipocyte"
Sample1_GAAGGACAGCGTCAGA-1,-1.71564320563524,2.44374418798267,"0 White adipocyte"
Sample1_GAAGGACCACCGGTCA-1,0.590361348398043,3.31476104799091,"0 White adipocyte"
Sample1_GAAGGACTCTTGTTAC-1,0.218121430881334,2.87030363622486,"0 White adipocyte"
Sample1_GAAGGGTAGGTGGCTA-1,-1.79593638419359,-0.708041662542229,"0 White adipocyte"
Sample1_GAAGTAAAGCGCCATC-1,1.49869807720931,-2.25445973333538,"0 White adipocyte"
Sample1_GAAGTAAAGGTAGACC-1,1.69441934586318,-0.96862971243084,"0 White adipocyte"
Sample1_GAATAGAAGGATTTAG-1,1.03328546047957,-0.541647309629326,"0 White adipocyte"
Sample1_GAATAGACACACCGAC-1,-1.36535922526567,0.437900310190315,"0 White adipocyte"
Sample1_GAATAGAGTACATTGC-1,4.05298908711226,-0.0717223828715139,"0 White adipocyte"
Sample1_GAATAGAGTGGGATTG-1,0.135508998341871,-3.13358175214947,"0 White adipocyte"
Sample1_GAATCACAGAACTCCT-1,-0.034058325879263,1.12979896906197,"0 White adipocyte"
Sample1_GAATCACCAAACACCT-1,-0.331729688636946,-2.18168317732037,"0 White adipocyte"
Sample1_GAATCACGTCCGAAGA-1,-1.32372192382066,2.84508538785755,"0 White adipocyte"
Sample1_GAATCGTCATCGAACT-1,1.77223762036116,-0.479183906881218,"0 White adipocyte"
Sample1_GAATCGTTCCAATCCC-1,0.258394545920206,-2.51527988371075,"0 White adipocyte"
Sample1_GACACGCAGCCTCACG-1,1.81217177868636,2.88804424348652,"0 White adipocyte"
Sample1_GACACGCCATAACAGA-1,0.896917543418718,0.357313280733222,"0 White adipocyte"
Sample1_GACACGCTCAATGCAC-1,-0.0913269454166165,-2.32292520460308,"0 White adipocyte"
Sample1_GACAGCCAGAGGGTGG-1,-0.757325329773115,-3.21217882093609,"0 White adipocyte"
Sample1_GACAGCCCAACAACAA-1,0.563495270021273,3.01543784681141,"0 White adipocyte"
Sample1_GACAGCCCATAGATCC-1,-0.969921627037214,0.395676499040718,"0 White adipocyte"
Sample1_GACAGCCTCTCTGACC-1,0.44753631115706,0.193191533716316,"0 White adipocyte"
Sample1_GACATCAAGTGGCGAT-1,2.08712931633742,-0.596867675153618,"0 White adipocyte"
Sample1_GACATCAGTGTCTCCT-1,1.32917519570143,1.37387595120251,"0 White adipocyte"
Sample1_GACATCAGTTATCTTC-1,1.23884757519515,-3.00594198164166,"0 White adipocyte"
Sample1_GACCAATGTGATAGTA-1,1.92777510643752,0.146471267374153,"0 White adipocyte"
Sample1_GACCAATGTGCAGGAT-1,1.19457586766036,-2.25894510206402,"0 White adipocyte"
Sample1_GACCCAGAGGAAAGGT-1,1.94671817780287,2.36431003156483,"0 White adipocyte"
Sample1_GACCCAGAGTAGGAAG-1,3.93926151753218,-0.956326121656304,"0 White adipocyte"
Sample1_GACCCAGCACAAGTTC-1,-0.179351069919752,2.91034520211994,"0 White adipocyte"
Sample1_GACCCAGGTCCTCCAT-1,2.62346251965315,1.17707343939125,"0 White adipocyte"
Sample1_GACCCTTAGCTGCCTG-1,1.88734289170058,-0.203098172513848,"0 White adipocyte"
Sample1_GACCTTCCAGAGGCAT-1,-0.89779249667375,0.56213850322544,"0 White adipocyte"
Sample1_GACCTTCTCGAAGAAT-1,1.25161167145522,-1.346324796049,"0 White adipocyte"
Sample1_GACCTTCTCGTGCACG-1,-1.52835206031053,-2.11164438184918,"0 White adipocyte"
Sample1_GACCTTCTCTGGCCGA-1,-1.66819051741807,0.377300804288978,"0 White adipocyte"
Sample1_GACGCTGAGTAAATGC-1,-1.48693684577196,0.574107711942787,"0 White adipocyte"
Sample1_GACGCTGCACGTACAT-1,3.89016755581648,0.182243352563972,"0 White adipocyte"
Sample1_GACGCTGCATGACACT-1,-2.78368822573869,-1.7646347230357,"0 White adipocyte"
Sample1_GACGCTGTCAACGTGT-1,3.47005995274336,3.16198754850208,"2 Mt+ adipocyte"
Sample1_GACGTTAAGCGATTCT-1,-1.29006687640397,-3.48798191007793,"0 White adipocyte"
Sample1_GACGTTATCCGGTTCT-1,-1.26987103461473,0.0846664959508128,"0 White adipocyte"
Sample1_GACTATGGTCTCCTGT-1,0.437505624301744,2.99221051278889,"0 White adipocyte"
Sample1_GACTCAAAGTCCCTAA-1,-1.42440692424028,-0.043192142812615,"0 White adipocyte"
Sample1_GACTCAACATCACGGC-1,0.231298840649439,2.89575517717182,"0 White adipocyte"
Sample1_GACTCAAGTTTCCCAC-1,1.8131855344847,2.68468249383747,"0 White adipocyte"
Sample1_GACTCTCAGCAACAAT-1,-0.676674821369337,2.50264835897266,"0 White adipocyte"
Sample1_GACTGATAGCGTGAAC-1,2.07978578568251,1.43858327511131,"0 White adipocyte"
Sample1_GACTGATGTGGCTACC-1,-0.0454446607753507,0.716691678197975,"0 White adipocyte"
Sample1_GACTGATTCAGGAAGC-1,-0.190076299898314,-0.634408945409661,"0 White adipocyte"
Sample1_GACTGATTCCTTGAAG-1,-1.89761892794816,-2.92662488874615,"0 White adipocyte"
Sample1_GACTTCCAGCTCGGCT-1,1.08857091427596,-3.03532230314434,"0 White adipocyte"
Sample1_GACTTCCAGTGGCCTC-1,1.72604270935805,-1.8274997418803,"0 White adipocyte"
Sample1_GACTTCCGTTACGATC-1,0.0185472062304744,-2.35951482710064,"0 White adipocyte"
Sample1_GAGAAATCATCCCGTT-1,-1.00210300921647,2.35452521386921,"0 White adipocyte"
Sample1_GAGACCCAGCGCCCAT-1,2.21842463970931,0.387681131990547,"0 White adipocyte"
Sample1_GAGACCCCAAAGCTAA-1,1.43261667252333,1.88576901498615,"0 White adipocyte"
Sample1_GAGACCCTCTGGCCTT-1,0.226407698400331,-0.645232791273003,"0 White adipocyte"
Sample1_GAGACTTCAAGATTGA-1,-1.37677089213579,-2.55456244405926,"0 White adipocyte"
Sample1_GAGACTTGTACTGGGA-1,-0.402320065490889,-3.47125541624249,"0 White adipocyte"
Sample1_GAGACTTGTTCAATCG-1,-4.04070869921892,0.199687843950386,"1 Beige adipocyte"
Sample1_GAGAGGTAGCTAGTTC-1,1.8368340349272,2.7892279678899,"0 White adipocyte"
Sample1_GAGCCTGTCCACGAAT-1,0.603701016910387,-1.40564977583111,"0 White adipocyte"
Sample1_GAGGCAAGTTCAAACC-1,0.678366384513689,2.02795506063282,"0 White adipocyte"
Sample1_GAGGCCTAGGTCGTAG-1,-0.286970027677702,-0.357693547574883,"0 White adipocyte"
Sample1_GAGGCCTCACAGAAGC-1,-0.744030990593123,-3.66968833860577,"0 White adipocyte"
Sample1_GAGGCCTCACTTCCTG-1,0.760173819072557,3.19909716192066,"0 White adipocyte"
Sample1_GAGGGATCAATCGAAA-1,0.403511694677187,-2.66454588827313,"0 White adipocyte"
Sample1_GAGGGATTCTAGATCG-1,1.51369591713698,-1.59743225034893,"0 White adipocyte"
Sample1_GAGGGTAAGGGTGAAA-1,-0.796747543804335,-1.88918983396709,"0 White adipocyte"
Sample1_GAGGGTAAGTACTGTC-1,2.52187903881819,0.267039840849037,"0 White adipocyte"
Sample1_GAGTCATTCCAATCTT-1,2.59245117665083,0.0974648052769846,"0 White adipocyte"
Sample1_GAGTCTAAGCATCCCG-1,3.1808281755522,0.939658617408866,"0 White adipocyte"
Sample1_GAGTCTAGTAGTCCTA-1,1.04046233654769,-2.3079627698344,"0 White adipocyte"
Sample1_GAGTGAGAGATCCTAC-1,-0.043096371881651,0.163540964754219,"0 White adipocyte"
Sample1_GAGTGAGGTAGACACG-1,4.02447684765608,-0.460394853917962,"0 White adipocyte"
Sample1_GAGTGTTCACGCTGAC-1,-1.0456247711107,-3.5561271851939,"0 White adipocyte"
Sample1_GAGTTACTCTTGTGCC-1,0.801855108745409,2.94546008649647,"0 White adipocyte"
Sample1_GAGTTGTAGTACAGAT-1,-0.60370776890962,2.29716814103901,"0 White adipocyte"
Sample1_GAGTTGTCAATACCTG-1,-0.807393708221602,-0.119203204481011,"0 White adipocyte"
Sample1_GAGTTTGGTTCCATTT-1,0.175548761196447,2.37572432103931,"0 White adipocyte"
Sample1_GAGTTTGTCGCTCCTA-1,1.89839299679549,-0.843604678480034,"0 White adipocyte"
Sample1_GAGTTTGTCGGTCTAA-1,-1.68675915240495,-3.28887140211285,"0 White adipocyte"
Sample1_GATAGAAGTCATACCA-1,2.24306043148787,1.12411672416508,"0 White adipocyte"
Sample1_GATAGAAGTTAGAAAC-1,-2.54853478907792,-1.71355974134625,"0 White adipocyte"
Sample1_GATAGCTCACGGTGAA-1,3.56721790791304,-0.289699310628777,"0 White adipocyte"
Sample1_GATAGCTTCCACTAGA-1,1.83263989449294,0.668658917577857,"0 White adipocyte"
Sample1_GATCACAAGCTTGTGT-1,2.84660228253157,-1.12951695379437,"0 White adipocyte"
Sample1_GATCACACAAGTTTGC-1,3.02242287159712,-0.128991240827447,"0 White adipocyte"
Sample1_GATCACAGTAGATTAG-1,-1.33540228842943,1.36082006785452,"0 White adipocyte"
Sample1_GATCACAGTTTCGTTT-1,0.627213976390673,2.9302841478902,"0 White adipocyte"
Sample1_GATCAGTAGCCTCATA-1,-0.632686533920454,1.10045964065372,"0 White adipocyte"
Sample1_GATCATGAGACAGCTG-1,0.129071178890777,0.224692707689399,"0 White adipocyte"
Sample1_GATCATGTCGCCAGTG-1,-0.0934793138429395,-2.16038023885906,"0 White adipocyte"
Sample1_GATCGTAAGCTCGTGC-1,-0.189515628807234,0.912541752489204,"0 White adipocyte"
Sample1_GATCGTATCTTCGGTC-1,1.46218510628493,1.64002544227421,"0 White adipocyte"
Sample1_GATGACTGTATAGGAT-1,-2.86389390467851,-0.476921910611992,"0 White adipocyte"
Sample1_GATGAGGCAACATACC-1,-2.1951803350374,-2.21196400579632,"0 White adipocyte"
Sample1_GATGAGGTCTGTGCTC-1,-0.25962949632852,-3.00125848707378,"0 White adipocyte"
Sample1_GATGATCGTTATCTGG-1,0.826701483733965,-3.70865833219708,"0 White adipocyte"
Sample1_GATGCTAAGCGGTAGT-1,-3.18425027369707,2.23783457818806,"1 Beige adipocyte"
Sample1_GATGCTAAGGCTTAGG-1,3.90069349766524,-0.96997248586834,"0 White adipocyte"
Sample1_GATGGAGAGGCTAGCA-1,3.23249491215499,1.77144730630695,"0 White adipocyte"
Sample1_GATGGAGGTCTCCCTA-1,1.12212892533095,2.09397781434833,"0 White adipocyte"
Sample1_GATGGAGGTGTCATCA-1,-0.731376626484083,-2.54821741041363,"0 White adipocyte"
Sample1_GATGTTGCAAGAATAC-1,0.28688416541369,-2.66318928655804,"0 White adipocyte"
Sample1_GATGTTGCAAGATTGA-1,-0.356447168581175,-2.06080686506451,"0 White adipocyte"
Sample1_GATGTTGGTGAGAACC-1,2.65174325466902,1.60293561759769,"0 White adipocyte"
Sample1_GATGTTGGTTGGGCCT-1,0.77153637171538,-0.217083687154656,"0 White adipocyte"
Sample1_GATTGGTCACTGATTG-1,0.703268668659044,-0.859451646177178,"0 White adipocyte"
Sample1_GATTGGTGTACGATTC-1,-1.55777732371538,0.60899115148365,"0 White adipocyte"
Sample1_GATTTCTAGGTTTACC-1,3.37080415249617,0.333316808374519,"0 White adipocyte"
Sample1_GATTTCTTCCTAAACG-1,1.72056361199172,0.992659931810493,"0 White adipocyte"
Sample1_GCAACATAGCTGTTAC-1,1.40056212902815,-2.81738721784771,"0 White adipocyte"
Sample1_GCAACATGTCGCGTTG-1,3.27826484204085,0.227560048730964,"0 White adipocyte"
Sample1_GCAACATGTTGGGAAC-1,3.28053744793685,1.48902486804306,"0 White adipocyte"
Sample1_GCAACATTCTTTGCGC-1,1.12192877293379,-2.18838846143902,"0 White adipocyte"
Sample1_GCAACCGTCTCGCTCA-1,-0.850650467865156,-3.48735153135479,"0 White adipocyte"
Sample1_GCACATACAGTCTGGC-1,-0.0330854737684003,0.500768786104316,"0 White adipocyte"
Sample1_GCACGTGAGTGCTCAT-1,-1.49704555510728,0.913999294670219,"0 White adipocyte"
Sample1_GCACGTGAGTTAACAG-1,-0.865864732258009,1.10904905739605,"0 White adipocyte"
Sample1_GCACGTGCAACCCTCT-1,-0.569776632778334,-3.08894264158428,"0 White adipocyte"
Sample1_GCAGCCAAGCTGACTT-1,-0.431945123665022,-2.47384535726727,"0 White adipocyte"
Sample1_GCAGCTGCAGAATGTA-1,-0.886100449554609,-2.68183361944378,"0 White adipocyte"
Sample1_GCAGCTGCATCCTATT-1,3.81747373104842,-0.145763391820794,"0 White adipocyte"
Sample1_GCAGCTGTCCACGGAC-1,-0.838012971870588,-3.52207481321514,"0 White adipocyte"
Sample1_GCAGGCTGTAGCTGTT-1,-1.02511564730852,1.13843773099958,"0 White adipocyte"
Sample1_GCAGGCTGTGACACGA-1,-0.300434895746397,3.0376935059148,"0 White adipocyte"
Sample1_GCAGTTAAGAGAAGGT-1,-0.459406652443098,2.83377051893055,"0 White adipocyte"
Sample1_GCAGTTACAAGAGCTG-1,-1.02503887652604,2.52798140588581,"0 White adipocyte"
Sample1_GCAGTTACATGATCTG-1,-2.22324530123918,-2.18324696478069,"0 White adipocyte"
Sample1_GCATCTCCAATTCTCT-1,0.15138748572023,0.276613360078926,"0 White adipocyte"
Sample1_GCATCTCCAGCGAGTA-1,4.33223374844344,0.464024966390724,"0 White adipocyte"
Sample1_GCATCTCGTCATATGC-1,-1.9183715963289,-0.444424981443291,"0 White adipocyte"
Sample1_GCATCTCGTGGACCAA-1,0.186123996086431,0.804995989235038,"0 White adipocyte"
Sample1_GCATCTCTCGCTTTAT-1,2.26882394314559,0.72227091136753,"0 White adipocyte"
Sample1_GCATTAGGTTCGTACA-1,-1.2164103174135,1.53241101446926,"0 White adipocyte"
Sample1_GCATTAGTCAGCGGAA-1,-1.64277879237382,0.0345575863438792,"0 White adipocyte"
Sample1_GCCAACGAGCCTGAAG-1,-3.61662594317644,-0.359188074437981,"1 Beige adipocyte"
Sample1_GCCAACGCAAAGGAGA-1,4.05368884564192,1.28663638960003,"0 White adipocyte"
Sample1_GCCAACGCACTGTGTA-1,-0.106973149768995,2.48406076970875,"0 White adipocyte"
Sample1_GCCAACGGTAGTGGCA-1,2.21135743618758,1.50979441943943,"0 White adipocyte"
Sample1_GCCAACGGTGATACAA-1,0.270965701945139,-2.8592220490855,"0 White adipocyte"
Sample1_GCCAACGTCTGTCGTC-1,0.408048263795687,-1.39428984579266,"0 White adipocyte"
Sample1_GCCAGCAGTCACGTGC-1,1.59160252571852,2.79629827085316,"0 White adipocyte"
Sample1_GCCAGCATCGTACCTC-1,2.0919028139189,-1.44643413480938,"0 White adipocyte"
Sample1_GCCAGGTCAGTTCTAG-1,-1.55073551177232,1.62470835986912,"0 White adipocyte"
Sample1_GCCAGGTTCTCTCAAT-1,0.415617278821779,-3.87484991010845,"0 White adipocyte"
Sample1_GCCAGTGGTGATGGCA-1,-1.62952736853807,1.36760011109888,"0 White adipocyte"
Sample1_GCCCAGAAGTATGATG-1,-1.76452449797838,0.0304452234822459,"0 White adipocyte"
Sample1_GCCCAGACAGTGTGCC-1,0.841200850017382,0.978535657556648,"0 White adipocyte"
Sample1_GCCCAGACATCATTGG-1,1.90858384133132,1.51497281137287,"0 White adipocyte"
Sample1_GCCCGAAAGAACTTCC-1,1.81830926895888,0.185646539362068,"0 White adipocyte"
Sample1_GCCCGAACAAGGCAAC-1,-1.58974114894121,-3.26891099867046,"0 White adipocyte"
Sample1_GCCGATGCACGCGCAT-1,0.31293406248839,-0.890795821515923,"0 White adipocyte"
Sample1_GCCGATGGTCATCCGG-1,3.88185080052168,1.90682757440388,"2 Mt+ adipocyte"
Sample1_GCCGATGGTGCATGTT-1,-1.46977666854112,-2.78050767835796,"0 White adipocyte"
Sample1_GCCGATGTCGCTAATG-1,0.324048272378755,-2.89898883756817,"0 White adipocyte"
Sample1_GCCGTGAGTCCACGCA-1,-0.0048862406536809,-2.50012766775311,"0 White adipocyte"
Sample1_GCCTGTTGTTAGGCCC-1,0.0133012077286967,-3.21703922208965,"0 White adipocyte"
Sample1_GCGAGAACAACTCGAT-1,-0.733980514995741,-0.325262779561883,"0 White adipocyte"
Sample1_GCGATCGAGCCTGTCG-1,-0.067885019771742,2.19122690501987,"0 White adipocyte"
Sample1_GCGGATCTCATGCGGC-1,-1.32296685218065,-3.09059297498882,"0 White adipocyte"
Sample1_GCGTGCAGTGCATACT-1,-2.27132956027238,-2.22144138273418,"0 White adipocyte"
Sample1_GCGTGCAGTTAAGTCC-1,0.824229798324419,3.27772963586628,"0 White adipocyte"
Sample1_GCGTTTCGTGATATAG-1,0.872190854556871,2.230528658064,"0 White adipocyte"
Sample1_GCGTTTCTCAAGGACG-1,-0.761451401703047,2.379270201357,"0 White adipocyte"
Sample1_GCGTTTCTCCTAACAG-1,0.358905724294496,3.32531917634785,"0 White adipocyte"
Sample1_GCTACAAAGAAGTCAT-1,3.94897707463057,0.742544477613563,"0 White adipocyte"
Sample1_GCTACAATCCGCATAA-1,-1.26864770888536,-3.60414468702496,"0 White adipocyte"
Sample1_GCTACCTCAAGACCGA-1,1.987404904373,0.273760026128883,"0 White adipocyte"
Sample1_GCTACCTGTGCGAGTA-1,0.923222682483507,-0.210695380536919,"0 White adipocyte"
Sample1_GCTCAAATCAGAGCGA-1,2.48916109562666,0.0220863873082346,"0 White adipocyte"
Sample1_GCTGAATAGGTAAACT-1,-1.45275823115556,0.650678938062782,"0 White adipocyte"
Sample1_GCTGAATTCCCGAGTG-1,1.56790324211867,3.02036059442341,"0 White adipocyte"
Sample1_GCTGCAGCATCGGATT-1,3.02611311436446,-1.41181098875225,"0 White adipocyte"
Sample1_GCTGCAGGTGTTACTG-1,-2.79155055522172,2.50970256868183,"1 Beige adipocyte"
Sample1_GCTGCAGGTTGCAAGG-1,-0.313549407713102,0.215020900400276,"0 White adipocyte"
Sample1_GCTGGGTCATTGGGAG-1,-2.11570040225236,-0.202642077772027,"0 White adipocyte"
Sample1_GCTTCACAGCCATATC-1,2.70613034725936,1.55134130063831,"0 White adipocyte"
Sample1_GCTTCACCACCTCAGG-1,2.77507933140547,1.42538145724117,"0 White adipocyte"
Sample1_GCTTCACCAGATTCGT-1,-1.49200896262376,-2.61038720068157,"0 White adipocyte"
Sample1_GCTTCACTCTTAGCTT-1,-1.22673336505144,1.47094241324245,"0 White adipocyte"
Sample1_GCTTGGGGTAGGACTG-1,-0.702326812736677,-1.39758383688152,"0 White adipocyte"
Sample1_GCTTGGGTCAGGTGTT-1,-2.80363408564775,-0.221519345609551,"1 Beige adipocyte"
Sample1_GCTTTCGCAGTTGAAA-1,3.01396664143355,-1.19842302259625,"0 White adipocyte"
Sample1_GCTTTCGGTATACAGA-1,-1.12597409724443,-2.03751980718792,"0 White adipocyte"
Sample1_GCTTTCGTCCATTGCC-1,-0.0870467954799405,-2.90285503324688,"0 White adipocyte"
Sample1_GGAACCCAGTAGACAT-1,-0.217072703830885,-2.13974296507061,"0 White adipocyte"
Sample1_GGAAGTGAGGTAAAGG-1,-0.0234865108057729,1.40993330422222,"0 White adipocyte"
Sample1_GGAAGTGGTAGATGTA-1,-0.876749434463667,-3.73666488584698,"0 White adipocyte"
Sample1_GGAATCTCACAAGCAG-1,-1.28047374724595,-3.33906709608257,"0 White adipocyte"
Sample1_GGACGTCCATCACCAA-1,2.51163061619551,0.108974939020271,"0 White adipocyte"
Sample1_GGAGAACAGTCACTCA-1,-0.48196784495561,-3.38104021009625,"0 White adipocyte"
Sample1_GGAGCAAAGCCAGACA-1,3.68227847576888,-1.25978290495098,"0 White adipocyte"
Sample1_GGAGCAATCTTGGGCG-1,2.19809516430647,2.30605674329578,"0 White adipocyte"
Sample1_GGAGGATCAACCGTGC-1,-1.6756650590822,-2.70895230230511,"0 White adipocyte"
Sample1_GGAGGATGTTCTGAGT-1,3.86570032597334,-0.607180470792656,"0 White adipocyte"
Sample1_GGAGGTAAGGCTCACC-1,-0.688249328128981,0.263614779146308,"0 White adipocyte"
Sample1_GGAGGTAGTCACCGCA-1,-0.650951185218977,1.73872528019726,"0 White adipocyte"
Sample1_GGAGGTATCCAAGAGG-1,-2.50066725253313,-1.21915256437481,"0 White adipocyte"
Sample1_GGATCTACAGCTGTGC-1,-1.19951800345628,-3.09716665205181,"0 White adipocyte"
Sample1_GGATCTAGTTGTCTAG-1,3.43951447964461,1.10379428211033,"0 White adipocyte"
Sample1_GGATGTTAGTATCTGC-1,-0.631144442550825,-3.22783243116558,"0 White adipocyte"
Sample1_GGATGTTGTACCAATC-1,0.358521393544985,-2.4470077699107,"0 White adipocyte"
Sample1_GGATGTTGTGACACAG-1,0.579428962476564,0.955696230562324,"0 White adipocyte"
Sample1_GGATGTTGTTCGGGTC-1,-0.977927842132734,-3.26946126875103,"0 White adipocyte"
Sample1_GGATGTTTCATCACCC-1,-2.9416140699312,0.587190156610603,"0 White adipocyte"
Sample1_GGATGTTTCATTTACC-1,-1.20391181945054,1.5547588521558,"0 White adipocyte"
Sample1_GGCACGTTCCATTTAC-1,0.954934260852648,2.80274951997578,"0 White adipocyte"
Sample1_GGCTGTGCATACCGTA-1,-1.29702524184434,0.308834498556251,"0 White adipocyte"
Sample1_GGCTTGGAGCAACCAG-1,1.75263842106612,-0.905268306104546,"0 White adipocyte"
Sample1_GGCTTGGCATGTCGTA-1,-2.23655001162736,0.154244428308601,"0 White adipocyte"
Sample1_GGCTTGGTCTACCACC-1,1.97351904869826,0.97843209448635,"0 White adipocyte"
Sample1_GGCTTTCAGGCGACAT-1,-1.58665839671342,1.11164995077431,"0 White adipocyte"
Sample1_GGGAAGTAGGCAGGGA-1,2.92720135212691,-1.28702532705486,"0 White adipocyte"
Sample1_GGGAAGTAGGCGTTAG-1,0.718763670928789,-1.02789580282391,"0 White adipocyte"
Sample1_GGGACAAAGTAAATGC-1,2.95109399319441,-0.152326816884881,"0 White adipocyte"
Sample1_GGGACAACAAATACGA-1,-1.77227119445054,1.51517582479298,"0 White adipocyte"
Sample1_GGGACCTCACCGAATT-1,3.5417695856169,-0.968320483533745,"0 White adipocyte"
Sample1_GGGACCTCATACAGCT-1,-1.82027439116685,1.4994313174802,"0 White adipocyte"
Sample1_GGGACCTTCACCCTCA-1,2.4659639215544,-1.04281198438824,"0 White adipocyte"
Sample1_GGGACCTTCTATTGTC-1,3.9625287866667,0.558182304533119,"0 White adipocyte"
Sample1_GGGAGATAGCAGCCCT-1,-1.15080396174638,3.01250994745075,"0 White adipocyte"
Sample1_GGGAGATAGTAGGCCA-1,2.80853708744795,-1.4313291257304,"0 White adipocyte"
Sample1_GGGAGTAGTCTGATAC-1,4.1158765173033,0.901871835620994,"0 White adipocyte"
Sample1_GGGAGTAGTTAGGGAC-1,3.38536509037764,0.0138223225194163,"0 White adipocyte"
Sample1_GGGAGTAGTTGTCCCT-1,3.33510740757735,1.92321956697285,"0 White adipocyte"
Sample1_GGGATGATCCACTGAA-1,0.218995816119028,-2.32099282201946,"0 White adipocyte"
Sample1_GGGCCATAGCAATAAC-1,0.761592469222856,0.471527462633247,"0 White adipocyte"
Sample1_GGGCCATAGCCGGATA-1,1.34220119477065,-1.97837578710735,"0 White adipocyte"
Sample1_GGGCCATAGTAACCGG-1,0.708264670379473,3.41878307405292,"0 White adipocyte"
Sample1_GGGCCATCACCTGCTT-1,3.25492080212386,-1.49909936842144,"0 White adipocyte"
Sample1_GGGCCATGTCCTTAAG-1,-1.01040295600145,-2.05945527013958,"0 White adipocyte"
Sample1_GGGCTACCATTCTCTA-1,4.15306886196883,0.0972098166066355,"0 White adipocyte"
Sample1_GGGCTACGTACGAGTG-1,3.32316192150862,3.03336418214619,"2 Mt+ adipocyte"
Sample1_GGGCTACGTTCTCTAT-1,-0.532036998264479,-2.71300422605694,"0 White adipocyte"
Sample1_GGGCTACTCGGTGCAC-1,0.903866610534502,0.233564739854927,"0 White adipocyte"
Sample1_GGGCTCACACTTGTCC-1,-0.989801206581282,-2.52506601270855,"0 White adipocyte"
Sample1_GGGCTCAGTCGAGTGA-1,-0.0296804094239942,-2.50210320409954,"0 White adipocyte"
Sample1_GGGTAGAAGAATTTGG-1,2.21741446018965,1.96972382608234,"0 White adipocyte"
Sample1_GGGTATTCATATTCGG-1,0.0703304196223744,-2.56805288252056,"0 White adipocyte"
Sample1_GGGTATTTCAACCTCC-1,-0.502128460399794,-1.77674304899395,"0 White adipocyte"
Sample1_GGGTATTTCTACGGGC-1,-0.555637755386519,-3.3213278001231,"0 White adipocyte"
Sample1_GGGTCACCAAAGAACT-1,-1.02747313021867,0.577789669664497,"0 White adipocyte"
Sample1_GGGTCACTCAAACGTC-1,-3.3349987649843,0.409318750532264,"1 Beige adipocyte"
Sample1_GGGTCACTCAAGTAAG-1,-0.65059486865251,1.60784587803661,"0 White adipocyte"
Sample1_GGGTCACTCTGCAGCG-1,-0.629223027221846,-3.62038480695904,"0 White adipocyte"
Sample1_GGGTCTGAGAGCAACC-1,2.15446885586531,0.78509805146038,"0 White adipocyte"
Sample1_GGGTCTGTCTGTCCCA-1,1.14353438378127,2.96602464261829,"0 White adipocyte"
Sample1_GGGTGAATCATCGGGC-1,-2.13287798403947,-0.200958008138543,"0 White adipocyte"
Sample1_GGGTTATTCCAGTACA-1,1.15303643704207,1.69090322199642,"0 White adipocyte"
Sample1_GGGTTTACATAGTCAC-1,0.577008894689394,2.3994768911916,"0 White adipocyte"
Sample1_GGTAACTAGTGCTCAT-1,0.505004665859056,0.127702956827278,"0 White adipocyte"
Sample1_GGTAATCAGTAACGTA-1,2.44839271069319,2.44658041539967,"0 White adipocyte"
Sample1_GGTAATCGTATTGAGA-1,4.12834294796736,-0.153065914480095,"0 White adipocyte"
Sample1_GGTAGAGGTACTGTTG-1,0.908788881309343,-1.77135574278057,"0 White adipocyte"
Sample1_GGTCACGGTTTCGTGA-1,1.57331403256209,2.19779170099079,"0 White adipocyte"
Sample1_GGTCACGTCGGACAAG-1,0.454748145349336,0.518304830225105,"0 White adipocyte"
Sample1_GGTCTGGAGTTACGGG-1,3.04522593975813,-1.35509645399273,"0 White adipocyte"
Sample1_GGTGAAGAGCTAGAAT-1,1.55243893624098,0.700202410848731,"0 White adipocyte"
Sample1_GGTGAAGCACTATCCC-1,-0.294432678215193,-1.8249648755473,"0 White adipocyte"
Sample1_GGTGAAGCAGGGTCTC-1,2.31661804676802,2.78206527772724,"0 White adipocyte"
Sample1_GGTGAAGTCACCATGA-1,1.13097353935988,0.364638393552894,"0 White adipocyte"
Sample1_GGTGAAGTCTATTTCG-1,-3.57238427638261,-0.85489212927044,"1 Beige adipocyte"
Sample1_GGTGATTTCATCTATC-1,1.16918965340407,0.892441009910697,"0 White adipocyte"
Sample1_GGTGGCTGTCGTGGAA-1,-0.748848893634962,-0.572459215490227,"0 White adipocyte"
Sample1_GGTGTCGAGTTGAATG-1,3.70539577961714,-0.44603609499157,"0 White adipocyte"
Sample1_GGTTAACTCTGTTGGA-1,-2.28804985522478,-0.694081539480095,"0 White adipocyte"
Sample1_GGTTCTCAGAAGTCCG-1,-1.17640570639818,0.123649602563972,"0 White adipocyte"
Sample1_GGTTCTCGTTAAGGGC-1,-0.059700467579054,-3.5387669747752,"0 White adipocyte"
Sample1_GGTTCTCTCTTGGTGA-1,3.80489929676802,-1.17321669515789,"0 White adipocyte"
Sample1_GTAACCAAGTAGAGTT-1,3.24327405453475,-1.43339907583416,"0 White adipocyte"
Sample1_GTAACCAGTTAAACAG-1,2.07445069313796,-2.18997418340862,"0 White adipocyte"
Sample1_GTAACCAGTTGTTGTG-1,2.57040914059432,1.25017400299563,"0 White adipocyte"
Sample1_GTAAGTCGTGTCCTAA-1,-0.0437552714273206,-2.11046206411541,"0 White adipocyte"
Sample1_GTAATGCTCTTCGCTG-1,0.423374882943941,-3.66313373502911,"0 White adipocyte"
Sample1_GTACAGTAGGTTCTAC-1,-0.878453829281019,1.49982356074631,"0 White adipocyte"
Sample1_GTACAGTGTACTAAGA-1,-1.92204562663286,-2.38514935430706,"0 White adipocyte"
Sample1_GTACAGTTCCGTACGG-1,3.92979582310469,-0.813277835218316,"0 White adipocyte"
Sample1_GTAGAGGCAATGAGCG-1,3.85756691456587,0.311316614778633,"0 White adipocyte"
Sample1_GTAGAGGTCCGCAAAT-1,-0.40893010138719,-2.04245006498516,"0 White adipocyte"
Sample1_GTAGAGGTCTCTCGAC-1,2.6171131944731,-0.29898905214489,"0 White adipocyte"
Sample1_GTAGATCTCATCACTT-1,-0.0697543853446713,-2.14196216520489,"0 White adipocyte"
Sample1_GTAGCTAAGAATCGCG-1,3.7233315324858,0.869329457910652,"0 White adipocyte"
Sample1_GTAGCTATCTAGTACG-1,0.31019010306151,3.29240429940998,"0 White adipocyte"
Sample1_GTAGGAGCAGGGCTTC-1,2.19240196705611,-1.63578950819195,"0 White adipocyte"
Sample1_GTAGGAGGTACCGTGC-1,-0.396326043598341,-2.66355549749554,"0 White adipocyte"
Sample1_GTAGGTTCATCCGAGC-1,-1.38729135035722,0.74836874547779,"0 White adipocyte"
Sample1_GTAGTACTCATCGGGC-1,-3.34291879176347,0.256180053384895,"1 Beige adipocyte"
Sample1_GTAGTACTCCGCGAGT-1,-0.829477348320173,2.25828552785694,"0 White adipocyte"
Sample1_GTATTGGAGAGCATTA-1,-0.315333672754454,-0.350488180486565,"0 White adipocyte"
Sample1_GTATTTCGTAGGCAGT-1,-0.341937162868666,2.87845957818806,"0 White adipocyte"
Sample1_GTATTTCGTCGGTACC-1,2.45745619297774,0.308666651876564,"0 White adipocyte"
Sample1_GTATTTCTCGTGGTAT-1,-1.32453636168687,-3.0903330987376,"0 White adipocyte"
Sample1_GTCAAACAGTGTAGTA-1,1.23808451653273,2.00985366645634,"0 White adipocyte"
Sample1_GTCAAGTGTCCCTGTT-1,-1.7198944473192,-0.243764514295464,"0 White adipocyte"
Sample1_GTCACGGAGATGGCAC-1,3.54823907376082,-0.0310224240702444,"0 White adipocyte"
Sample1_GTCACGGTCCTGTTGC-1,-1.3650530958101,-0.226920718519097,"0 White adipocyte"
Sample1_GTCACTCCACCCTTGT-1,2.55344589710982,-1.2770060246867,"0 White adipocyte"
Sample1_GTCAGCGAGAACGCGT-1,0.653275153644396,-0.255597347585564,"0 White adipocyte"
Sample1_GTCAGCGAGATGCGAC-1,1.2059871769026,1.42984347585022,"0 White adipocyte"
Sample1_GTCATCCCAGGTTACT-1,0.994927964217974,-0.352845305768853,"0 White adipocyte"
Sample1_GTCATCCCATAGATGA-1,-1.99533311366289,-1.01863991674603,"0 White adipocyte"
Sample1_GTCATGAAGCGTGAAC-1,-1.31376687525957,2.42756975236713,"0 White adipocyte"
Sample1_GTCATGAGTCCACACG-1,-1.67024210929124,-0.717947239248162,"0 White adipocyte"
Sample1_GTCATGAGTGATCATC-1,0.00253789783270444,-1.68268644270123,"0 White adipocyte"
Sample1_GTCATTTAGCGTACAG-1,-1.62211874961107,0.545514112146491,"0 White adipocyte"
Sample1_GTCCACTGTCTGATCA-1,0.77673872471602,2.24494851175129,"0 White adipocyte"
Sample1_GTCCCATAGCTGGCCT-1,0.0120006045773753,2.07315201106846,"0 White adipocyte"
Sample1_GTCCCATTCTCAGTCC-1,-3.04326788424699,-0.239864343969231,"1 Beige adipocyte"
Sample1_GTCGAATAGGCGTTAG-1,2.49688275814803,-0.166329259244805,"0 White adipocyte"
Sample1_GTCGAATTCCTAAGTG-1,-1.52942852019517,-2.57460462507427,"0 White adipocyte"
Sample1_GTCGCGAAGCCGATTT-1,1.04830624819548,-1.6254368966502,"0 White adipocyte"
Sample1_GTCTAGAAGTATTGCC-1,-0.838623085014509,2.59485459867298,"0 White adipocyte"
Sample1_GTCTAGAGTAGGCTGA-1,3.60919817448409,1.49156985226452,"0 White adipocyte"
Sample1_GTCTAGATCTGAGGTT-1,4.10685142040999,0.452859585912818,"0 White adipocyte"
Sample1_GTCTCACCATAACGGG-1,2.41985043049605,-1.92465674337566,"0 White adipocyte"
Sample1_GTCTGTCAGAAATCCA-1,-0.27611161112039,2.9866840893346,"0 White adipocyte"
Sample1_GTCTGTCCAATAGTAG-1,-0.906871476165938,-2.99164974149883,"0 White adipocyte"
Sample1_GTCTGTCGTGCGTTTA-1,1.21895011425765,1.96071982923328,"0 White adipocyte"
Sample1_GTCTTTAGTATCGTAC-1,-1.5079495096132,0.422515934141273,"0 White adipocyte"
Sample1_GTGACGCCAAGCAGGT-1,1.32115252972396,-0.998411053983574,"0 White adipocyte"
Sample1_GTGACGCGTACTAGCT-1,-4.23806301593034,0.00359738412677713,"1 Beige adipocyte"
Sample1_GTGACGCTCATCGCTC-1,-1.59469977854936,-3.08983671125591,"0 White adipocyte"
Sample1_GTGAGGATCGTTTACT-1,2.00399085045607,-1.04761802610577,"0 White adipocyte"
Sample1_GTGAGTTGTGTGGTCC-1,1.22005291939528,0.688838487299079,"0 White adipocyte"
Sample1_GTGAGTTTCAACTGGT-1,3.64921864033492,1.41405910793125,"0 White adipocyte"
Sample1_GTGATGTTCCCATGGG-1,-0.478572943203138,-1.12914716657818,"0 White adipocyte"
Sample1_GTGCACGTCACAATGC-1,-0.918743886940169,-0.530126804677849,"0 White adipocyte"
Sample1_GTGCACGTCGTGGTAT-1,0.108438560783876,-1.41658675131023,"0 White adipocyte"
Sample1_GTGCAGCAGCGCACAA-1,1.57713874340804,0.795646196039314,"0 White adipocyte"
Sample1_GTGCTGGCACGCCAGT-1,-1.11729530333726,1.22090785744965,"0 White adipocyte"
Sample1_GTGCTGGTCGTAACCA-1,2.24308880329878,0.908560847671623,"0 White adipocyte"
Sample1_GTGCTTCGTGCTATTG-1,-1.26935438155382,0.506692176492805,"0 White adipocyte"
Sample1_GTGGAAGAGGAATGTT-1,-1.51709190844743,1.77368450704395,"0 White adipocyte"
Sample1_GTGGAAGCAACAAGTA-1,-3.172027983658,-1.95604788717449,"1 Beige adipocyte"
Sample1_GTGGAAGTCTCGACCT-1,1.78168352604659,0.450409179361457,"0 White adipocyte"
Sample1_GTGGAGAGTACTGCGC-1,0.512728205926729,-0.54498743471325,"0 White adipocyte"
Sample1_GTGGCGTGTGTAAACA-1,-2.22462646006792,-2.34813033994854,"0 White adipocyte"
Sample1_GTGGGAAGTGAGCAGT-1,-1.09974948405473,1.64574465695202,"0 White adipocyte"
Sample1_GTGGTTACAACCACGC-1,-1.14206198691575,0.111069088609809,"0 White adipocyte"
Sample1_GTGGTTAGTCATCGCG-1,2.92933424473555,1.91207773032963,"0 White adipocyte"
Sample1_GTGGTTATCCACACAA-1,1.92673834324629,2.20820713582813,"0 White adipocyte"
Sample1_GTGGTTATCGGAGTGA-1,3.64295300007613,0.829865341814155,"0 White adipocyte"
Sample1_GTGTAACAGCGACCCT-1,-2.112528481476,-2.23134672102154,"0 White adipocyte"
Sample1_GTGTAACAGTAAGACT-1,-1.21415392398088,2.66223800721943,"0 White adipocyte"
Sample1_GTGTAACGTCATGGCC-1,2.61837323666365,-1.85686075147808,"0 White adipocyte"
Sample1_GTGTAACGTCCCTCAT-1,-0.853736438743757,2.65509868207752,"0 White adipocyte"
Sample1_GTGTCCTAGCACCGTC-1,-0.750064768783735,1.70741066876232,"0 White adipocyte"
Sample1_GTGTCCTAGTAACAGT-1,2.1924248552397,1.70218948069393,"0 White adipocyte"
Sample1_GTGTCCTCACGGTCTG-1,0.446603915698839,1.96899062934696,"0 White adipocyte"
Sample1_GTGTCCTTCTCGCTCA-1,4.06597670079024,0.0798966938573069,"0 White adipocyte"
Sample1_GTGTTAGAGCCTCAAT-1,-0.263687618963408,-2.421755189268,"0 White adipocyte"
Sample1_GTGTTAGAGTATGGCG-1,-1.22821561335771,-2.01403986868084,"0 White adipocyte"
Sample1_GTGTTCCAGCAAGTGC-1,-1.24544886588304,1.24786548669815,"0 White adipocyte"
Sample1_GTGTTCCGTGCCCACA-1,-1.79402224063127,0.573297267587776,"0 White adipocyte"
Sample1_GTGTTCCGTTTCGTTT-1,1.22951003075392,0.664300208719367,"0 White adipocyte"
Sample1_GTTACAGAGCAGCGAT-1,1.3035966968611,-1.51095950063885,"0 White adipocyte"
Sample1_GTTACAGGTCTCGACG-1,1.78404971123488,1.6061127835828,"0 White adipocyte"
Sample1_GTTACCCAGCACTCTA-1,-1.31976775168626,-3.61617195066631,"0 White adipocyte"
Sample1_GTTACGACAGGATCTT-1,-1.93535105227678,-0.00556420740306907,"0 White adipocyte"
Sample1_GTTAGACAGCTGACCC-1,-1.85286180018632,-0.292862648336297,"0 White adipocyte"
Sample1_GTTAGTGTCTCTTGCG-1,-2.62343565463273,-2.11980974134625,"0 White adipocyte"
Sample1_GTTCATTCACCAATTG-1,-0.00950490771977816,-3.16829215940655,"0 White adipocyte"
Sample1_GTTCATTGTCTTACTT-1,0.170322387523962,-2.9365097230357,"0 White adipocyte"
Sample1_GTTCATTTCGAGAATA-1,-0.267476060383009,2.57774329725086,"0 White adipocyte"
Sample1_GTTCCGTCAGCTGTTA-1,3.28874715328963,3.13256860318958,"2 Mt+ adipocyte"
Sample1_GTTCCGTTCATTGGTG-1,0.170499659188105,0.586200361879463,"0 White adipocyte"
Sample1_GTTCTATCAGGGCTTC-1,2.17312844754012,1.87269598785221,"0 White adipocyte"
Sample1_GTTCTATTCTCGCTTG-1,-3.54404202937334,-0.29141020235241,"1 Beige adipocyte"
Sample1_GTTGAACAGTTTGGCT-1,-2.5130240106508,0.244654422433967,"1 Beige adipocyte"
Sample1_GTTGAACCATGAAGGC-1,0.119017721198512,-2.2121239846629,"0 White adipocyte"
Sample1_GTTGCTCAGGTGTGAC-1,3.70139106274397,1.34339479896604,"0 White adipocyte"
Sample1_GTTGCTCCACGTTCGG-1,1.432299933441,0.263424878748054,"0 White adipocyte"
Sample1_GTTGCTCTCACCACAA-1,-1.83478800296037,-0.981019372312432,"0 White adipocyte"
Sample1_GTTGTAGAGCCGTCGT-1,0.858649990566088,2.77840102258503,"0 White adipocyte"
Sample1_GTTGTAGTCCGACAGC-1,0.0247656619623431,0.376175647409553,"0 White adipocyte"
Sample1_GTTGTAGTCGCTTGCT-1,-1.8365890169069,-2.78286516126812,"0 White adipocyte"
Sample1_GTTGTCCAGGGCGAAG-1,-1.17318204879014,0.974892979295845,"0 White adipocyte"
Sample1_GTTGTCCAGTTTCGGT-1,-0.453803935043501,-3.49766027387798,"0 White adipocyte"
Sample1_GTTGTCCTCGGTTCAA-1,-3.16067115306108,-1.816366309492,"1 Beige adipocyte"
Sample1_GTTGTGACACCAGGTC-1,-1.7599802398607,-2.70624911245525,"0 White adipocyte"
Sample1_GTTGTGAGTGCGAACA-1,-0.372775562994169,1.72539747300922,"0 White adipocyte"
Sample1_GTTGTGATCTTGTTAC-1,4.19986279965193,0.675958519609565,"0 White adipocyte"
Sample1_GTTTACTCATGGCCAC-1,-2.26942817210405,0.221793895395393,"0 White adipocyte"
Sample1_GTTTACTTCCGTGTCT-1,1.50113471508772,-3.01672422346294,"0 White adipocyte"
Sample1_GTTTGGAAGTGCCCGT-1,0.2172288215235,2.19961679521381,"0 White adipocyte"
Sample1_GTTTGGACACTCTAGA-1,1.80298563004286,-1.56713044103802,"0 White adipocyte"
Sample1_GTTTGGAGTGGAACCA-1,-1.62069205283372,-2.64974867757977,"0 White adipocyte"
Sample1_TAACACGAGAGCAGCT-1,0.558354220397783,1.47329783979237,"0 White adipocyte"
Sample1_TAACACGAGAGGCTGT-1,-0.87371943234651,2.05776989999592,"0 White adipocyte"
Sample1_TAACACGAGCAAGCCA-1,0.600016317375017,-0.0880563205164724,"0 White adipocyte"
Sample1_TAACACGGTATGTCTG-1,2.52481754780562,-1.59105431493938,"0 White adipocyte"
Sample1_TAACACGTCTAGCATG-1,1.28202363014968,-1.41311942991436,"0 White adipocyte"
Sample1_TAACCAGAGGCCTTCG-1,3.75598796368392,-1.07327973303021,"0 White adipocyte"
Sample1_TAACCAGGTTTCGATG-1,-0.452875771515059,-3.47157966551006,"0 White adipocyte"
Sample1_TAACGACCACTATCGA-1,0.418549648530794,-3.03251277860821,"0 White adipocyte"
Sample1_TAACTTCAGCCAAGTG-1,0.659871301658464,-2.47176730093182,"0 White adipocyte"
Sample1_TAACTTCCAGCGTAGA-1,-0.875117757312941,0.862180476816291,"0 White adipocyte"
Sample1_TAACTTCGTGCCGTAC-1,1.37743063927443,1.16060591283619,"0 White adipocyte"
Sample1_TAAGCCATCGTGGCTG-1,2.4398716306761,-2.42528068479717,"0 White adipocyte"
Sample1_TAAGCGTAGATTAGTG-1,-1.73259715079515,2.12854588571369,"0 White adipocyte"
Sample1_TAAGCGTTCGACGAGA-1,-0.628639140121626,2.25342530551731,"0 White adipocyte"
Sample1_TAAGTCGTCCAATCCC-1,1.13344558239729,-1.72699725088299,"0 White adipocyte"
Sample1_TAATCTCGTAGCACAG-1,-1.48233322142808,-2.27709185537518,"0 White adipocyte"
Sample1_TAATCTCGTTAGGACG-1,-0.0319362515136472,-2.47247945722759,"0 White adipocyte"
Sample1_TAATTCCGTGAGTAAT-1,1.95877154827864,0.996646975906486,"0 White adipocyte"
Sample1_TACAACGCACCCAAGC-1,1.27874120236189,-1.73634159025372,"0 White adipocyte"
Sample1_TACAACGTCCTTCGAC-1,-0.118875020138907,-1.52190029081524,"0 White adipocyte"
Sample1_TACACCCAGGTGTGAC-1,-1.75907889842241,1.02894373777687,"0 White adipocyte"
Sample1_TACACCCAGTCCCTAA-1,-3.89848343371599,0.810878043802375,"1 Beige adipocyte"
Sample1_TACACCCCAGTCTCTC-1,-1.07355526923387,0.676075821550483,"0 White adipocyte"
Sample1_TACACCCCATGTTTGG-1,1.11253055096419,1.29362358319938,"0 White adipocyte"
Sample1_TACACCCGTCTGTAAC-1,0.0911908918507525,-3.35308610853375,"0 White adipocyte"
Sample1_TACAGGTAGGTACTGG-1,-3.09303037165849,-1.84635054525555,"1 Beige adipocyte"
Sample1_TACATTCAGTGCGTCC-1,0.224370828874422,-2.12205922064007,"0 White adipocyte"
Sample1_TACCCACAGGCTTAAA-1,1.57555862427504,-2.11599957403362,"0 White adipocyte"
Sample1_TACCCACAGGTTCATC-1,-1.33294836520402,2.79069448056995,"0 White adipocyte"
Sample1_TACCCACCAACCGTAT-1,-0.942838230125593,-0.497076625196343,"0 White adipocyte"
Sample1_TACCCACCATATGAAG-1,-0.992326416961836,-0.440055960981255,"0 White adipocyte"
Sample1_TACCCGTGTCTTCCGT-1,1.57164426804335,-1.10328614172161,"0 White adipocyte"
Sample1_TACCCGTTCTGTACAG-1,2.22206099987776,1.63391408863842,"0 White adipocyte"
Sample1_TACCGAAGTCACGACC-1,0.430988154418779,-3.27787744459332,"0 White adipocyte"
Sample1_TACCGGGCATGTGGTT-1,-0.898378589145826,-2.15275656637371,"0 White adipocyte"
Sample1_TACCGGGTCGGACTGC-1,3.95634444714339,-0.717599624959832,"0 White adipocyte"
Sample1_TACCTCGCAAACGTGG-1,-0.887241103641676,0.927457814844245,"0 White adipocyte"
Sample1_TACGGGCCATCCTCAC-1,1.20374997616561,3.09257126394093,"0 White adipocyte"
Sample1_TACGGGCTCAAATAGG-1,1.29596599102767,1.7632914239484,"0 White adipocyte"
Sample1_TACGGGCTCCTGTAAG-1,-0.28448528885095,0.965852385194892,"0 White adipocyte"
Sample1_TACGGTAAGGTCCGAA-1,-0.411440172187971,2.4543606096822,"0 White adipocyte"
Sample1_TACGTCCAGGCCTTCG-1,-2.33926455020158,2.18451810422718,"0 White adipocyte"
Sample1_TACGTCCAGGGCAGGA-1,-0.999294199936079,-2.48758136686504,"0 White adipocyte"
Sample1_TACTTACAGATTGATG-1,-1.29365054606645,-2.29587304052532,"0 White adipocyte"
Sample1_TACTTACAGTCTCCTC-1,-1.17584041594713,-3.15429269727886,"0 White adipocyte"
Sample1_TACTTACCATCTAGAC-1,-2.3783587598726,-2.23939072546185,"0 White adipocyte"
Sample1_TAGACTGGTACTCGAT-1,0.54869501949103,-0.832819098798638,"0 White adipocyte"
Sample1_TAGACTGGTTAACCTG-1,2.71630557537825,-1.00491868910015,"0 White adipocyte"
Sample1_TAGACTGTCTTGGAAC-1,2.00085814953597,0.602523093851203,"0 White adipocyte"
Sample1_TAGAGTCCACACTGGC-1,0.226914978630854,2.63904476705372,"0 White adipocyte"
Sample1_TAGCACAAGGGCCTCT-1,-0.380966790907072,0.13143086973011,"0 White adipocyte"
Sample1_TAGCACATCACCATCC-1,-2.13835875033586,0.39956743064701,"0 White adipocyte"
Sample1_TAGGAGGAGCTTGTGT-1,-1.79795221327989,1.36191332134783,"0 White adipocyte"
Sample1_TAGGAGGAGTTGAATG-1,2.30226262570174,-1.31716906484783,"0 White adipocyte"
Sample1_TAGGTACCAGAATGTA-1,-1.49536077021806,-3.35075532850445,"0 White adipocyte"
Sample1_TAGGTTGAGTCGGCCT-1,0.156752287454916,-2.1284156983775,"0 White adipocyte"
Sample1_TAGGTTGGTTAGAAGT-1,-0.88377163647859,-1.62286650594891,"0 White adipocyte"
Sample1_TAGTGCACACCCTTAC-1,1.67385252476485,1.93420506063282,"0 White adipocyte"
Sample1_TAGTGCATCAGCTTCC-1,2.92182572842391,3.13994336667835,"2 Mt+ adipocyte"
Sample1_TATACCTAGCACTAAA-1,1.69795330525191,2.12738466802418,"0 White adipocyte"
Sample1_TATACCTAGCCTTTGA-1,3.03339179516585,3.18089676442921,"2 Mt+ adipocyte"
Sample1_TATACCTCATAAGCGG-1,-0.445582606784987,-1.45994555410564,"0 White adipocyte"
Sample1_TATACCTGTAAGCGGT-1,-0.290654965631651,1.39005119148075,"0 White adipocyte"
Sample1_TATACCTGTCTTTCTA-1,-0.623761394016432,-3.09146844801128,"0 White adipocyte"
Sample1_TATATCCTCACACGAT-1,0.214652999348951,-2.7118307298106,"0 White adipocyte"
Sample1_TATATCCTCCCGAAAT-1,-0.547782936088728,0.853051608236427,"0 White adipocyte"
Sample1_TATATCCTCGCCAGAC-1,-0.104019441597151,0.383986120851631,"0 White adipocyte"
Sample1_TATCCTACACTGGACC-1,-1.89732066630571,-1.40467345174969,"0 White adipocyte"
Sample1_TATCCTAGTCTCCCTA-1,4.28768046856673,0.0788919979649729,"0 White adipocyte"
Sample1_TATCCTAGTGACAGGT-1,1.62140341759474,-0.935707444517022,"0 White adipocyte"
Sample1_TATCGCCAGATGCTGG-1,-0.765524365894484,-3.07474672254742,"0 White adipocyte"
Sample1_TATCGCCAGGGCTAAC-1,-0.368139096491026,-2.21388637479961,"0 White adipocyte"
Sample1_TATCGCCGTCGTCAGC-1,-0.956062355034041,3.02196062150776,"0 White adipocyte"
Sample1_TATCGCCTCGCAGTCG-1,3.55660375119002,2.45093417707264,"0 White adipocyte"
Sample1_TATCTTGAGCGGGTAT-1,3.52639516354354,1.79797232690632,"0 White adipocyte"
Sample1_TATCTTGTCGCGAAGA-1,-0.185204216234373,2.93268931451618,"0 White adipocyte"
Sample1_TATGTTCCAAATGGAT-1,1.0123021817282,3.31352198663532,"0 White adipocyte"
Sample1_TATTCCAAGAACCGCA-1,-0.508985140316176,-0.593437904683953,"0 White adipocyte"
Sample1_TATTCCACAAACGGCA-1,3.95081265927107,1.77132088485538,"0 White adipocyte"
Sample1_TATTCCATCGGCATAT-1,0.680161914832903,2.48700678888142,"0 White adipocyte"
Sample1_TATTGCTCAAGGTCGA-1,-0.176859357349562,2.21992117706119,"0 White adipocyte"
Sample1_TATTGCTGTCGCACGT-1,1.39999993801863,-2.96867334303082,"0 White adipocyte"
Sample1_TATTTCGAGTGTCATC-1,4.08855613232405,0.417101984651679,"0 White adipocyte"
Sample1_TATTTCGCACTCTCGT-1,-1.89124063491075,-2.84498989042461,"0 White adipocyte"
Sample1_TATTTCGTCGCCCAGA-1,3.83426960469039,0.302913313539619,"0 White adipocyte"
Sample1_TCAAGACTCTCGCTTG-1,1.56988211632521,-2.89975225385845,"0 White adipocyte"
Sample1_TCAAGCAGTCATAGTC-1,3.85467632771285,-0.158673400251275,"0 White adipocyte"
Sample1_TCAAGTGCAGGGACTA-1,1.54007955551894,-1.49431478437603,"0 White adipocyte"
Sample1_TCAAGTGTCAACCCGG-1,1.35914584160597,-2.44978558477581,"0 White adipocyte"
Sample1_TCAATCTAGAGAGTTT-1,0.745545170314623,3.44163930955707,"0 White adipocyte"
Sample1_TCAATCTAGCAGAAAG-1,-0.473911085121321,3.15005922857105,"0 White adipocyte"
Sample1_TCAATTCCATGGTACT-1,3.0615015840605,-1.71802317556561,"0 White adipocyte"
Sample1_TCACAAGAGACTTGTC-1,2.87429197788985,-0.311427826253777,"0 White adipocyte"
Sample1_TCACAAGAGGAGAGGC-1,3.62393506527693,0.593531077535743,"0 White adipocyte"
Sample1_TCACAAGCATTCTTCA-1,-1.6544955158159,-1.86223494466961,"0 White adipocyte"
Sample1_TCACAAGGTCACTAGT-1,3.3053890085295,-0.47387873586834,"0 White adipocyte"
Sample1_TCACACCAGCGAAACC-1,2.91658886433394,0.819449251325721,"0 White adipocyte"
Sample1_TCACACCCACCAGTAT-1,-0.778806605331587,2.00809825006306,"0 White adipocyte"
Sample1_TCACACCGTACGTGTT-1,-0.696834006302046,2.62936926427662,"0 White adipocyte"
Sample1_TCACATTCATCGAAGG-1,1.08965285778792,-1.56742917951763,"0 White adipocyte"
Sample1_TCACGCTGTCGAAACG-1,-3.54736844538896,-0.00263916906536155,"1 Beige adipocyte"
Sample1_TCACGGGCACTCTCGT-1,3.88275178433211,1.23478463086664,"0 White adipocyte"
Sample1_TCACGGGGTAACTAAG-1,1.68534096241744,2.2611380869466,"0 White adipocyte"
Sample1_TCACTATAGCTCGCAC-1,0.0594880013242492,2.41668141427814,"0 White adipocyte"
Sample1_TCACTATCATATCTGG-1,3.21703704357894,-0.123139256803399,"0 White adipocyte"
Sample1_TCACTCGAGTGGGAAA-1,-1.4918887996599,-0.454230422346001,"0 White adipocyte"
Sample1_TCACTCGTCCTTTAGT-1,-0.922180213920759,0.37914735618412,"0 White adipocyte"
Sample1_TCAGCAACAACCCTCT-1,-0.0349491918012372,-2.0403333848399,"0 White adipocyte"
Sample1_TCAGCAAGTGGACTGA-1,3.91761525631697,-0.667786235181695,"0 White adipocyte"
Sample1_TCAGCAAGTTGTGTTG-1,1.67030998230727,2.56456101480305,"0 White adipocyte"
Sample1_TCAGCCTGTGTATCCA-1,1.57436617375166,2.44548011365711,"0 White adipocyte"
Sample1_TCAGGGCTCCCATACC-1,0.862734041221453,-1.75733696874798,"0 White adipocyte"
Sample1_TCAGGTACAACGCATT-1,1.03954871655257,-1.86074983534039,"0 White adipocyte"
Sample1_TCAGTCCAGCATTGTC-1,3.46958621502669,1.46402530911743,"0 White adipocyte"
Sample1_TCAGTGAAGGTAAGAG-1,0.200733809776617,-2.96099769529522,"0 White adipocyte"
Sample1_TCAGTGACACTGCACG-1,0.85108890295775,-0.549911255208855,"0 White adipocyte"
Sample1_TCAGTGAGTGGTCTCG-1,-1.43984869956224,0.305291777284736,"0 White adipocyte"
Sample1_TCAGTTTCAAGTGGTG-1,2.96809109211714,0.811929827364082,"0 White adipocyte"
Sample1_TCAGTTTTCAAAGACA-1,1.81217177868636,2.73673165384113,"0 White adipocyte"
Sample1_TCATACTCATCCTATT-1,-0.921417393676924,-2.06209504064739,"0 White adipocyte"
Sample1_TCATATCCATCCCGTT-1,2.08176907063277,2.52958679738819,"0 White adipocyte"
Sample1_TCATCATAGACCAACG-1,0.38155468464644,-3.15552198347271,"0 White adipocyte"
Sample1_TCATCCGTCGGCCTTT-1,1.31138201714308,0.0139056498128123,"0 White adipocyte"
Sample1_TCATGAGAGGTAAGGA-1,-0.0929816746637097,-0.450620049802666,"0 White adipocyte"
Sample1_TCATGCCAGAGCAAGA-1,2.43052276135237,0.60858500543415,"0 White adipocyte"
Sample1_TCATGGAGTCCACACG-1,-0.402104833118605,0.531221037538642,"0 White adipocyte"
Sample1_TCATGTTAGGTACTGG-1,1.42348261833937,-2.14548408445538,"0 White adipocyte"
Sample1_TCATTACAGCGCTGCT-1,1.95004924298079,-0.410712951986199,"0 White adipocyte"
Sample1_TCATTCACACACCTTC-1,-0.325869806997465,-2.51356589254559,"0 White adipocyte"
Sample1_TCATTGTAGGTCACAG-1,-0.0739701771661511,-3.71283018049419,"0 White adipocyte"
Sample1_TCATTGTGTGAGATCG-1,1.98131223679335,1.89297265353977,"0 White adipocyte"
Sample1_TCATTGTTCAAAGAAC-1,-0.433468320362257,-0.184623951284295,"0 White adipocyte"
Sample1_TCATTTGAGATGACCG-1,2.77547391415389,1.55226556006252,"0 White adipocyte"
Sample1_TCATTTGCAAGAGCTG-1,1.43580468655379,-2.5502883141917,"0 White adipocyte"
Sample1_TCATTTGGTTGTGCAT-1,-0.930844702713179,-2.22715818342388,"0 White adipocyte"
Sample1_TCATTTGTCTTAGCAG-1,0.855847857005907,-1.76590024885357,"0 White adipocyte"
Sample1_TCCACCACACATTGTG-1,2.08536787987502,1.42274195495426,"0 White adipocyte"
Sample1_TCCAGAAAGGGATCAC-1,2.91439136029036,-0.573458189336663,"0 White adipocyte"
Sample1_TCCAGAAGTGTTAACC-1,1.84315880299361,0.467408543260688,"0 White adipocyte"
Sample1_TCCATGCCAATGAAAC-1,-0.233182378999876,-0.978629702894097,"0 White adipocyte"
Sample1_TCCCACAAGGGTGGGA-1,3.22392376423628,1.9050772244054,"0 White adipocyte"
Sample1_TCCCACATCGGAAACG-1,3.520528159149,3.0503261143285,"2 Mt+ adipocyte"
Sample1_TCCCACATCGTCAGAT-1,-1.67882386683671,0.574686890276069,"0 White adipocyte"
Sample1_TCCCATGGTCAACATC-1,3.14835222721846,0.799477403791542,"0 White adipocyte"
Sample1_TCCGAAAAGACAGCGT-1,3.89948495388777,-0.32255672868908,"0 White adipocyte"
Sample1_TCCGAAACACTGGACC-1,-1.38866619109361,-3.54181777891338,"0 White adipocyte"
Sample1_TCCGAAAGTACGAAAT-1,3.58389767170699,1.76346839013874,"2 Mt+ adipocyte"
Sample1_TCCGAAAGTATCGATC-1,1.57325860024245,-1.89662873205364,"0 White adipocyte"
Sample1_TCCGAAAGTTTCCCAC-1,-2.75901261805742,0.186955934198493,"1 Beige adipocyte"
Sample1_TCCGATCCACCGTGCA-1,2.74911149502547,1.60250026527225,"0 White adipocyte"
Sample1_TCCGATCCATCAGCAT-1,0.492289952047182,-0.288487786619072,"0 White adipocyte"
Sample1_TCCGATCTCTGTTCAT-1,1.17841800213606,0.12335300985157,"0 White adipocyte"
Sample1_TCCGGGAAGCTGGCCT-1,1.2617106056288,3.29785264077961,"0 White adipocyte"
Sample1_TCCGGGACACCCTCTA-1,1.06640150309355,2.56748021188557,"0 White adipocyte"
Sample1_TCCGTGTCAACAACAA-1,0.841872534759355,-1.88840615209759,"0 White adipocyte"
Sample1_TCCGTGTCAGATACCT-1,0.517101458318544,-2.69023739751995,"0 White adipocyte"
Sample1_TCCTAATGTTCACGAT-1,3.74255832196028,1.66881767454922,"0 White adipocyte"
Sample1_TCCTAATTCATATGGC-1,-3.99792543887346,0.483619039686317,"1 Beige adipocyte"
Sample1_TCCTCCCAGTGTCATC-1,0.36083006025107,3.41816938463032,"0 White adipocyte"
Sample1_TCCTCCCCATTGACAC-1,-1.42461709021776,-0.740896219579583,"0 White adipocyte"
Sample1_TCCTCCCTCAGGTGTT-1,-0.488281347744154,-2.37447916921795,"0 White adipocyte"
Sample1_TCCTCGAAGCGCCATC-1,1.99532111645491,0.997605299385185,"0 White adipocyte"
Sample1_TCCTCGAGTCTATGAC-1,-1.40995983123033,-3.1899653619212,"0 White adipocyte"
Sample1_TCCTCGAGTTGAGTCT-1,0.478943101175142,-0.867102259961968,"0 White adipocyte"
Sample1_TCCTCTTGTACTCCGG-1,0.637480995662523,-2.29280578550518,"0 White adipocyte"
Sample1_TCCTCTTTCCTTATGT-1,1.3568592882231,-0.250314230291253,"0 White adipocyte"
Sample1_TCCTGCAAGTGGTCAG-1,-0.550460317127394,-0.0501869862955862,"0 White adipocyte"
Sample1_TCCTGCAGTAACGGTG-1,-2.24123755931108,-0.428182954160576,"0 White adipocyte"
Sample1_TCCTGCAGTTCCGGTG-1,2.99354394436629,1.12918341699421,"0 White adipocyte"
Sample1_TCCTTCTCAATTCGTG-1,-2.90254370211809,1.20957368034303,"0 White adipocyte"
Sample1_TCCTTTCAGCCTGGAA-1,-1.18033877848833,0.0190633589345164,"0 White adipocyte"
Sample1_TCGAACAGTCAATGGG-1,0.296162313826395,-1.87614547666729,"0 White adipocyte"
Sample1_TCGAACATCACTACTT-1,-0.850549795620131,0.129735356004829,"0 White adipocyte"
Sample1_TCGACCTAGTATGATG-1,-0.122481995217489,-0.0259095376414114,"0 White adipocyte"
Sample1_TCGACCTAGTCATGAA-1,-0.180699475996183,-0.374705190030938,"0 White adipocyte"
Sample1_TCGACCTAGTGAATAC-1,0.908373317725969,-2.14094483312786,"0 White adipocyte"
Sample1_TCGACGGCAGTTACCA-1,-1.99503008364885,1.86927825752079,"1 Beige adipocyte"
Sample1_TCGACGGGTCACCACG-1,-1.96415392398088,-0.334109658567315,"0 White adipocyte"
Sample1_TCGACGGGTTCGTTCC-1,-1.55756429671495,0.713483458192939,"0 White adipocyte"
Sample1_TCGACGGGTTCTATCT-1,1.70413847924025,-1.17344748434246,"0 White adipocyte"
Sample1_TCGATTTGTACCGGCT-1,1.11408051014693,0.723325436742897,"0 White adipocyte"
Sample1_TCGATTTGTAGACAAT-1,-2.80210772990434,1.35197431388676,"0 White adipocyte"
Sample1_TCGATTTTCTCCCAAC-1,-1.54611960887163,0.199132567079658,"0 White adipocyte"
Sample1_TCGCACTAGCAAATGT-1,-0.235743113748716,-3.70132362302959,"0 White adipocyte"
Sample1_TCGCACTAGCCTCATA-1,-1.10931281089036,-2.78185855802715,"0 White adipocyte"
Sample1_TCGCACTCACCTGCGA-1,-0.0336459213420621,2.99852610174,"0 White adipocyte"
Sample1_TCGCACTGTATCAGCT-1,-0.802979865066694,-0.119742507306939,"0 White adipocyte"
Sample1_TCGCACTGTTGCATAC-1,1.20754166603835,-2.21015011724651,"0 White adipocyte"
Sample1_TCGCAGGAGCCATTGT-1,0.343195564158274,-1.91081606802166,"0 White adipocyte"
Sample1_TCGCAGGGTCCAGTTA-1,-2.24103561877458,-2.24347531255901,"0 White adipocyte"
Sample1_TCGCAGGTCGAGTGGA-1,-1.67552188872545,2.13068330827534,"0 White adipocyte"
Sample1_TCGCTCACACTCCTTG-1,-1.13962201117723,-2.75658857282818,"0 White adipocyte"
Sample1_TCGCTTGTCCTCTAGC-1,-0.361546018116163,1.86630809846699,"0 White adipocyte"
Sample1_TCGCTTGTCGAGAGCA-1,0.783842346675707,-1.00072538313091,"0 White adipocyte"
Sample1_TCGGATACAAGAATGT-1,-0.244655230037855,1.98956764283955,"0 White adipocyte"
Sample1_TCGGGACTCAGCCTCT-1,-1.63883117675035,-2.24492656645001,"0 White adipocyte"
Sample1_TCGGGCAAGGCCTTCG-1,2.3440464353636,0.545892422826881,"0 White adipocyte"
Sample1_TCGGGCAAGGTGGGTT-1,-0.172016926996397,-3.56355964597881,"0 White adipocyte"
Sample1_TCGGGCACAACCGCTG-1,1.16458662510665,2.66381872239887,"0 White adipocyte"
Sample1_TCGGGTGGTGTAGCAG-1,-1.52623132704942,-3.02475702223003,"0 White adipocyte"
Sample1_TCGGTCTCAAGAGTAT-1,-1.01210001944749,-0.170092458097344,"0 White adipocyte"
Sample1_TCGGTCTCACTTGGCG-1,1.51058932305129,0.363675718935127,"0 White adipocyte"
Sample1_TCGTAGAGTATGCGTT-1,-1.74352625846116,-0.0520150607508474,"0 White adipocyte"
Sample1_TCGTAGATCATGGCCG-1,-2.10342279910295,1.3419720956999,"0 White adipocyte"
Sample1_TCGTCCAGTAGAGACC-1,0.46126084686072,1.99727178159534,"0 White adipocyte"
Sample1_TCGTCCAGTCGCATCG-1,1.47659667492659,2.26151502672016,"0 White adipocyte"
Sample1_TCGTCCATCTTGGCTC-1,0.247649378187967,1.91570288482487,"0 White adipocyte"
Sample1_TCGTGCTCAATCTCGA-1,3.54449995518477,1.32064898106634,"0 White adipocyte"
Sample1_TCGTGCTCACAAGCAG-1,-0.66010824679582,-1.62096487936199,"0 White adipocyte"
Sample1_TCGTGCTTCAAACTGC-1,-1.10550836562364,-2.70352184232891,"0 White adipocyte"
Sample1_TCGTGGGCACAAAGTA-1,0.179537340112043,-2.03542553838909,"0 White adipocyte"
Sample1_TCGTGGGCACTCTAGA-1,0.407415322072817,3.23833060804188,"0 White adipocyte"
Sample1_TCTAACTGTCCCTGAG-1,-1.56511978148668,0.140701299341316,"0 White adipocyte"
Sample1_TCTAACTGTGGAACCA-1,2.45844849110396,-0.275626773206597,"0 White adipocyte"
Sample1_TCTACATCACCCTCTA-1,3.81448014736922,-0.953403586713677,"0 White adipocyte"
Sample1_TCTACATCACCTCGTT-1,-1.10556022166459,0.182791953714485,"0 White adipocyte"
Sample1_TCTACCGCAACTTGCA-1,1.02628745795043,1.08388129416286,"0 White adipocyte"
Sample1_TCTACCGGTCCCAAAT-1,0.612751684196306,-2.80610763487042,"0 White adipocyte"
Sample1_TCTATACAGCATGCGA-1,-0.280088850252318,-1.97675549444378,"0 White adipocyte"
Sample1_TCTATACCATTCGGGC-1,0.972776553638292,1.46460430863678,"0 White adipocyte"
Sample1_TCTATCAAGCGAGTAC-1,0.842657468326403,-3.30439674314678,"0 White adipocyte"
Sample1_TCTCCGAAGGTTCTTG-1,-3.53558889865129,-0.699142808286553,"1 Beige adipocyte"
Sample1_TCTCCGATCACGGGCT-1,-1.17463866709917,1.30877262520968,"0 White adipocyte"
Sample1_TCTCTGGCACTCCTGT-1,2.36798604489119,-0.357752913801079,"0 White adipocyte"
Sample1_TCTCTGGTCCCTGTTG-1,-0.626430847637343,2.85012019220173,"0 White adipocyte"
Sample1_TCTGCCACAACTCGAT-1,0.4564084923342,-2.15654217657269,"0 White adipocyte"
Sample1_TCTGCCATCTAGGCCG-1,1.93749674320967,-0.600616568891411,"0 White adipocyte"
Sample1_TCTGTCGTCTATCGTT-1,-0.601318635933088,2.08940649572193,"0 White adipocyte"
Sample1_TCTTAGTTCTGAGAAA-1,1.12337764263899,-0.163095945684319,"0 White adipocyte"
Sample1_TCTTCCTAGGTAAAGG-1,1.6206680154875,2.63170970025837,"0 White adipocyte"
Sample1_TCTTCCTCAAACAGGC-1,0.273042089350534,-2.5534907525462,"0 White adipocyte"
Sample1_TCTTCCTCAGATTAAG-1,1.76518317223342,-1.50148999151409,"0 White adipocyte"
Sample1_TCTTCCTCATCGGAAG-1,-1.52234295844285,0.939212089212532,"0 White adipocyte"
Sample1_TCTTGCGTCACCTTGC-1,-0.568584480278181,0.766714697511787,"0 White adipocyte"
Sample1_TCTTGCGTCGAACACT-1,3.70670279026778,0.743071799905891,"0 White adipocyte"
Sample1_TCTTTGAAGCTCTTCC-1,-0.518561758987593,-2.81393825468243,"0 White adipocyte"
Sample1_TCTTTGACAGGTCAGA-1,0.985627315051866,2.19224840942203,"0 White adipocyte"
Sample1_TCTTTGAGTCTGTCAA-1,1.48412855625899,-1.50033771452129,"0 White adipocyte"
Sample1_TCTTTGAGTTCGTACA-1,-1.48243359564989,0.742111747892494,"0 White adipocyte"
Sample1_TGAACGTCAAAGCTAA-1,0.108653184071196,-2.76539623197735,"0 White adipocyte"
Sample1_TGAACGTCAAGTCATC-1,3.28368147373946,0.178264742525215,"0 White adipocyte"
Sample1_TGAACGTCATAATCCG-1,-0.628813483707594,2.91314006391346,"0 White adipocyte"
Sample1_TGAACGTTCATTGTTC-1,-0.791374483101057,-1.33851444181622,"0 White adipocyte"
Sample1_TGAATGCTCTTGATTC-1,1.13188262940199,2.87542951646625,"0 White adipocyte"
Sample1_TGACCCTCACAGCCAC-1,0.154595504559589,2.97777236047565,"0 White adipocyte"
Sample1_TGACCCTTCAATGCAC-1,-0.76990536689012,2.3818177038747,"0 White adipocyte"
Sample1_TGACCCTTCACTTATC-1,-2.47973624705522,0.86873543802082,"1 Beige adipocyte"
Sample1_TGACGCGGTTACCTGA-1,-1.8304559373781,1.62031511011898,"0 White adipocyte"
Sample1_TGACTCCTCGACGCGT-1,1.18803819180281,2.20393407884418,"0 White adipocyte"
Sample1_TGAGCGCAGCAAATCA-1,0.619725189216448,1.37483061644613,"0 White adipocyte"
Sample1_TGAGCGCTCTGCGGCA-1,2.50584991932662,1.8454778844434,"0 White adipocyte"
Sample1_TGAGGAGAGGGCCTCT-1,3.65239652157576,-0.505835170118218,"0 White adipocyte"
Sample1_TGAGGAGCACACGTGC-1,2.90000661373885,0.143556600244636,"0 White adipocyte"
Sample1_TGAGGGAGTATGCGTT-1,-3.60432616709917,0.524679427774543,"1 Beige adipocyte"
Sample1_TGAGGTTGTGGTACAG-1,-1.46403316497056,-1.87656676229656,"0 White adipocyte"
Sample1_TGAGTCACATCATTGG-1,-0.159484275571989,1.95603198352634,"0 White adipocyte"
Sample1_TGATCAGCACACGGAA-1,0.974171361930681,-2.44244396146954,"0 White adipocyte"
Sample1_TGATCAGCAGTGTATC-1,-0.63048771857469,-1.79772340711773,"0 White adipocyte"
Sample1_TGATCAGTCAACGCTA-1,0.0945935042556503,2.63038564267933,"0 White adipocyte"
Sample1_TGATCTTCAAGTGGAC-1,-0.450274922840284,0.818691050441856,"0 White adipocyte"
Sample1_TGATGCACATAACAGA-1,-1.46897760867326,0.784126704366798,"0 White adipocyte"
Sample1_TGATGCACATAAGATG-1,0.257758385546518,-3.53001224455059,"0 White adipocyte"
Sample1_TGATGGTAGGCTGTAG-1,-0.281086691610502,-3.76479923185528,"0 White adipocyte"
Sample1_TGATGGTCAGCAGGAT-1,-0.406037070743727,-3.48991310056866,"0 White adipocyte"
Sample1_TGATTCTAGAGTGACC-1,1.55976422787459,-2.69630014356793,"0 White adipocyte"
Sample1_TGATTCTAGGAGAATG-1,-0.207165547601866,-0.00702750143230491,"0 White adipocyte"
Sample1_TGATTCTAGTAACAGT-1,1.71464868546279,-0.724578017560845,"0 White adipocyte"
Sample1_TGATTCTCACTCCCTA-1,-0.4186214589998,-3.2856775468272,"0 White adipocyte"
Sample1_TGATTCTGTGCCTTCT-1,0.947531661994768,0.659369235666389,"0 White adipocyte"
Sample1_TGATTTCGTCTCAGGC-1,3.53255017758162,-1.09137665685833,"0 White adipocyte"
Sample1_TGATTTCGTCTCTCAC-1,-2.03918758868425,-2.35545145925701,"0 White adipocyte"
Sample1_TGCACGGCAAGATGTA-1,-0.430116870395826,-0.341010684339409,"0 White adipocyte"
Sample1_TGCAGGCTCGCCGAGT-1,-1.20262471675126,0.406712239416236,"0 White adipocyte"
Sample1_TGCAGTAGTTCCCAAA-1,1.05929287434371,2.67042422834217,"0 White adipocyte"
Sample1_TGCATCCAGGTCGTAG-1,-2.31474963664262,1.34223834964811,"0 White adipocyte"
Sample1_TGCATCCAGTGTGTTC-1,0.242977074392153,1.87153816762745,"0 White adipocyte"
Sample1_TGCATGAGTTCAAGGG-1,-1.60157469748704,0.584822004469032,"0 White adipocyte"
Sample1_TGCCGAGAGCTTCGTA-1,1.42880221367629,1.96350837293446,"0 White adipocyte"
Sample1_TGCCGAGAGTAAACGT-1,0.515821210153414,0.594234352739448,"0 White adipocyte"
Sample1_TGCCGAGTCCCATGGG-1,-1.61134032248704,0.938608443172569,"0 White adipocyte"
Sample1_TGCCGAGTCGACATTG-1,2.15038546086104,-2.71040975507916,"0 White adipocyte"
Sample1_TGCGACGCACTTGGGC-1,0.562174460895372,2.9216719919759,"0 White adipocyte"
Sample1_TGCGACGTCTTGCAGA-1,-1.33967176913469,1.57562855425655,"0 White adipocyte"
Sample1_TGCGATACAGGCGATA-1,2.2094577169493,-1.00038754400433,"0 White adipocyte"
Sample1_TGCGATAGTCTGCAAT-1,2.09429188729079,-1.75222432073772,"0 White adipocyte"
Sample1_TGCGGCACAGAGTAAT-1,1.83299633026869,-1.19027482923687,"0 White adipocyte"
Sample1_TGCGGCATCCGGCAAC-1,-1.21230367659776,1.06900638881504,"0 White adipocyte"
Sample1_TGCGGGTGTACCCGAC-1,-0.612871386997389,1.82933795991718,"0 White adipocyte"
Sample1_TGCGGGTTCGGACGTC-1,1.86169513226302,2.66926384511768,"0 White adipocyte"
Sample1_TGCTCCAAGTACAACA-1,1.11205776692183,-0.609037870733147,"0 White adipocyte"
Sample1_TGCTCCACAATGTTGC-1,0.545910081870867,1.42900464478313,"0 White adipocyte"
Sample1_TGCTCGTAGTACCCTA-1,4.1172889089659,0.253132706316108,"0 White adipocyte"
Sample1_TGCTGAAAGTCCGTCG-1,1.40652891159804,-1.87817704137981,"0 White adipocyte"
Sample1_TGCTGAACAGCACAAG-1,-0.424726643554854,-2.13406216558636,"0 White adipocyte"
Sample1_TGCTTCGGTGGATACG-1,-1.24554471015184,-2.69189011511028,"0 White adipocyte"
Sample1_TGCTTCGGTTACGCCG-1,-2.05875030993669,-0.653648013440972,"0 White adipocyte"
Sample1_TGCTTGCAGCTGTACT-1,-1.11408082484453,-2.17598783430279,"0 White adipocyte"
Sample1_TGCTTGCCACTGCGAC-1,0.252019844062639,1.76911062541782,"0 White adipocyte"
Sample1_TGGAACTCAGGCACTC-1,-0.230544366829084,-3.09588205274761,"0 White adipocyte"
Sample1_TGGAACTTCGGTTGTA-1,-0.504710712425398,2.21441454234898,"0 White adipocyte"
Sample1_TGGAGAGAGCCGGATA-1,-1.66852990626542,0.873358910711402,"0 White adipocyte"
Sample1_TGGAGAGCAATTGCGT-1,2.98255642414839,-1.14059340414227,"0 White adipocyte"
Sample1_TGGAGAGCAGCACACC-1,2.99479111195357,-1.16317903455914,"0 White adipocyte"
Sample1_TGGATCACATCCGAGC-1,4.26051362515242,0.321388309629554,"0 White adipocyte"
Sample1_TGGATGTAGGTAAGAG-1,-1.92533699511735,1.56626293602764,"0 White adipocyte"
Sample1_TGGATGTCACAGAGAC-1,-0.966539540283369,-0.413752669660454,"0 White adipocyte"
Sample1_TGGATGTGTGTATCCA-1,-0.60628870963304,-2.25653826650799,"0 White adipocyte"
Sample1_TGGGAAGCACGTAGAG-1,0.74371745348723,-1.2892233079356,"0 White adipocyte"
Sample1_TGGGAGACACTGAGTT-1,2.37437184811385,-2.07968007978619,"0 White adipocyte"
Sample1_TGGGAGAGTTCGTAAC-1,-1.73689655303209,-3.16373884138287,"0 White adipocyte"
Sample1_TGGGAGATCACCTGTC-1,-3.66681639193742,1.2073138335663,"0 White adipocyte"
Sample1_TGGGATTAGACCATTC-1,1.93377824784072,-0.430206531850701,"0 White adipocyte"
Sample1_TGGGATTCAATCGCGC-1,-1.16658298014848,-2.80023681577862,"0 White adipocyte"
Sample1_TGGGCGTCACTGAGTT-1,2.05015500546248,0.583240693243141,"0 White adipocyte"
Sample1_TGGGCGTTCTTACCGC-1,-0.822779455177473,-1.07094585355938,"0 White adipocyte"
Sample1_TGGGTTACAGATTAAG-1,-0.0928442561551801,0.787049418123359,"0 White adipocyte"
Sample1_TGGGTTATCAAACCTG-1,0.772743067748857,3.15389180723011,"0 White adipocyte"
Sample1_TGGTACAAGATACAGT-1,-0.356232353441404,-1.97353708204449,"0 White adipocyte"
Sample1_TGGTACAGTAGGTTTC-1,1.54625793457778,-0.824783915845757,"0 White adipocyte"
Sample1_TGGTACATCAGCGGAA-1,-0.494355180256056,-2.73530780729473,"0 White adipocyte"
Sample1_TGGTAGTAGACGCCAA-1,0.713617584712816,-1.82917963918865,"0 White adipocyte"
Sample1_TGGTAGTTCCCAGGCA-1,-0.470913448326277,-2.49341594633282,"0 White adipocyte"
Sample1_TGGTGATCAAGACGAC-1,-3.25201550959794,0.207169418962593,"1 Beige adipocyte"
Sample1_TGGTGATTCTGTGTGA-1,0.120124665133668,2.70110643449604,"0 White adipocyte"
Sample1_TGTAAGCAGGGAACAA-1,-1.88837508200853,0.691774135263557,"0 White adipocyte"
Sample1_TGTACAGGTGAATTGA-1,2.9700983381346,-0.704406852094536,"0 White adipocyte"
Sample1_TGTACAGTCTTTCAGT-1,1.48314651013167,-0.990539664594536,"0 White adipocyte"
Sample1_TGTAGACCAATGAACA-1,2.56939800740035,-1.01346289571941,"0 White adipocyte"
Sample1_TGTAGACTCGGAGTGA-1,-0.306023546449827,-3.02710735258282,"0 White adipocyte"
Sample1_TGTCAGAGTGGAACAC-1,3.00542171955855,-1.56905114111126,"0 White adipocyte"
Sample1_TGTCCACAGCCTTCTC-1,2.3279753542021,1.88545656743824,"0 White adipocyte"
Sample1_TGTCCACTCTTCTAAC-1,-0.546469905368971,2.04763264003574,"0 White adipocyte"
Sample1_TGTCCCAGTGCAATGG-1,-0.216586508743452,1.58077747169315,"0 White adipocyte"
Sample1_TGTCCCATCGCCTCTA-1,1.35313089848311,3.1432513052541,"0 White adipocyte"
Sample1_TGTCCTGAGATGCGAC-1,-1.59176758765428,1.64761227908909,"0 White adipocyte"
Sample1_TGTCCTGCACGTCTCT-1,-0.45728043555467,-0.0676723664683156,"0 White adipocyte"
Sample1_TGTGAGTAGTGAGCCA-1,2.2501390791014,-1.47965776380718,"0 White adipocyte"
Sample1_TGTGAGTGTTACCTGA-1,-0.257648595564055,-1.97759520467938,"0 White adipocyte"
Sample1_TGTGATGCAGCAGTGA-1,-1.38731018542497,-3.01837169584454,"0 White adipocyte"
Sample1_TGTGATGCATGTGCTA-1,-0.632432796947645,1.71034518423855,"0 White adipocyte"
Sample1_TGTGATGTCGGTGTAT-1,-1.12553802966325,-2.59483110365093,"0 White adipocyte"
Sample1_TGTGCGGGTTTGAAAG-1,-1.35058812140672,2.29910660329639,"0 White adipocyte"
Sample1_TGTGCGGTCGCCTTGT-1,2.09815510273726,-1.53432547506512,"0 White adipocyte"
Sample1_TGTGGCGCACAGCGCT-1,3.2897730684355,-0.250228518812066,"0 White adipocyte"
Sample1_TGTGGCGTCGTCAAAC-1,0.903119287498308,2.47598279062092,"0 White adipocyte"
Sample1_TGTGTGAAGACGATAT-1,-0.490011074535536,0.733384197385902,"0 White adipocyte"
Sample1_TGTTACTAGTGTTGTC-1,3.02608235836775,-1.00993167814434,"0 White adipocyte"
Sample1_TGTTACTCATCGATAC-1,0.200925289697958,-2.21798908170879,"0 White adipocyte"
Sample1_TGTTACTGTTCGTAAC-1,1.22398754120619,1.25455441737446,"0 White adipocyte"
Sample1_TGTTCATCAACGGCCT-1,-3.02797571658342,2.25202930513203,"1 Beige adipocyte"
Sample1_TGTTCATTCGCACGGT-1,2.05997832775862,-0.540223473874932,"0 White adipocyte"
Sample1_TGTTCCGCAAAGACGC-1,-0.167034008495497,-2.21680342611492,"0 White adipocyte"
Sample1_TGTTCCGCAATAACCC-1,-2.4927021646425,0.991712486179466,"0 White adipocyte"
Sample1_TGTTCCGTCAGGAGAC-1,2.15154489041121,-0.552246684400445,"0 White adipocyte"
Sample1_TGTTCTACAACCGATT-1,3.95536621571333,-1.04894053396404,"0 White adipocyte"
Sample1_TGTTCTAGTGTAAACA-1,1.42582782269271,2.59646618905842,"0 White adipocyte"
Sample1_TGTTCTAGTGTGTCGC-1,1.25016113281996,1.93674791398823,"0 White adipocyte"
Sample1_TGTTGAGTCCTTCACG-1,-1.30580739020555,-0.427820438711052,"0 White adipocyte"
Sample1_TGTTTGTGTGCCTGAC-1,-1.74310270785539,1.38923851195156,"0 White adipocyte"
Sample1_TTAATCCAGTGGAATT-1,1.14635845185073,0.937820261152381,"0 White adipocyte"
Sample1_TTAATCCTCAGGAGAC-1,-0.755637147419142,-0.224121207563286,"0 White adipocyte"
Sample1_TTACAGGAGGCACTAG-1,4.19082435131819,0.220668321283454,"0 White adipocyte"
Sample1_TTACAGGCACGACTAT-1,3.98444159985335,0.434277778299446,"0 White adipocyte"
Sample1_TTACCATGTGAGATAT-1,2.01813920498641,-0.367695683805352,"0 White adipocyte"
Sample1_TTACCGCAGTGATGGC-1,-1.7407228135988,0.63697970453083,"0 White adipocyte"
Sample1_TTACCGCCAGCAGTTT-1,0.263887233145548,-2.39352619108379,"0 White adipocyte"
Sample1_TTACGCCAGACAAGCC-1,0.190400599546743,-1.54734360632122,"0 White adipocyte"
Sample1_TTACGCCAGAGAGCGG-1,2.11705454350264,0.389982526929969,"0 White adipocyte"
Sample1_TTACGCCAGATTGTGA-1,1.32069607735427,-2.69815766271771,"0 White adipocyte"
Sample1_TTACGCCCAATCGCCG-1,-1.19839087962358,0.733991211088294,"0 White adipocyte"
Sample1_TTACGCCTCAGCCCAG-1,0.287563345439745,-3.42573224958599,"0 White adipocyte"
Sample1_TTACTGTAGATAACAC-1,-0.0986123913451901,-0.490661258069878,"0 White adipocyte"
Sample1_TTAGGCAGTCTAACTG-1,-0.52741132020204,3.15258324685871,"0 White adipocyte"
Sample1_TTAGTCTAGTAGTCAA-1,-0.526656844608473,3.22385550084888,"0 White adipocyte"
Sample1_TTATTGCCAGGCCCTA-1,-0.0851766997501126,0.961533820064659,"0 White adipocyte"
Sample1_TTATTGCTCGCGGACT-1,1.91408105850966,1.58491495791256,"0 White adipocyte"
Sample1_TTCAATCCATACAGAA-1,-0.985601701728987,-3.07526790556133,"0 White adipocyte"
Sample1_TTCACCGAGTAGTCCT-1,1.24943526745589,-0.463392490713006,"0 White adipocyte"
Sample1_TTCACCGTCACGATAC-1,0.980521461971117,-0.118997330037957,"0 White adipocyte"
Sample1_TTCACGCCAATAGAGT-1,3.94193180561812,0.860805814893836,"0 White adipocyte"
Sample1_TTCAGGAAGAAATTCG-1,0.0340429833606013,0.919435208471412,"0 White adipocyte"
Sample1_TTCATGTCAATCCTTT-1,0.593654624231172,0.523739939363594,"0 White adipocyte"
Sample1_TTCATGTCACCTCAGG-1,0.257289773829294,0.194223647745246,"0 White adipocyte"
Sample1_TTCATGTTCTGCCTCA-1,-1.4286129856035,-2.6292427724284,"0 White adipocyte"
Sample1_TTCCAATGTCCAAATC-1,2.18661077976973,-0.991022462217217,"0 White adipocyte"
Sample1_TTCCAATGTTGCTAGT-1,3.72119506359847,1.67755163255512,"0 White adipocyte"
Sample1_TTCCAATTCGAACGCC-1,3.14042623997481,-0.813781852094536,"0 White adipocyte"
Sample1_TTCCAATTCGCCGATG-1,3.56401523113997,1.06624749842464,"0 White adipocyte"
Sample1_TTCCACGGTTCGGCGT-1,-3.22032300471513,1.92976290527164,"0 White adipocyte"
Sample1_TTCCGGTAGGCCTGCT-1,1.80803426266463,2.1356829458791,"0 White adipocyte"
Sample1_TTCCGGTTCTACTGCC-1,-1.32445088862626,2.6538120562154,"0 White adipocyte"
Sample1_TTCCTAAAGATAGCAT-1,2.82585152149947,-0.85029327329815,"0 White adipocyte"
Sample1_TTCCTAACAAATGCGG-1,2.39089950085433,-2.58302413877667,"0 White adipocyte"
Sample1_TTCGATTAGAGATGCC-1,-1.2601387882158,2.97008848729908,"0 White adipocyte"
Sample1_TTCGATTCATGGAATA-1,1.94593139649184,2.10601687970936,"0 White adipocyte"
Sample1_TTCGATTTCTGGACTA-1,0.258680603511644,2.11450899186909,"0 White adipocyte"
Sample1_TTCGCTGCACACCAGC-1,-0.130942189089941,-0.139383906690484,"0 White adipocyte"
Sample1_TTCGCTGGTACGGTTT-1,1.77828331948073,2.4052267128545,"0 White adipocyte"
Sample1_TTCGCTGTCATCAGTG-1,1.66897305012496,-1.34367548879803,"0 White adipocyte"
Sample1_TTCGGTCGTAAGGTCG-1,-1.07681707381456,-0.617069238988762,"0 White adipocyte"
Sample1_TTCTAACAGCAGTACG-1,1.81065090657027,-0.16881441530407,"0 White adipocyte"
Sample1_TTCTAACTCCCGTTGT-1,0.673859498508287,1.25789626016646,"0 White adipocyte"
Sample1_TTCTAGTTCAGCGTCG-1,1.28399821282179,0.11349976602375,"0 White adipocyte"
Sample1_TTCTTCCTCCTTTAGT-1,-3.32422820567338,-0.384935612050896,"1 Beige adipocyte"
Sample1_TTCTTGATCACCTTAT-1,-0.273436286441969,2.57722986284077,"0 White adipocyte"
Sample1_TTGAACGAGTCATTGC-1,0.0815188466087111,-2.7829829400462,"0 White adipocyte"
Sample1_TTGAACGCAGCATTGT-1,-1.12908152579515,-0.540805453626519,"0 White adipocyte"
Sample1_TTGACCCAGGGCCTCT-1,-0.903854289047407,-1.77413045820416,"0 White adipocyte"
Sample1_TTGAGTGGTACGTTCA-1,1.87098320484908,2.57060480657398,"0 White adipocyte"
Sample1_TTGATGGAGCTTGTGT-1,-0.293035426132368,-3.08527814802349,"0 White adipocyte"
Sample1_TTGCATTAGGAAAGTG-1,-0.689743437759565,1.66465119067013,"0 White adipocyte"
Sample1_TTGCATTAGGAATGTT-1,1.80411978722365,2.1232442909795,"0 White adipocyte"
Sample1_TTGCATTCAGGCTTGC-1,1.55358000756056,1.71607512775242,"0 White adipocyte"
Sample1_TTGCCTGCACACAGAG-1,-0.699473836414503,0.65535402837574,"0 White adipocyte"
Sample1_TTGCCTGTCCCTATTA-1,0.285633347041918,0.849954819114799,"0 White adipocyte"
Sample1_TTGCTGCCAGGAGGTT-1,2.78192194462569,-1.81569134649456,"0 White adipocyte"
Sample1_TTGCTGCGTGAGCTCC-1,-1.26806489466875,2.76202750745594,"0 White adipocyte"
Sample1_TTGCTGCGTGCCCAGT-1,3.4467337942198,-0.989443892804986,"0 White adipocyte"
Sample1_TTGCTGCTCTGCGGCA-1,-1.33283106326311,-0.810114497510796,"0 White adipocyte"
Sample1_TTGGGATAGCGCCCAT-1,-2.0065428399965,-0.100959653226738,"0 White adipocyte"
Sample1_TTGGGATCAACCGACC-1,-0.0472884410545102,2.92689669671833,"0 White adipocyte"
Sample1_TTGGGCGCAAGAGTAT-1,-2.39449397563188,2.06212229076206,"0 White adipocyte"
Sample1_TTGGTTTCACGAGGTA-1,-1.84397701262681,0.386165743501777,"0 White adipocyte"
Sample1_TTGTGGAAGGAGAGGC-1,-0.166623928539442,-3.13648378309429,"0 White adipocyte"
Sample1_TTGTGGACAAGCGCTC-1,-0.442139425270247,0.26466125789463,"0 White adipocyte"
Sample1_TTGTGTTCATGAAGGC-1,-1.11543396949022,0.989247238071556,"0 White adipocyte"
Sample1_TTGTGTTGTTGTTTGG-1,-3.41566220759599,-0.858656758634453,"1 Beige adipocyte"
Sample1_TTGTTCACAAGCAATA-1,-1.00332812308519,-3.47382127699078,"0 White adipocyte"
Sample1_TTGTTGTAGAACTGAT-1,-0.150775142900633,-3.72735750135601,"0 White adipocyte"
Sample1_TTGTTGTCAAGTGCAG-1,3.34920366764815,2.99203765931904,"2 Mt+ adipocyte"
Sample1_TTGTTGTGTGTGATGG-1,-0.326219328634428,-1.41880762037457,"0 White adipocyte"
Sample1_TTTACCAAGGCCACCT-1,0.275803244717432,-2.70964800771893,"0 White adipocyte"
Sample1_TTTACCATCCCATAGA-1,-0.927412190429854,-0.0335441773814016,"0 White adipocyte"
Sample1_TTTACGTCAAGAGTGC-1,0.717002413280321,-2.86056768354595,"0 White adipocyte"
Sample1_TTTACGTCATGGCTAT-1,-0.728939690582441,-3.40652906355084,"0 White adipocyte"
Sample1_TTTACGTTCTACGCAA-1,1.2899887180403,0.579748516710395,"0 White adipocyte"
Sample1_TTTACTGCACCCTATC-1,0.495809218890978,0.796698963077659,"0 White adipocyte"
Sample1_TTTATGCCAACGACTT-1,0.864574811466051,1.682228749426,"0 White adipocyte"
Sample1_TTTATGCGTATGGAAT-1,3.9957924699858,-0.626735801069146,"0 White adipocyte"
Sample1_TTTATGCTCGAGAGCA-1,0.197972028560949,-0.392206901876336,"0 White adipocyte"
Sample1_TTTCACATCACTACGA-1,-0.556550958149122,2.20975882354557,"0 White adipocyte"
Sample1_TTTCACATCTCGGGAC-1,0.807364902503801,0.745703046949501,"0 White adipocyte"
Sample1_TTTCAGTAGTAGGTTA-1,1.7424292182997,-0.660015696851616,"0 White adipocyte"
Sample1_TTTCAGTCACTGCGTG-1,3.68994768620284,-0.07682382520855,"0 White adipocyte"
Sample1_TTTCAGTGTACGGTTT-1,-0.136529662601637,-2.74473392423809,"0 White adipocyte"
Sample1_TTTCATGGTCTAGATC-1,0.293656325943781,-2.20018946584881,"0 White adipocyte"
Sample1_TTTCCTCGTCATCCGG-1,1.3596429443434,1.64436859432041,"0 White adipocyte"
Sample1_TTTCCTCGTCTTGGTA-1,-0.348984935276198,-2.20245944914043,"0 White adipocyte"
Sample1_TTTCCTCGTTCAAGGG-1,1.89865740299971,2.96868718210041,"0 White adipocyte"
Sample1_TTTCGATTCCGTTGAA-1,-1.07718137740343,0.038628941209907,"0 White adipocyte"
Sample1_TTTGACTAGGCTTAGG-1,2.35378273487837,1.95718843284428,"0 White adipocyte"
Sample1_TTTGACTAGGTCTGGA-1,-3.66720191477983,0.246630912454719,"1 Beige adipocyte"
Sample1_TTTGACTCAACCGATT-1,-1.12127212523668,1.7088729495126,"0 White adipocyte"
Sample1_TTTGACTTCGGCCAAC-1,-1.99073091983049,0.840915208490486,"0 White adipocyte"
Sample1_TTTGATCAGCTGGTGA-1,0.837166569240404,3.21883655134022,"0 White adipocyte"
Sample1_TTTGATCGTCTAGGCC-1,2.58227618695052,2.63778067174732,"0 White adipocyte"
Sample1_TTTGGAGAGGATTTCC-1,-1.00350741385667,-3.47409974989117,"0 White adipocyte"
Sample1_TTTGGAGGTGGCCTCA-1,-0.516024687282728,2.81788158956348,"0 White adipocyte"
Sample3_AAACCCACAATCTAGC-1,-0.823446252338575,-0.617132896749383,"0 White adipocyte"
Sample3_AAACCCACACCGCTGA-1,0.643771312244249,2.2419080788213,"0 White adipocyte"
Sample3_AAACCCAGTAGAGCTG-1,2.35363729954512,2.16315323653995,"0 White adipocyte"
Sample3_AAACCCAGTTCGAAGG-1,-1.71889106272905,-3.05697881635845,"0 White adipocyte"
Sample3_AAACGAAAGGAACTAT-1,-3.03934709071367,-0.71013521608532,"1 Beige adipocyte"
Sample3_AAACGAAGTAATGCGG-1,0.871223769195391,1.44410436394989,"0 White adipocyte"
Sample3_AAACGAATCATTCACT-1,-3.64164177417009,0.4690175706464,"1 Beige adipocyte"
Sample3_AAACGCTCACGGATCC-1,-1.20038656233995,0.601596122415657,"0 White adipocyte"
Sample3_AAACGCTGTGTCCGTG-1,1.86264117718489,2.34433818403065,"0 White adipocyte"
Sample3_AAACGCTTCAAGCGTT-1,-3.35063711642473,0.418108647497291,"1 Beige adipocyte"
Sample3_AAACGCTTCCTTATGT-1,1.36800237656386,1.85685766282856,"0 White adipocyte"
Sample3_AAAGAACCATCATCTT-1,0.921961090572191,-0.194630140630608,"0 White adipocyte"
Sample3_AAAGAACCATGAATAG-1,0.267455524809671,-0.898437136976128,"0 White adipocyte"
Sample3_AAAGAACCATGGTGGA-1,-0.735591270916151,0.374298577936286,"0 White adipocyte"
Sample3_AAAGAACGTATGTCCA-1,-4.8107010507509,0.231360321672553,"1 Beige adipocyte"
Sample3_AAAGGATGTTTACGAC-1,2.63216575146468,-1.57381426748455,"0 White adipocyte"
Sample3_AAAGGGCAGATTGACA-1,-0.509082593910383,0.97023153844654,"0 White adipocyte"
Sample3_AAAGGGCCACGAAGAC-1,2.67251642704756,-1.10829078611553,"0 White adipocyte"
Sample3_AAAGGTAGTCGCAGTC-1,2.72969707012923,1.55096328798115,"0 White adipocyte"
Sample3_AAAGTCCTCGAGAGAC-1,-4.61768881320207,0.415573959978218,"1 Beige adipocyte"
Sample3_AAAGTGAAGGCAGTCA-1,1.65311201573165,-0.304819816915398,"0 White adipocyte"
Sample3_AAAGTGACAAATAAGC-1,3.74336942196639,2.98846602979481,"2 Mt+ adipocyte"
Sample3_AAATGGACAATGACCT-1,1.60488959313185,2.70140529218494,"0 White adipocyte"
Sample3_AACAAAGCATGCTGCG-1,2.81446512699874,-2.06039034780682,"0 White adipocyte"
Sample3_AACAAAGGTAGCTGTT-1,1.74275179863722,-3.20561754163921,"0 White adipocyte"
Sample3_AACAAGAAGATTCGCT-1,-3.11526576518266,-0.262164706556206,"1 Beige adipocyte"
Sample3_AACAAGACATGACGGA-1,-1.99317637919633,1.18936608526289,"0 White adipocyte"
Sample3_AACACACGTAACATAG-1,2.58818610668929,1.45747542920887,"0 White adipocyte"
Sample3_AACAGGGCAAATAGCA-1,-1.60867849826066,-0.0688530152720266,"0 White adipocyte"
Sample3_AACAGGGCATAGAATG-1,3.92483337879927,-0.399615401594048,"0 White adipocyte"
Sample3_AACAGGGGTCCAGTTA-1,3.74926908970625,3.32843411508381,"2 Mt+ adipocyte"
Sample3_AACAGGGGTCGCTTGG-1,1.68077751160414,-0.079592699376946,"0 White adipocyte"
Sample3_AACCAACAGGCATCAG-1,-2.24430076121538,-1.37520944532574,"0 White adipocyte"
Sample3_AACCACATCACCGCTT-1,-1.65010777949541,0.864879285724754,"0 White adipocyte"
Sample3_AACCTTTAGACGCTCC-1,0.161970554895712,0.805769955547447,"0 White adipocyte"
Sample3_AACCTTTTCACGAGGA-1,1.42884691715987,-2.68159901556194,"0 White adipocyte"
Sample3_AACCTTTTCGAAGTGG-1,-0.592510201923536,1.11128409746468,"0 White adipocyte"
Sample3_AACGAAATCCATGATG-1,0.586138597734285,1.09690538588345,"0 White adipocyte"
Sample3_AACGAAATCTTAGCCC-1,-3.89525023936479,0.817569082410926,"1 Beige adipocyte"
Sample3_AACGGGAAGGCAGCTA-1,-1.59412423609941,-2.43947517332256,"0 White adipocyte"
Sample3_AACGTCACAACTACGT-1,-0.474445321552443,2.52931094709217,"0 White adipocyte"
Sample3_AACGTCATCAGCATTG-1,-3.54624740123002,-1.24988543447674,"1 Beige adipocyte"
Sample3_AACGTCATCGTTTACT-1,-1.40261665820329,2.54681313577473,"0 White adipocyte"
Sample3_AACGTCATCTATCACT-1,-1.17759553431718,-1.20369779524029,"0 White adipocyte"
Sample3_AACTTCTAGGTGCTGA-1,1.92738708020003,1.88892371002018,"0 White adipocyte"
Sample3_AACTTCTCAAGTGCAG-1,-0.781192460052656,1.08166675809204,"0 White adipocyte"
Sample3_AACTTCTTCATATGGC-1,-1.13883260726182,-2.8805056756419,"0 White adipocyte"
Sample3_AAGAACACACACACGC-1,1.52112265587599,0.965347712667579,"0 White adipocyte"
Sample3_AAGACAACACAAAGTA-1,-1.7468251371309,-0.0882188027781301,"0 White adipocyte"
Sample3_AAGACAATCGACCATA-1,2.24789627552779,2.86424100938618,"0 White adipocyte"
Sample3_AAGACAATCTGAGCAT-1,1.04820980788024,-3.59543716367901,"0 White adipocyte"
Sample3_AAGACTCTCATAGGCT-1,2.66974671841414,1.36433699521601,"0 White adipocyte"
Sample3_AAGACTCTCGGCTTGG-1,-2.6286770486757,2.54476237836658,"0 White adipocyte"
Sample3_AAGCATCGTAGAGCTG-1,-2.33984414576738,0.122959976823921,"0 White adipocyte"
Sample3_AAGCCATCACACGGTC-1,0.0669722585454711,-0.660237902967339,"0 White adipocyte"
Sample3_AAGCCATGTCACAGAG-1,1.53126247883589,-1.41664087232769,"0 White adipocyte"
Sample3_AAGCCATGTGTCGATT-1,-4.01636139392106,-0.824790114728814,"1 Beige adipocyte"
Sample3_AAGCCATGTTCTCGTC-1,-3.82427278994768,-1.13372504171551,"1 Beige adipocyte"
Sample3_AAGCCATTCTAGTTCT-1,-0.475492813579725,1.4356953704673,"0 White adipocyte"
Sample3_AAGCGAGCATGGTGGA-1,-1.67453698157518,-1.32889949735821,"0 White adipocyte"
Sample3_AAGGAATCAACTAGAA-1,-0.813972034446882,0.0274119431096262,"0 White adipocyte"
Sample3_AAGGAATCATGATGCT-1,0.84488978148253,-0.0282518809717947,"0 White adipocyte"
Sample3_AAGGAATTCCAATGCA-1,0.491440317638231,-3.59071933683575,"0 White adipocyte"
Sample3_AAGGTAAAGTCTCCTC-1,3.80458601475508,1.34856018218576,"0 White adipocyte"
Sample3_AAGTACCCACGCTGAC-1,-0.157685317985701,-0.998904580442315,"0 White adipocyte"
Sample3_AAGTACCGTCGGAAAC-1,0.0437792679742106,2.80912459436237,"0 White adipocyte"
Sample3_AAGTCGTAGTAATTGG-1,0.882976672656847,-3.04964410719097,"0 White adipocyte"
Sample3_AAGTCGTCACGGATCC-1,-2.81627122401445,-0.99105894025982,"0 White adipocyte"
Sample3_AAGTGAACATCTCATT-1,2.39714606762679,0.574487393530006,"0 White adipocyte"
Sample3_AAGTTCGCAGATTTCG-1,0.323478153951479,2.44787908140003,"0 White adipocyte"
Sample3_AATAGAGGTGACTGTT-1,-0.921023764602827,-1.0835508054179,"0 White adipocyte"
Sample3_AATCACGTCTCGACGG-1,0.939520618923021,1.23216524887263,"0 White adipocyte"
Sample3_AATCGACTCCTCGCAT-1,-3.91974798678605,-0.313579911558037,"1 Beige adipocyte"
Sample3_AATCGTGAGACATCCT-1,-1.75621537207811,1.61267006936848,"0 White adipocyte"
Sample3_AATCGTGCAAGCGCTC-1,-4.01973740100114,0.0134197527486033,"1 Beige adipocyte"
Sample3_AATGAAGCACGTTCGG-1,-0.206241854421782,0.976763730676765,"0 White adipocyte"
Sample3_AATGAAGGTCGTGTTA-1,2.78718384266646,1.66652045193493,"0 White adipocyte"
Sample3_AATGACCCACTCCCTA-1,-3.17920986651628,-1.49563872274578,"1 Beige adipocyte"
Sample3_AATGACCGTTACGGAG-1,2.17657812596114,-2.18375336584271,"0 White adipocyte"
Sample3_AATGCCACACGACAGA-1,1.02606900692732,-1.4750245755595,"0 White adipocyte"
Sample3_AATGGAAAGTCCCAGC-1,2.05100341797621,0.86020061913311,"0 White adipocyte"
Sample3_AATGGAACATTATGCG-1,-3.25536338328569,-0.735259169904595,"1 Beige adipocyte"
Sample3_AATGGCTGTACCGTCG-1,-3.74431578158586,-0.748993748990899,"1 Beige adipocyte"
Sample3_AATTCCTAGCTCATAC-1,2.38204535008223,1.40014461222469,"0 White adipocyte"
Sample3_AATTCCTCACCAAAGG-1,-2.17533961772172,1.53100523892223,"0 White adipocyte"
Sample3_AATTCCTCATAGCACT-1,0.173428959257913,0.244230275781745,"0 White adipocyte"
Sample3_AATTTCCGTGCCGAAA-1,-2.28987351893632,1.00577289405643,"1 Beige adipocyte"
Sample3_ACAAAGACACTCCTGT-1,1.77665039063246,0.0905561501103587,"0 White adipocyte"
Sample3_ACAAAGACAGACCAGA-1,1.25098963738234,-2.35672866758526,"0 White adipocyte"
Sample3_ACAAAGAGTGCATACT-1,-4.42513958453386,0.487987285287971,"1 Beige adipocyte"
Sample3_ACAAAGAGTGGAGGTT-1,0.213238298006369,-1.49203168806255,"0 White adipocyte"
Sample3_ACAACCAAGTAATACG-1,3.74075587750228,1.66759646478474,"0 White adipocyte"
Sample3_ACAACCAGTTCGTAAC-1,-3.41775337695329,-0.915039414731865,"1 Beige adipocyte"
Sample3_ACAAGCTAGCACCCAC-1,1.6324027395323,-2.51477062162579,"0 White adipocyte"
Sample3_ACAAGCTCAGACCTAT-1,-0.13839046000688,1.48781130257427,"0 White adipocyte"
Sample3_ACAAGCTTCAGGTAAA-1,1.60278411865981,0.27343571725666,"0 White adipocyte"
Sample3_ACACGCGCAATGGGTG-1,1.18291040421279,-2.19495379385174,"0 White adipocyte"
Sample3_ACACGCGGTAGGAGTC-1,-3.7300662183687,-0.665023917524224,"1 Beige adipocyte"
Sample3_ACACGCGGTCATACCA-1,3.8808968877867,1.57730669322788,"0 White adipocyte"
Sample3_ACACTGAAGAAATCCA-1,-0.476007082454847,2.77286851945698,"0 White adipocyte"
Sample3_ACACTGAAGTTAGTAG-1,-0.191737451545881,2.69322205129444,"0 White adipocyte"
Sample3_ACACTGAGTACACTCA-1,-0.0614961767122022,-0.653183693258172,"0 White adipocyte"
Sample3_ACACTGAGTACTAGCT-1,-0.661147453777479,0.893426334293479,"0 White adipocyte"
Sample3_ACACTGAGTCCAGCAC-1,-4.17125240802019,-0.58619403299511,"0 White adipocyte"
Sample3_ACAGAAAAGCCGATAG-1,0.118580008901668,-0.392687792150384,"0 White adipocyte"
Sample3_ACAGAAATCCATTGTT-1,0.283800787337137,0.122852450044746,"0 White adipocyte"
Sample3_ACAGAAATCCTCTCGA-1,3.7007485246733,3.05852807107746,"2 Mt+ adipocyte"
Sample3_ACAGCCGCACGACGCT-1,-5.03351561068742,0.543064718874092,"1 Beige adipocyte"
Sample3_ACAGGGACAACGTAAA-1,1.14537843228133,0.980486726196403,"0 White adipocyte"
Sample3_ACAGGGAGTGTCTTCC-1,0.379610053308321,-3.74472200330914,"0 White adipocyte"
Sample3_ACATCCCAGGGAGGTG-1,0.198129906363798,2.59438813272297,"0 White adipocyte"
Sample3_ACATCCCGTCATCCCT-1,-2.68257609843461,-1.12779986318768,"1 Beige adipocyte"
Sample3_ACATCCCGTCTCCCTA-1,0.131769779182983,-3.60559713300884,"0 White adipocyte"
Sample3_ACATCGACAACCTAAC-1,-0.543829717628645,-0.875594491330987,"0 White adipocyte"
Sample3_ACATGCACAAATCAAG-1,0.439976743467165,-0.807895535795098,"0 White adipocyte"
Sample3_ACATGCAGTAATGATG-1,-3.7931377077028,0.276973193319435,"1 Beige adipocyte"
Sample3_ACATTTCCACAGACGA-1,0.42484059096129,-2.91952001508892,"0 White adipocyte"
Sample3_ACATTTCTCCGTTTCG-1,1.11464091301711,-1.04798542913616,"0 White adipocyte"
Sample3_ACATTTCTCGATTCCC-1,1.22679134369643,0.140095358522529,"0 White adipocyte"
Sample3_ACCAAACGTTGTTGTG-1,0.466425470121218,-2.5666297620219,"0 White adipocyte"
Sample3_ACCAACAGTCACATTG-1,0.18207942605765,0.286987429292793,"0 White adipocyte"
Sample3_ACCAACATCCAAATGC-1,-0.393098124258207,-1.73234188017071,"0 White adipocyte"
Sample3_ACCAACATCCATGATG-1,-0.192171492569136,-0.194888228742486,"0 White adipocyte"
Sample3_ACCATTTCACGCTGTG-1,-1.38098529814927,-0.834886187879448,"0 White adipocyte"
Sample3_ACCCTCATCAGACCGC-1,0.0675911261215934,-3.03922569212139,"0 White adipocyte"
Sample3_ACCCTTGCAGACGGAT-1,-0.801048614971327,1.11089851501762,"0 White adipocyte"
Sample3_ACCCTTGTCTGAACGT-1,1.71447320938857,0.681159024866218,"0 White adipocyte"
Sample3_ACCGTTCCAGTGTATC-1,-2.34689346789567,-1.29237305578411,"0 White adipocyte"
Sample3_ACCTACCTCCACCTCA-1,-0.720027067653822,-0.876296634046441,"0 White adipocyte"
Sample3_ACCTGAACAACTCCAA-1,-1.31564370631425,2.4052141958791,"0 White adipocyte"
Sample3_ACCTGAATCTTACCAT-1,0.0865496229827532,2.13691533151447,"0 White adipocyte"
Sample3_ACCTGTCAGCCTCAGC-1,-4.76327005862443,0.591391151579017,"1 Beige adipocyte"
Sample3_ACCTGTCGTACAGTCT-1,0.896369478710008,1.22357195410311,"0 White adipocyte"
Sample3_ACCTGTCGTTCTCCTG-1,0.0453225328102836,-0.361109966604119,"0 White adipocyte"
Sample3_ACGATCATCACTGGTA-1,1.27610524655135,-2.35437261518658,"0 White adipocyte"
Sample3_ACGATGTAGGGTACGT-1,-1.26033727168291,-0.902253980008965,"0 White adipocyte"
Sample3_ACGATGTCAGGGATAC-1,-3.75929681300371,2.1591808849889,"1 Beige adipocyte"
Sample3_ACGATGTTCCAAGAGG-1,0.152634463317705,1.08307955208599,"0 White adipocyte"
Sample3_ACGCACGAGAAATGGG-1,1.42050763130934,2.09450561347782,"0 White adipocyte"
Sample3_ACGCACGAGGCGTTGA-1,-3.15692678927629,-1.48282157835186,"1 Beige adipocyte"
Sample3_ACGCACGCAAATACGA-1,0.102276457984013,0.438938205869789,"0 White adipocyte"
Sample3_ACGCACGCACCCATAA-1,2.70371254444869,0.10692656579792,"0 White adipocyte"
Sample3_ACGCACGCACTGTGTA-1,1.38148280144484,-3.33963119444073,"0 White adipocyte"
Sample3_ACGGAAGAGGTCATAA-1,-1.72186032771318,1.74181971493542,"0 White adipocyte"
Sample3_ACGGAAGCAATCGAAA-1,1.17674609185011,-2.97231351789654,"0 White adipocyte"
Sample3_ACGGAAGGTTTGTGGT-1,-0.539993622295546,-1.4944816773814,"0 White adipocyte"
Sample3_ACGGGTCCATACAGCT-1,1.30576106072219,0.731985276373023,"0 White adipocyte"
Sample3_ACGGGTCCATGTGGCC-1,-0.735946097366499,1.33425954523861,"0 White adipocyte"
Sample3_ACGGTTATCGCCACTT-1,3.11658938885481,3.14063656869709,"0 White adipocyte"
Sample3_ACGTAACCAAACTAAG-1,3.77199252606185,3.26670754495441,"2 Mt+ adipocyte"
Sample3_ACGTAACCAGACCTGC-1,-3.39100257395952,-0.424309367505913,"1 Beige adipocyte"
Sample3_ACGTAACTCACCACAA-1,-0.651254811279463,0.640979116590614,"0 White adipocyte"
Sample3_ACGTAACTCCATACTT-1,-2.60337463854997,-0.186163777677422,"0 White adipocyte"
Sample3_ACGTAACTCGGACGTC-1,-2.08874646662919,2.44295466485798,"0 White adipocyte"
Sample3_ACGTACAAGAAAGCGA-1,-4.49815336703508,0.640164857538337,"1 Beige adipocyte"
Sample3_ACGTACAAGCACTCTA-1,-4.57472721575944,0.425383096368904,"1 Beige adipocyte"
Sample3_ACGTACACACCTGCGA-1,-3.33049861430375,0.416588013799781,"1 Beige adipocyte"
Sample3_ACGTACACAGCTACAT-1,-0.0323017620965711,1.59787139836132,"0 White adipocyte"
Sample3_ACGTAGTTCTTCGACC-1,-0.706862130157637,-1.06904637273968,"0 White adipocyte"
Sample3_ACGTCCTGTCTGTGCG-1,2.1644342756346,-2.48077928480328,"0 White adipocyte"
Sample3_ACGTTCCAGGGCCAAT-1,2.57376988888533,1.66487387362301,"0 White adipocyte"
Sample3_ACGTTCCTCCTGTTGC-1,2.18178328038008,-0.0210338776987844,"0 White adipocyte"
Sample3_ACTACGAAGTTGCCCG-1,2.32708033085616,0.700456326635475,"0 White adipocyte"
Sample3_ACTACGACATGTCTAG-1,0.522180697925402,0.810781543882484,"0 White adipocyte"
Sample3_ACTACGAGTTGATGTC-1,2.09190913201125,0.259458308847541,"0 White adipocyte"
Sample3_ACTACGATCCCTGGTT-1,-1.72722128867357,-2.0618656819743,"0 White adipocyte"
Sample3_ACTATCTCACCGGCTA-1,0.889410815246416,-0.40331148561657,"0 White adipocyte"
Sample3_ACTATCTTCTGGCCAG-1,1.47570773125441,-0.806648368207818,"0 White adipocyte"
Sample3_ACTATTCGTTCTCGCT-1,2.39316829205306,-1.54631673750103,"0 White adipocyte"
Sample3_ACTCCCACAATGAACA-1,0.735505304344011,0.290431802900428,"0 White adipocyte"
Sample3_ACTCTCGCAACGACAG-1,-4.6177717828676,0.750314658315772,"1 Beige adipocyte"
Sample3_ACTGATGGTACAGAGC-1,3.67782410145552,2.79482031408131,"2 Mt+ adipocyte"
Sample3_ACTGATGGTAGGGTAC-1,-0.0509449475929013,2.25906766000568,"0 White adipocyte"
Sample3_ACTGCAATCGTTCTCG-1,3.70940121174605,-0.398322219221001,"0 White adipocyte"
Sample3_ACTGTCCAGCAGGCTA-1,-0.973501243583845,1.27398895639359,"0 White adipocyte"
Sample3_ACTGTCCGTAGGACTG-1,-3.27732364176958,-1.77758490499676,"0 White adipocyte"
Sample3_ACTGTCCGTTCGGTAT-1,0.679131290920092,2.01363391223728,"0 White adipocyte"
Sample3_ACTGTGAAGTCACGAG-1,-0.851720669262098,2.32313526216328,"0 White adipocyte"
Sample3_ACTGTGAGTCGCTCGA-1,-3.55170098780839,2.27032471242725,"1 Beige adipocyte"
Sample3_ACTTAGGAGAGGCCAT-1,-3.18382421969621,1.1182202452737,"1 Beige adipocyte"
Sample3_ACTTAGGAGGAAAGGT-1,-2.40425459384172,-0.918854827253228,"0 White adipocyte"
Sample3_ACTTAGGAGTGAGTGC-1,-1.77607897757738,-1.23259245809734,"0 White adipocyte"
Sample3_ACTTAGGGTCGAGATG-1,-3.4872101926729,0.968121235998268,"1 Beige adipocyte"
Sample3_ACTTATCAGTGGAAAG-1,-1.26142326831071,-1.33820449766338,"0 White adipocyte"
Sample3_ACTTCGCAGCACTAAA-1,-2.88218132495134,0.133543615968818,"1 Beige adipocyte"
Sample3_ACTTCGCCATTCAGCA-1,2.61438759327681,1.51889777723133,"0 White adipocyte"
Sample3_ACTTTCAAGCCTATTG-1,-0.299025454513716,-3.50041830000103,"0 White adipocyte"
Sample3_ACTTTCACATCCTAAG-1,-3.64723698138444,0.0846755558568186,"1 Beige adipocyte"
Sample3_ACTTTCATCTCAGAAC-1,1.15176542759688,1.07727632466137,"0 White adipocyte"
Sample3_ACTTTCATCTCTCAAT-1,-0.147836872331785,2.41480613294422,"0 White adipocyte"
Sample3_ACTTTGTAGCTGTCCG-1,-3.79308597087114,0.607888882787818,"1 Beige adipocyte"
Sample3_ACTTTGTAGTCCCAAT-1,-3.91037479876726,-0.307974213926201,"1 Beige adipocyte"
Sample3_AGAAATGGTCACGCTG-1,1.33170577050002,1.55790132823765,"0 White adipocyte"
Sample3_AGAAATGGTCGCGTTG-1,0.0571939079538115,-1.51168643888653,"0 White adipocyte"
Sample3_AGAACAAGTCTCAAGT-1,2.94402631283553,0.885010814102287,"0 White adipocyte"
Sample3_AGAACCTAGATCCCGC-1,-4.18555704592912,0.268905168207282,"1 Beige adipocyte"
Sample3_AGAACCTGTACGACTT-1,3.30327447415145,1.38152860644638,"0 White adipocyte"
Sample3_AGAAGCGCAGCCGGTT-1,-3.22815624713151,-0.152380818693047,"1 Beige adipocyte"
Sample3_AGAAGCGCATACCACA-1,1.04632940054686,-0.538356417981988,"0 White adipocyte"
Sample3_AGAAGCGGTAGTGTGG-1,-1.63248018264024,2.45745432916462,"0 White adipocyte"
Sample3_AGAAGCGGTGATTCTG-1,1.57987555027754,-2.71854698118389,"0 White adipocyte"
Sample3_AGAAGTACAGTCTTCC-1,1.45244248867781,-1.74102556165875,"0 White adipocyte"
Sample3_AGAAGTATCATTGTGG-1,-3.12755743502824,-0.554390425054436,"1 Beige adipocyte"
Sample3_AGAAGTATCGATGGAG-1,-4.29323593615739,1.13940258118689,"1 Beige adipocyte"
Sample3_AGAAGTATCTTTCAGT-1,1.67639204026015,-0.862915391294365,"0 White adipocyte"
Sample3_AGACAAAAGTACTCGT-1,-1.68093780516832,-0.599684471456414,"0 White adipocyte"
Sample3_AGACAAAAGTGGTTGG-1,-1.58762005805223,1.1380756625849,"0 White adipocyte"
Sample3_AGACAAATCGCCTTTG-1,-2.04934422015397,0.22268093171894,"0 White adipocyte"
Sample3_AGACACTGTTCAGCGC-1,-3.41596499919145,-0.667613739339715,"1 Beige adipocyte"
Sample3_AGACACTGTTCCGCTT-1,0.3988714432791,2.30143440309345,"0 White adipocyte"
Sample3_AGACCCGCAAGATGTA-1,-3.2544221067354,2.05700290742695,"1 Beige adipocyte"
Sample3_AGACTCAAGGTGCATG-1,-4.35677687167375,0.143280749948616,"1 Beige adipocyte"
Sample3_AGAGAATAGGTAGTAT-1,0.141193389005972,-3.85196649488628,"0 White adipocyte"
Sample3_AGAGAATAGGTGAGCT-1,-2.44476453303544,-1.17925869878948,"0 White adipocyte"
Sample3_AGAGAGCCAAGCTCTA-1,-4.31596390246599,0.00897026601612039,"1 Beige adipocyte"
Sample3_AGAGCAGCAAAGAACT-1,1.06142159462721,3.08413875642597,"0 White adipocyte"
Sample3_AGAGCAGGTCACGCTG-1,0.0773960659727582,0.429611747892494,"0 White adipocyte"
Sample3_AGAGCCCAGACATGCG-1,1.15959127903731,-0.580454701749688,"0 White adipocyte"
Sample3_AGAGCCCAGGGTAATT-1,2.79108127117903,1.63735390249073,"0 White adipocyte"
Sample3_AGAGCCCCATGTTCGA-1,0.471600315578295,-0.864230746595269,"0 White adipocyte"
Sample3_AGAGCCCTCGAACCTA-1,2.28636249066146,2.54532218519031,"0 White adipocyte"
Sample3_AGATAGAGTAGGACCA-1,2.15597899914534,-1.55012857374371,"0 White adipocyte"
Sample3_AGATCGTCATGTTTGG-1,-3.04259220599382,-1.0665453618449,"0 White adipocyte"
Sample3_AGATGAAAGGTCACCC-1,-2.71272913455217,1.22381299901187,"1 Beige adipocyte"
Sample3_AGATGAAAGTTACGTC-1,-1.37183896540849,0.0093923861104197,"0 White adipocyte"
Sample3_AGATGAACACTAACGT-1,1.56547316075118,-1.77022730764568,"0 White adipocyte"
Sample3_AGATGAAGTCATTGCA-1,-3.19149056910722,-0.619144195882683,"1 Beige adipocyte"
Sample3_AGATGCTAGTTACGAA-1,2.96051105023177,1.20313411373078,"0 White adipocyte"
Sample3_AGATGCTCAATCGCAT-1,-0.860523738853621,-3.15307771619976,"0 White adipocyte"
Sample3_AGATGCTGTCCAACGC-1,2.35729464054854,0.677213972242469,"0 White adipocyte"
Sample3_AGATGCTTCGCCGAAC-1,-3.73382464884965,0.604241674574012,"1 Beige adipocyte"
Sample3_AGCATCACAATTGCCA-1,0.387423387773348,1.47209100964844,"0 White adipocyte"
Sample3_AGCATCATCGTAGCTA-1,2.23751576901229,-1.68257057127178,"0 White adipocyte"
Sample3_AGCCAATTCGCATTAG-1,-3.27675048350542,-0.188249463407403,"1 Beige adipocyte"
Sample3_AGCCACGAGTCGGCCT-1,0.33679044903071,1.12902795317947,"0 White adipocyte"
Sample3_AGCCACGCAGACCCGT-1,0.313552222259355,-0.859039420453911,"0 White adipocyte"
Sample3_AGCCAGCAGACAACTA-1,-4.31567350863664,0.0380705648976511,"1 Beige adipocyte"
Sample3_AGCCAGCGTTCTCTAT-1,0.254053271420313,-2.96184551176251,"0 White adipocyte"
Sample3_AGCGATTCAATTGAAG-1,1.91511376858504,-1.03478013929546,"0 White adipocyte"
Sample3_AGCGTATAGTAGCTCT-1,3.466643891342,3.43388760629475,"2 Mt+ adipocyte"
Sample3_AGCGTATTCACATACG-1,2.55695088864119,1.2873625473994,"0 White adipocyte"
Sample3_AGCTACAAGTCTCCTC-1,2.66403134823592,1.02204168382465,"0 White adipocyte"
Sample3_AGCTACACACGACAGA-1,0.959158024795366,-1.03098022398174,"0 White adipocyte"
Sample3_AGCTACATCGAAACAA-1,-0.564247646324324,2.85214853826343,"0 White adipocyte"
Sample3_AGCTCAACATGTGCCG-1,0.782846770294023,-1.57932578977764,"0 White adipocyte"
Sample3_AGCTCAACATTGGGAG-1,1.12585695744307,3.33548605981647,"0 White adipocyte"
Sample3_AGCTTCCAGGGCTTCC-1,-0.0647130244895688,-0.19373547491253,"0 White adipocyte"
Sample3_AGGAATACAAGCTGCC-1,0.502679518468691,-2.91966163572491,"0 White adipocyte"
Sample3_AGGAATACAGGAACCA-1,-3.54515758990495,-0.415347332326775,"1 Beige adipocyte"
Sample3_AGGAATATCACTTGGA-1,1.69620498181136,1.84261620584309,"0 White adipocyte"
Sample3_AGGAATATCCAACACA-1,-4.7649885797426,0.419068043859596,"1 Beige adipocyte"
Sample3_AGGACGAGTCCAAATC-1,0.74095901013167,0.640648787649269,"0 White adipocyte"
Sample3_AGGACGAGTCCCGCAA-1,0.458542040593935,-0.294332260457879,"0 White adipocyte"
Sample3_AGGACGATCGCCAATA-1,-0.0987746947929135,2.00896496120274,"0 White adipocyte"
Sample3_AGGACTTAGTTTCTTC-1,-3.63189808367937,0.11310697141468,"1 Beige adipocyte"
Sample3_AGGACTTCAAGTGATA-1,1.12475510597975,-3.26256191190899,"0 White adipocyte"
Sample3_AGGACTTGTATCGTTG-1,0.959531745918108,0.691578095586891,"0 White adipocyte"
Sample3_AGGAGGTAGGGTCTTT-1,2.04992540837081,-2.1970339959544,"0 White adipocyte"
Sample3_AGGAGGTGTCATCAGT-1,2.83882673741133,-0.419653410283928,"0 White adipocyte"
Sample3_AGGAGGTGTGTGTGTT-1,-1.32918302058427,-1.40965520796001,"0 White adipocyte"
Sample3_AGGATCTGTCACAGAG-1,1.33425363064559,-0.718183273641472,"0 White adipocyte"
Sample3_AGGCATTCACAGAAGC-1,1.25526400566847,-2.1384516900462,"0 White adipocyte"
Sample3_AGGCCACCATCGTGGC-1,-3.19912163256853,-0.589335436193352,"1 Beige adipocyte"
Sample3_AGGCCACGTCTGTAGT-1,1.05061807394774,-3.51026594099224,"0 White adipocyte"
Sample3_AGGCTGCCAAACACCT-1,3.89191564083846,3.0250027233678,"2 Mt+ adipocyte"
Sample3_AGGCTGCTCGAGAAAT-1,2.9909723615721,0.324624007375831,"0 White adipocyte"
Sample3_AGGGAGTAGAATCGTA-1,1.11322816372664,-0.0475730842036062,"0 White adipocyte"
Sample3_AGGGAGTAGCTTCGTA-1,0.54080488444121,-1.78608738836468,"0 White adipocyte"
Sample3_AGGGAGTTCCTTCAGC-1,-2.0713678979799,-0.0754277652186208,"0 White adipocyte"
Sample3_AGGGCTCCAGCTAACT-1,2.08557482720168,-0.480510706273919,"0 White adipocyte"
Sample3_AGGGCTCCATCTTAGG-1,1.52301486492903,-1.02219974455059,"0 White adipocyte"
Sample3_AGGGCTCTCCATCTCG-1,1.05348678589614,0.291306858690376,"0 White adipocyte"
Sample3_AGGGTCCTCCCAGGCA-1,-2.15038315295427,-1.57148086485088,"0 White adipocyte"
Sample3_AGGGTCCTCCGGGACT-1,0.210484474010778,-3.17609369215191,"0 White adipocyte"
Sample3_AGGGTGACAAAGGCGT-1,-2.17332140444963,-1.74107777532757,"0 White adipocyte"
Sample3_AGGGTGAGTTGAAGTA-1,-2.92075268267839,-0.855699414579278,"1 Beige adipocyte"
Sample3_AGGGTTTAGACTCTTG-1,-2.6439141416475,-0.366381878225213,"1 Beige adipocyte"
Sample3_AGGGTTTAGGAAAGGT-1,0.873776516921831,-0.663164491025811,"0 White adipocyte"
Sample3_AGGTAGGAGTGACACG-1,-0.259848722212004,-1.51330387052715,"0 White adipocyte"
Sample3_AGGTAGGGTACAGTAA-1,-3.91631762026994,1.38300251010239,"1 Beige adipocyte"
Sample3_AGGTAGGGTGCCGTAC-1,-0.204362251751112,-0.240900272695427,"0 White adipocyte"
Sample3_AGGTAGGTCTTAATCC-1,-1.41690746783464,2.59326994958698,"0 White adipocyte"
Sample3_AGGTCATCACGGTGTC-1,1.2530368185118,1.53495616260349,"0 White adipocyte"
Sample3_AGGTCATCACGTCTCT-1,0.157013773031546,-0.702937836019402,"0 White adipocyte"
Sample3_AGGTCATTCGCCAGAC-1,-3.54090301036088,2.07729775253117,"1 Beige adipocyte"
Sample3_AGGTCATTCGGTTCAA-1,-1.12876216410844,-2.70202004369915,"0 White adipocyte"
Sample3_AGGTCTAGTCGGTGTC-1,0.693119666583849,-2.72508561071575,"0 White adipocyte"
Sample3_AGGTGTTCATAATGAG-1,2.46381982327254,1.6507548445779,"0 White adipocyte"
Sample3_AGGTGTTCATGGATCT-1,-1.29057148932664,-1.2836891358775,"0 White adipocyte"
Sample3_AGGTGTTGTTTGATCG-1,0.689003906257463,0.730977481039161,"0 White adipocyte"
Sample3_AGGTGTTTCCACAGCG-1,1.07403620243819,-3.15068447050274,"0 White adipocyte"
Sample3_AGGTTACCAAAGGCTG-1,-1.78947595595567,2.60733855310261,"0 White adipocyte"
Sample3_AGGTTACGTTGCTCGG-1,-0.445328333370375,-0.253744239179497,"0 White adipocyte"
Sample3_AGGTTGTTCCCATTCG-1,-2.28556171893327,0.88082701507389,"1 Beige adipocyte"
Sample3_AGTAACCCAATGGCAG-1,1.8581496095732,-2.55893146452129,"0 White adipocyte"
Sample3_AGTAACCGTATAATGG-1,-4.57510296344011,0.520595853956336,"1 Beige adipocyte"
Sample3_AGTACCAAGGGCCTCT-1,2.50501521588118,-0.432044739095574,"0 White adipocyte"
Sample3_AGTACCAAGTGGTGGT-1,3.04429777622969,0.78732464257061,"0 White adipocyte"
Sample3_AGTACCACAGATCCAT-1,1.78797145844252,2.81914258542835,"0 White adipocyte"
Sample3_AGTACTGCACGCCAGT-1,1.5911863660887,2.61958647313892,"0 White adipocyte"
Sample3_AGTACTGCAGGGCTTC-1,-3.60639492511003,0.369563823373908,"1 Beige adipocyte"
Sample3_AGTACTGGTCGCAGTC-1,-1.66406468390672,-1.61342894491375,"0 White adipocyte"
Sample3_AGTACTGGTGCGGCTT-1,-3.99620977877824,0.2532993609029,"1 Beige adipocyte"
Sample3_AGTAGCTTCCAAACCA-1,3.05431970120223,0.706669932039375,"0 White adipocyte"
Sample3_AGTAGCTTCGCCGAAC-1,2.00642891884596,-2.64798604902447,"0 White adipocyte"
Sample3_AGTAGTCCACGAGAAC-1,-4.42197433947771,-0.471585745183831,"1 Beige adipocyte"
Sample3_AGTAGTCGTTAAGGAT-1,2.73463185787947,1.54134768787205,"0 White adipocyte"
Sample3_AGTCAACAGATTAGTG-1,-1.40925613879411,-2.05457174238384,"0 White adipocyte"
Sample3_AGTCACATCATCAGTG-1,-4.39971891879289,0.934569036396141,"1 Beige adipocyte"
Sample3_AGTCATGCACCCTGTT-1,-4.04498354434221,0.978177195222969,"1 Beige adipocyte"
Sample3_AGTCATGCAGGATGAC-1,-3.37306515216081,2.22432095351994,"1 Beige adipocyte"
Sample3_AGTGCCGAGCATCCCG-1,1.44074805737288,2.51195145192921,"0 White adipocyte"
Sample3_AGTGCCGGTAACAAGT-1,-0.679806449405836,3.11078036371052,"0 White adipocyte"
Sample3_AGTGTTGAGCATCAGG-1,-4.67618290423601,0.927597200306053,"1 Beige adipocyte"
Sample3_AGTGTTGCAACCTATG-1,2.47200664044173,-2.7274728959483,"0 White adipocyte"
Sample3_AGTGTTGTCGCCTAGG-1,2.07737167835982,-0.719523305265313,"0 White adipocyte"
Sample3_AGTTAGCCAATGGCAG-1,2.33379014492781,-2.35488831457317,"0 White adipocyte"
Sample3_AGTTAGCGTATCGAGG-1,1.2971212482527,-1.64115440305889,"0 White adipocyte"
Sample3_AGTTAGCGTCACTCAA-1,1.19961734772475,-2.32640730795086,"0 White adipocyte"
Sample3_AGTTAGCGTCTACACA-1,-3.22049180506914,-0.0450366681498342,"1 Beige adipocyte"
Sample3_AGTTAGCTCGAGAATA-1,-2.14506975650041,1.87608641925632,"0 White adipocyte"
Sample3_AGTTCCCGTGAGGATC-1,2.53340872288497,1.3102535920161,"0 White adipocyte"
Sample3_AGTTCGAAGAGAGTGA-1,-2.25057307719438,0.578827386530036,"0 White adipocyte"
Sample3_ATACCGACAAATGCGG-1,-2.50025383471696,1.46933112088024,"1 Beige adipocyte"
Sample3_ATACCTTAGCTTTCCC-1,-1.46719316481798,0.211438422830696,"0 White adipocyte"
Sample3_ATACCTTAGTCTGCGC-1,1.29517575264723,-3.1826296990794,"0 White adipocyte"
Sample3_ATACCTTCAAAGTGTA-1,-2.46122662066667,-0.527581447927361,"0 White adipocyte"
Sample3_ATACCTTCAAATTAGG-1,-1.71046475409715,-0.876351708738213,"0 White adipocyte"
Sample3_ATACCTTGTCTAACTG-1,1.71865268708022,-1.24776493963421,"0 White adipocyte"
Sample3_ATACTTCAGAGGGTGG-1,1.56544741154463,-0.800278539029961,"0 White adipocyte"
Sample3_ATACTTCAGCATCCTA-1,-1.27413503169267,1.20249788257658,"0 White adipocyte"
Sample3_ATACTTCCACGTACTA-1,-1.21955493926256,-0.611938113538628,"0 White adipocyte"
Sample3_ATACTTCCATGTGGTT-1,2.86453326702864,1.72485334220707,"0 White adipocyte"
Sample3_ATAGGCTCAAGTGCTT-1,1.16927977562697,-2.66994821485699,"0 White adipocyte"
Sample3_ATAGGCTCATAAGATG-1,1.43696292401106,-2.53799759802044,"0 White adipocyte"
Sample3_ATAGGCTGTCTGTGGC-1,3.52156575680525,3.25585914197742,"2 Mt+ adipocyte"
Sample3_ATATCCTGTAGGACCA-1,-3.015773453705,-0.583651179639702,"1 Beige adipocyte"
Sample3_ATCACAGGTAGGCTGA-1,-3.50423971652238,2.36517322603046,"1 Beige adipocyte"
Sample3_ATCACAGGTCAAATCC-1,0.340087196834398,-1.29874121603191,"0 White adipocyte"
Sample3_ATCACGAAGGACTAAT-1,-4.21065632342546,0.833970075281257,"1 Beige adipocyte"
Sample3_ATCACGAAGGTTCAGG-1,-0.778113343708204,-1.71468984541119,"0 White adipocyte"
Sample3_ATCACGAAGTTGTCGT-1,0.923099122054888,2.27627206388294,"0 White adipocyte"
Sample3_ATCACTTAGGAAGTAG-1,-1.64094380377977,-0.192483300535088,"0 White adipocyte"
Sample3_ATCACTTTCTTTCTAG-1,2.85323341847212,-0.365921015111809,"0 White adipocyte"
Sample3_ATCAGGTCAGCATACT-1,-2.00193778514116,-0.966142529813653,"0 White adipocyte"
Sample3_ATCAGGTTCCATTTAC-1,-4.3822456979677,0.0977408939915843,"1 Beige adipocyte"
Sample3_ATCCACCAGAGAGCCT-1,0.030228531964136,1.64501095357716,"0 White adipocyte"
Sample3_ATCCACCCATTGTAGC-1,-4.29784838198869,0.593772655161018,"1 Beige adipocyte"
Sample3_ATCCATTCAGACCGCT-1,1.93944557667525,-0.71312593874157,"0 White adipocyte"
Sample3_ATCCCTGCAGCACAGA-1,-3.96525923251359,0.789135044248695,"1 Beige adipocyte"
Sample3_ATCCGTCGTCAAGTTC-1,1.20411332608016,-3.41997873243511,"0 White adipocyte"
Sample3_ATCCGTCTCTCCCTAG-1,-0.343241521112608,-1.7473257726115,"0 White adipocyte"
Sample3_ATCCTATGTCGTTGGC-1,-4.18690649508684,0.197895889909858,"1 Beige adipocyte"
Sample3_ATCCTATGTGAGTAAT-1,-3.39416138171403,0.7322251254636,"1 Beige adipocyte"
Sample3_ATCCTATTCCACGTGG-1,-4.58394400119035,0.928934937151069,"1 Beige adipocyte"
Sample3_ATCGATGCAAACTCTG-1,-3.64084593295305,-0.661216372815972,"1 Beige adipocyte"
Sample3_ATCGCCTCACAATGCT-1,3.81975325108321,1.27193831353813,"0 White adipocyte"
Sample3_ATCGCCTGTGCATTAC-1,-1.22061161040513,-2.04094445165813,"0 White adipocyte"
Sample3_ATCGCCTTCCTACTGC-1,-1.03422478675096,-0.186476344434624,"0 White adipocyte"
Sample3_ATCGGATCAAGTCCAT-1,3.5794995641783,2.74825931134998,"2 Mt+ adipocyte"
Sample3_ATCGGATCAATTTCCT-1,-2.58060018061845,1.25125279072105,"1 Beige adipocyte"
Sample3_ATCGGATGTGCGGTAA-1,3.66315301419051,3.09821653905689,"2 Mt+ adipocyte"
Sample3_ATCGGATTCACTGTCC-1,-4.78756824969499,0.0375711971837229,"1 Beige adipocyte"
Sample3_ATCGTAGCACCGAATT-1,2.11263092518599,-2.53486501630962,"0 White adipocyte"
Sample3_ATCGTAGGTAACATCC-1,-4.08205381869523,-0.162423843709832,"1 Beige adipocyte"
Sample3_ATCGTAGTCACGAGGA-1,-2.66222111224382,-0.398983711568718,"0 White adipocyte"
Sample3_ATCTCTAAGACTGTTC-1,1.26981016159804,0.954091524513359,"0 White adipocyte"
Sample3_ATCTCTACATCGTTCC-1,0.832633218772722,-2.47449123319805,"0 White adipocyte"
Sample3_ATCTCTATCACAGTGT-1,1.53353985310347,-3.03897058424175,"0 White adipocyte"
Sample3_ATCTCTATCAGTGGGA-1,-0.706102051727461,0.874512051971549,"0 White adipocyte"
Sample3_ATCTCTATCGATTTCT-1,3.76759227276595,3.39102685991108,"2 Mt+ adipocyte"
Sample3_ATCTCTATCGCGTGAC-1,-1.4621845865175,-0.44003879484356,"0 White adipocyte"
Sample3_ATCTCTATCTAGGCAT-1,-1.91034022807329,0.340164189966316,"0 White adipocyte"
Sample3_ATGAAAGCATATCGGT-1,3.13690408230574,2.13316935840427,"0 White adipocyte"
Sample3_ATGACCACAATACCTG-1,-0.485793390266585,-1.48913943227947,"0 White adipocyte"
Sample3_ATGAGGGCACCTGTCT-1,-0.230256774418043,0.640686278970832,"0 White adipocyte"
Sample3_ATGAGGGGTGGCTGCT-1,-1.93104235171525,0.0534814650136179,"0 White adipocyte"
Sample3_ATGCATGTCTCTCTAA-1,1.65379186630995,-2.44667779859722,"0 White adipocyte"
Sample3_ATGCCTCAGTCATTGC-1,-4.68877855776994,0.824725484283561,"1 Beige adipocyte"
Sample3_ATGCCTCCACTCCCTA-1,-1.47038368224351,-1.61290084776104,"0 White adipocyte"
Sample3_ATGCGATCACGGTCTG-1,2.80261000157149,-0.556552404729729,"0 White adipocyte"
Sample3_ATGCGATGTCTACAGT-1,-3.40608541011064,0.0969028526860423,"1 Beige adipocyte"
Sample3_ATGGAGGGTCTAGATC-1,0.45733325839789,-0.52159761842907,"0 White adipocyte"
Sample3_ATGGAGGTCCGGACTG-1,0.840469262607408,-3.11730586942852,"0 White adipocyte"
Sample3_ATGGAGGTCTCATGCC-1,-2.40227762698381,-1.73269402441204,"0 White adipocyte"
Sample3_ATGGAGGTCTGAGTCA-1,-0.304768481247114,1.75426206532299,"0 White adipocyte"
[truncated: 1,500 more rows]

## Sheet: 7c
,"Var1","Var2","Freq"
1,"0 White adipocyte","Sample1",1545
2,"2 Mt+ adipocyte","Sample1",19
3,"1 Beige adipocyte","Sample1",49
4,"0 White adipocyte","Sample3",1406
5,"2 Mt+ adipocyte","Sample3",52
6,"1 Beige adipocyte","Sample3",428

## Sheet: 7d
,"avg.exp","pct.exp","features.plot","id","avg.exp.scaled"
Acaca,19.5613148339027,88.1396136902745,"Acaca","0 White adipocyte",-0.499315129030262
Ppargc1a,1.25500408891068,28.9054557777025,"Ppargc1a","0 White adipocyte",-0.199672495323776
Cidea,0.283413012354649,7.99728905455778,"Cidea","0 White adipocyte",-0.518147742893837
Mt1,0.791097577572008,18.0616740088106,"Mt1","0 White adipocyte",-0.497869362345144
Mt2,0.737543205860254,18.1294476448661,"Mt2","0 White adipocyte",-0.458333577882172
Aldh1a1,9.15138680983632,71.3656387665198,"Aldh1a1","0 White adipocyte",0.368080769747238
Lpgat1,16.9515490836045,89.8000677736361,"Lpgat1","0 White adipocyte",0.500326555146535
Lep,2.38630704098482,48.3903761436801,"Lep","0 White adipocyte",0.553655446690133
Cyp2e1,4.48928611947129,53.507285665876,"Cyp2e1","0 White adipocyte",0.876307304000807
Acaca1,16.3172961585291,70.4225352112676,"Acaca","2 Mt+ adipocyte",-0.652014937805484
Ppargc1a1,0.368769825449572,9.85915492957746,"Ppargc1a","2 Mt+ adipocyte",-0.885099370009837
Cidea1,0.152338736741655,4.22535211267606,"Cidea","2 Mt+ adipocyte",-0.634593956887814
Mt11,4.54753186744381,66.1971830985916,"Mt1","2 Mt+ adipocyte",1.15120657673872
Mt21,7.97498631550189,80.2816901408451,"Mt2","2 Mt+ adipocyte",1.14701631284971
Aldh1a11,14.5324848551785,67.6056338028169,"Aldh1a1","2 Mt+ adipocyte",0.763792622679247
Lpgat11,19.3190162509879,83.0985915492958,"Lpgat1","2 Mt+ adipocyte",0.651088631529509
Lep1,2.45295638083623,47.887323943662,"Lep","2 Mt+ adipocyte",0.600725257826305
Cyp2e11,0.624836611719228,12.6760563380282,"Cyp2e1","2 Mt+ adipocyte",-1.08935571873248
Acaca2,130.565436854335,98.7421383647799,"Acaca","1 Beige adipocyte",1.15133006683575
Ppargc1a2,4.74708737518461,49.475890985325,"Ppargc1a","1 Beige adipocyte",1.08477186533361
Cidea2,5.02148790641358,48.4276729559748,"Cidea","1 Beige adipocyte",1.15274169978165
Mt12,0.610021559737218,14.0461215932914,"Mt1","1 Beige adipocyte",-0.653337214393576
Mt22,0.372822107577167,8.59538784067086,"Mt2","1 Beige adipocyte",-0.688682734967542
Aldh1a12,1.02468340896238,15.0943396226415,"Aldh1a1","1 Beige adipocyte",-1.13187339242648
Lpgat12,3.62023057043876,42.9769392033543,"Lpgat1","1 Beige adipocyte",-1.15141518667605
Lep2,0.66941048480655,15.3039832285115,"Lep","1 Beige adipocyte",-1.15438070451644
Cyp2e12,2.64014363978613,28.7211740041929,"Cyp2e1","1 Beige adipocyte",0.213048414731672

## Sheet: 7e
,"Gls","ident","split"
Sample2_AAACCCACACATAACC-1,1,"Adipocytes","Sample2"
Sample2_AAACCCACACTGATTG-1,1,"Adipocytes","Sample2"
Sample2_AAACCCAGTAACATCC-1,1,"Adipocytes","Sample2"
Sample2_AAACCCAGTATCTCTT-1,1,"Adipocytes","Sample2"
Sample2_AAACCCAGTGACACGA-1,1,"Adipocytes","Sample2"
Sample2_AAACGAAAGACTTCAC-1,1,"Adipocytes","Sample2"
Sample2_AAACGAAAGATGGTCG-1,1,"Adipocytes","Sample2"
Sample2_AAACGAAAGGTAGACC-1,1,"Adipocytes","Sample2"
Sample2_AAACGAACAGCGGATA-1,1,"Adipocytes","Sample2"
Sample2_AAACGAACATATGGCT-1,1,"Adipocytes","Sample2"
Sample2_AAACGAAGTAGACTGG-1,2.12404434023022,"Adipocytes","Sample2"
Sample2_AAACGAATCCACATAG-1,1,"Adipocytes","Sample2"
Sample2_AAACGCTAGATAACAC-1,1,"Adipocytes","Sample2"
Sample2_AAACGCTAGTCGAGGT-1,1,"Stromal cells","Sample2"
Sample2_AAACGCTCACAACCGC-1,2.79551934331524,"Adipocytes","Sample2"
Sample2_AAACGCTCACGTAACT-1,1,"Vascular and perivascular cells","Sample2"
Sample2_AAACGCTGTACAGTAA-1,1,"Adipocytes","Sample2"
Sample2_AAACGCTGTGACATCT-1,1,"Adipocytes","Sample2"
Sample2_AAACGCTTCACCCATC-1,1,"Adipocytes","Sample2"
Sample2_AAACGCTTCATGACAC-1,1,"Adipocytes","Sample2"
Sample2_AAACGCTTCCAAGAGG-1,1,"Adipocytes","Sample2"
Sample2_AAACGCTTCTGTCGTC-1,1,"Adipocytes","Sample2"
Sample2_AAACGCTTCTTGGATG-1,1,"Immune cells","Sample2"
Sample2_AAAGAACCACACCAGC-1,1.86849329653211,"Stromal cells","Sample2"
Sample2_AAAGAACCAGTGTGGA-1,1,"Adipocytes","Sample2"
Sample2_AAAGAACCATCCCGTT-1,1,"Adipocytes","Sample2"
Sample2_AAAGAACCATGAAAGT-1,1,"Adipocytes","Sample2"
Sample2_AAAGAACCATGACTCA-1,1,"Adipocytes","Sample2"
Sample2_AAAGAACGTTTAGACC-1,1,"Vascular and perivascular cells","Sample2"
Sample2_AAAGAACTCAACTCTT-1,1,"Adipocytes","Sample2"
Sample2_AAAGAACTCGATGCAT-1,1,"Adipocytes","Sample2"
Sample2_AAAGAACTCGTGCAGC-1,1.64658387787999,"Adipocytes","Sample2"
Sample2_AAAGGATAGAAGGGAT-1,1,"Adipocytes","Sample2"
Sample2_AAAGGATCACGTAACT-1,1,"Adipocytes","Sample2"
Sample2_AAAGGATCAGACGCTC-1,1,"Adipocytes","Sample2"
Sample2_AAAGGATCAGAGGGTT-1,1,"Adipocytes","Sample2"
Sample2_AAAGGATCATCGCTAA-1,1,"Adipocytes","Sample2"
Sample2_AAAGGATCATGGGAAC-1,1,"Adipocytes","Sample2"
Sample2_AAAGGATGTAAGGAGA-1,1,"Adipocytes","Sample2"
Sample2_AAAGGATGTAGTGTGG-1,1,"Adipocytes","Sample2"
Sample2_AAAGGATGTCAAAGAT-1,1.84737405812036,"Adipocytes","Sample2"
Sample2_AAAGGATGTCCATACA-1,1,"Adipocytes","Sample2"
Sample2_AAAGGATGTCGAACGA-1,1,"Adipocytes","Sample2"
Sample2_AAAGGATGTCTCGCGA-1,1,"Adipocytes","Sample2"
Sample2_AAAGGATGTGACGCCT-1,1,"Adipocytes","Sample2"
Sample2_AAAGGGCCAAGGCGTA-1,1,"Adipocytes","Sample2"
Sample2_AAAGGGCCACGGTGAA-1,2.15750266120444,"Adipocytes","Sample2"
Sample2_AAAGGGCCATTGACTG-1,1,"Adipocytes","Sample2"
Sample2_AAAGGGCGTCGGCCTA-1,1,"Adipocytes","Sample2"
Sample2_AAAGGGCGTGGATGAC-1,1,"Adipocytes","Sample2"
Sample2_AAAGGGCGTGGCCACT-1,1,"Adipocytes","Sample2"
Sample2_AAAGGGCTCAAACTGC-1,1,"Adipocytes","Sample2"
Sample2_AAAGGGCTCATTTGGG-1,1,"Adipocytes","Sample2"
Sample2_AAAGGGCTCCACGTGG-1,1,"Adipocytes","Sample2"
Sample2_AAAGGGCTCGTCGGGT-1,1,"Adipocytes","Sample2"
Sample2_AAAGGTAAGAATAGTC-1,1,"Adipocytes","Sample2"
Sample2_AAAGGTAAGAGTATAC-1,1,"Adipocytes","Sample2"
Sample2_AAAGGTAAGCACTCGC-1,2.77650710215293,"Stromal cells","Sample2"
Sample2_AAAGGTAAGCCGATAG-1,3.45624829490049,"Adipocytes","Sample2"
Sample2_AAAGGTACAAGGACAC-1,1,"Immune cells","Sample2"
Sample2_AAAGGTACACCTCGTT-1,1,"Adipocytes","Sample2"
Sample2_AAAGGTACAGCACCCA-1,1,"Adipocytes","Sample2"
Sample2_AAAGGTACAGTTGCGC-1,1,"Adipocytes","Sample2"
Sample2_AAAGGTACATCCAATG-1,1,"Adipocytes","Sample2"
Sample2_AAAGGTAGTAACTGCT-1,1,"Adipocytes","Sample2"
Sample2_AAAGGTAGTATCGGTT-1,1,"Adipocytes","Sample2"
Sample2_AAAGGTAGTGGCAACA-1,1,"Adipocytes","Sample2"
Sample2_AAAGGTAGTGGGCTTC-1,1,"Adipocytes","Sample2"
Sample2_AAAGGTAGTTCAAACC-1,3.57143536583756,"Vascular and perivascular cells","Sample2"
Sample2_AAAGGTATCTGCTCTG-1,1,"Adipocytes","Sample2"
Sample2_AAAGTCCGTTACACAC-1,1,"Adipocytes","Sample2"
Sample2_AAAGTCCTCCACTAGA-1,1,"Adipocytes","Sample2"
Sample2_AAAGTCCTCCCATTCG-1,1,"Adipocytes","Sample2"
Sample2_AAAGTCCTCTCCTACG-1,1,"Adipocytes","Sample2"
Sample2_AAAGTCCTCTTACGTT-1,1,"Adipocytes","Sample2"
Sample2_AAAGTGACAATCGCAT-1,1,"Vascular and perivascular cells","Sample2"
Sample2_AAAGTGACAGCGAGTA-1,1,"Adipocytes","Sample2"
Sample2_AAAGTGACAGGTCCGT-1,1,"Vascular and perivascular cells","Sample2"
Sample2_AAAGTGAGTCACCGCA-1,1,"Adipocytes","Sample2"
Sample2_AAAGTGAGTCCACAGC-1,2.78947147189072,"Immune cells","Sample2"
Sample2_AAAGTGAGTGTTAACC-1,2.81290190580186,"Adipocytes","Sample2"
Sample2_AAATGGAAGAAGCTGC-1,1,"Adipocytes","Sample2"
Sample2_AAATGGACACAGTATC-1,1,"Adipocytes","Sample2"
Sample2_AAATGGAGTAGATTGA-1,1,"Adipocytes","Sample2"
Sample2_AAATGGAGTCCCTAAA-1,1,"Adipocytes","Sample2"
Sample2_AAATGGAGTCGCCTAG-1,1,"Adipocytes","Sample2"
Sample2_AAATGGATCCCGTTCA-1,1,"Adipocytes","Sample2"
Sample2_AAATGGATCTACGGGC-1,1,"Adipocytes","Sample2"
Sample2_AACAAAGCACAGTACT-1,1,"Adipocytes","Sample2"
Sample2_AACAAAGTCACAGTGT-1,1,"Adipocytes","Sample2"
Sample2_AACAAAGTCCAATCTT-1,1,"Stromal cells","Sample2"
Sample2_AACAACCAGAAGCGCT-1,3.45235860004741,"Adipocytes","Sample2"
Sample2_AACAACCAGTTCATGC-1,1,"Adipocytes","Sample2"
Sample2_AACAACCAGTTGCGCC-1,1,"Adipocytes","Sample2"
Sample2_AACAACCCAAGTACCT-1,1,"Adipocytes","Sample2"
Sample2_AACAACCCATGACTGT-1,1,"Vascular and perivascular cells","Sample2"
Sample2_AACAACCCATTCACAG-1,1,"Adipocytes","Sample2"
Sample2_AACAACCGTAGGAGGG-1,3.07551397826316,"Stromal cells","Sample2"
Sample2_AACAACCGTGTCCACG-1,2.56488987236393,"Adipocytes","Sample2"
Sample2_AACAACCTCACTACTT-1,1,"Adipocytes","Sample2"
Sample2_AACAACCTCAGAGCAG-1,1,"Adipocytes","Sample2"
Sample2_AACAACCTCCAAGAGG-1,1,"Adipocytes","Sample2"
Sample2_AACAAGAAGAATCGTA-1,3.08009806867573,"Adipocytes","Sample2"
Sample2_AACAAGAAGACATAGT-1,1,"Adipocytes","Sample2"
Sample2_AACAAGAAGCAGTACG-1,1,"Adipocytes","Sample2"
Sample2_AACAAGACATTCATCT-1,3.47099670234069,"Vascular and perivascular cells","Sample2"
Sample2_AACAAGACATTGAGGG-1,1,"Adipocytes","Sample2"
Sample2_AACACACAGGCTAACG-1,1,"Adipocytes","Sample2"
Sample2_AACACACAGGTAGACC-1,1,"Adipocytes","Sample2"
Sample2_AACACACCAGGGAATC-1,1,"Adipocytes","Sample2"
Sample2_AACACACGTACCTAGT-1,1,"Adipocytes","Sample2"
Sample2_AACACACGTCTCGGGT-1,1,"Stromal cells","Sample2"
Sample2_AACACACGTGGTAATA-1,1.70448695781635,"Adipocytes","Sample2"
Sample2_AACACACTCCGCGATG-1,1,"Stromal cells","Sample2"
Sample2_AACAGGGAGAATCTAG-1,1,"Adipocytes","Sample2"
Sample2_AACAGGGAGTAGGGTC-1,1,"Adipocytes","Sample2"
Sample2_AACAGGGCAAATGATG-1,1,"Stromal cells","Sample2"
Sample2_AACAGGGCAACTACGT-1,1,"Adipocytes","Sample2"
Sample2_AACAGGGCAATAGTGA-1,2.49896467357776,"Adipocytes","Sample2"
Sample2_AACAGGGCATCCAACA-1,1,"Adipocytes","Sample2"
Sample2_AACAGGGGTACGGGAT-1,1,"Adipocytes","Sample2"
Sample2_AACAGGGGTGAGCAGT-1,1,"Adipocytes","Sample2"
Sample2_AACCAACAGTGAGGCT-1,1,"Adipocytes","Sample2"
Sample2_AACCAACCACAAGCCC-1,2.99322224393954,"Immune cells","Sample2"
Sample2_AACCAACCACGGTCTG-1,1,"Adipocytes","Sample2"
Sample2_AACCAACCATATGGCT-1,1,"Adipocytes","Sample2"
Sample2_AACCAACGTCCGAAAG-1,2.80841001091846,"Adipocytes","Sample2"
Sample2_AACCACACAACCGGAA-1,1,"Adipocytes","Sample2"
Sample2_AACCACACAGGACTTT-1,2.1945361536712,"Adipocytes","Sample2"
Sample2_AACCACAGTAGGATAT-1,1,"Stromal cells","Sample2"
Sample2_AACCACAGTTAGGGAC-1,1,"Adipocytes","Sample2"
Sample2_AACCACAGTTCGTAAC-1,1,"Adipocytes","Sample2"
Sample2_AACCACATCGATTTCT-1,1,"Adipocytes","Sample2"
Sample2_AACCATGCAAGCTCTA-1,1,"Adipocytes","Sample2"
Sample2_AACCATGCAGGCGAAT-1,2.47798316315601,"Stromal cells","Sample2"
Sample2_AACCATGCAGTCCCGA-1,1,"Adipocytes","Sample2"
Sample2_AACCATGCAGTTCCAA-1,1,"Stromal cells","Sample2"
Sample2_AACCATGGTACTGCCG-1,1,"Vascular and perivascular cells","Sample2"
Sample2_AACCATGTCACTTGGA-1,1,"Adipocytes","Sample2"
Sample2_AACCATGTCCTACGGG-1,1.86243643188464,"Adipocytes","Sample2"
Sample2_AACCATGTCGAGAATA-1,1,"Vascular and perivascular cells","Sample2"
Sample2_AACCATGTCGTTCCTG-1,1,"Stromal cells","Sample2"
Sample2_AACCCAAAGCGCAATG-1,1,"Stromal cells","Sample2"
Sample2_AACCCAAAGGGAACAA-1,1,"Adipocytes","Sample2"
Sample2_AACCCAAAGGGAGGCA-1,1,"Adipocytes","Sample2"
Sample2_AACCCAAAGGGTAATT-1,1,"Adipocytes","Sample2"
Sample2_AACCCAACAACGTTAC-1,1,"Adipocytes","Sample2"
Sample2_AACCCAACACTCATAG-1,1,"Vascular and perivascular cells","Sample2"
Sample2_AACCCAAGTACCGGCT-1,1,"Adipocytes","Sample2"
Sample2_AACCCAAGTGTGTCGC-1,1,"Adipocytes","Sample2"
Sample2_AACCCAATCATCACTT-1,1,"Vascular and perivascular cells","Sample2"
Sample2_AACCCAATCTCCGAGG-1,1,"Adipocytes","Sample2"
Sample2_AACCTGAAGGCTGGAT-1,1,"Adipocytes","Sample2"
Sample2_AACCTGAAGTCATCCA-1,1,"Adipocytes","Sample2"
Sample2_AACCTGACAGACCTAT-1,1,"Adipocytes","Sample2"
Sample2_AACCTGAGTAACATGA-1,1,"Adipocytes","Sample2"
Sample2_AACCTGAGTCCTCCTA-1,1,"Vascular and perivascular cells","Sample2"
Sample2_AACCTGATCTACGCGG-1,1,"Adipocytes","Sample2"
Sample2_AACCTTTAGACTTGTC-1,1,"Adipocytes","Sample2"
Sample2_AACCTTTAGCCTATCA-1,1,"Stromal cells","Sample2"
Sample2_AACCTTTAGCTGTTAC-1,2.40790237876633,"Adipocytes","Sample2"
Sample2_AACCTTTAGTATAACG-1,1,"Adipocytes","Sample2"
Sample2_AACCTTTCAGCAGTGA-1,1,"Adipocytes","Sample2"
Sample2_AACCTTTCAGCCGGTT-1,1,"Adipocytes","Sample2"
Sample2_AACCTTTCAGTTTCGA-1,1,"Adipocytes","Sample2"
Sample2_AACCTTTCATGGATCT-1,1,"Adipocytes","Sample2"
Sample2_AACCTTTGTAGTCGTT-1,1,"Adipocytes","Sample2"
Sample2_AACCTTTTCACACCCT-1,1,"Adipocytes","Sample2"
Sample2_AACCTTTTCACCTCTG-1,1,"Adipocytes","Sample2"
Sample2_AACGAAAAGAATTTGG-1,1,"Adipocytes","Sample2"
Sample2_AACGAAAAGAGTTGTA-1,1,"Adipocytes","Sample2"
Sample2_AACGAAAAGGAGTCTG-1,1,"Vascular and perivascular cells","Sample2"
Sample2_AACGAAAAGGTAGACC-1,1,"Adipocytes","Sample2"
Sample2_AACGAAACACTGAGGA-1,1,"Adipocytes","Sample2"
Sample2_AACGAAAGTCCAGAAG-1,1,"Adipocytes","Sample2"
Sample2_AACGAAAGTGATACTC-1,1,"Adipocytes","Sample2"
Sample2_AACGAAAGTTTACCTT-1,1,"Adipocytes","Sample2"
Sample2_AACGAAATCTGCGGAC-1,1,"Adipocytes","Sample2"
Sample2_AACGGGAAGCTGTGCC-1,1,"Adipocytes","Sample2"
Sample2_AACGGGAAGGTAGGCT-1,1,"Adipocytes","Sample2"
Sample2_AACGGGACAATACCTG-1,3.92180003288302,"Stromal cells","Sample2"
Sample2_AACGGGACACAAGTGG-1,1,"Adipocytes","Sample2"
Sample2_AACGGGACATAACAGA-1,1,"Adipocytes","Sample2"
Sample2_AACGGGAGTCAAATCC-1,1,"Adipocytes","Sample2"
Sample2_AACGGGAGTCGCTTAA-1,1,"Adipocytes","Sample2"
Sample2_AACGGGAGTCGGAAAC-1,1,"Adipocytes","Sample2"
Sample2_AACGGGAGTTACAGCT-1,1,"Adipocytes","Sample2"
Sample2_AACGGGATCACCGGTG-1,1,"Adipocytes","Sample2"
Sample2_AACGGGATCACTTCTA-1,1,"Adipocytes","Sample2"
Sample2_AACGGGATCATGCCCT-1,2.0322366290898,"Adipocytes","Sample2"
Sample2_AACGGGATCATGGAGG-1,2.42709102283036,"Adipocytes","Sample2"
Sample2_AACGGGATCGCGCCAA-1,1,"Adipocytes","Sample2"
Sample2_AACGTCAAGCAACCAG-1,1,"Adipocytes","Sample2"
Sample2_AACGTCAAGCACTAGG-1,1,"Adipocytes","Sample2"
Sample2_AACGTCAAGTGTGTTC-1,1,"Adipocytes","Sample2"
Sample2_AACGTCACAGTGTGCC-1,1,"Vascular and perivascular cells","Sample2"
Sample2_AACGTCAGTGATAGAT-1,1,"Adipocytes","Sample2"
Sample2_AACGTCAGTTAGTCGT-1,2.69387047869308,"Adipocytes","Sample2"
Sample2_AACTTCTAGGTTCTAC-1,1,"Adipocytes","Sample2"
Sample2_AACTTCTAGTTGGGAC-1,2.18090978872874,"Adipocytes","Sample2"
Sample2_AACTTCTAGTTGTACC-1,1,"Adipocytes","Sample2"
Sample2_AACTTCTCAGCTTTCC-1,1,"Adipocytes","Sample2"
Sample2_AACTTCTCAGTCAGTT-1,1,"Adipocytes","Sample2"
Sample2_AACTTCTGTAACTAAG-1,1,"Adipocytes","Sample2"
Sample2_AACTTCTGTCGGTGAA-1,1,"Adipocytes","Sample2"
Sample2_AACTTCTGTGTTCCTC-1,1,"Adipocytes","Sample2"
Sample2_AACTTCTGTTGATCGT-1,1,"Vascular and perivascular cells","Sample2"
Sample2_AACTTCTGTTGTGTAC-1,1,"Adipocytes","Sample2"
Sample2_AAGAACACATCCTGTC-1,1,"Adipocytes","Sample2"
Sample2_AAGAACAGTCCTACGG-1,1,"Immune cells","Sample2"
Sample2_AAGAACAGTGTGAATA-1,1,"Adipocytes","Sample2"
Sample2_AAGACAAAGGTTTACC-1,1,"Adipocytes","Sample2"
Sample2_AAGACAACAGACCTAT-1,1,"Adipocytes","Sample2"
Sample2_AAGACAAGTAGGGAGG-1,1,"Adipocytes","Sample2"
Sample2_AAGACAATCATAGGCT-1,2.00280722172823,"Adipocytes","Sample2"
Sample2_AAGACAATCGCGTGAC-1,1,"Immune cells","Sample2"
Sample2_AAGACTCAGACGCCAA-1,2.58247280475508,"Adipocytes","Sample2"
Sample2_AAGACTCAGATTGAGT-1,1,"Adipocytes","Sample2"
Sample2_AAGACTCAGCAGTACG-1,1,"Adipocytes","Sample2"
Sample2_AAGACTCAGCATGATA-1,1,"Adipocytes","Sample2"
Sample2_AAGACTCCAAATCGTC-1,1,"Immune cells","Sample2"
Sample2_AAGACTCCAGGTTCGC-1,1,"Adipocytes","Sample2"
Sample2_AAGACTCTCCAACTAG-1,2.35247189521277,"Adipocytes","Sample2"
Sample2_AAGATAGAGCGGCTCT-1,1,"Adipocytes","Sample2"
Sample2_AAGATAGAGGTGCTGA-1,1,"Adipocytes","Sample2"
Sample2_AAGATAGAGTATGGCG-1,1,"Adipocytes","Sample2"
Sample2_AAGATAGCATTCTCCG-1,1,"Adipocytes","Sample2"
Sample2_AAGATAGGTATCACCA-1,1,"Vascular and perivascular cells","Sample2"
Sample2_AAGATAGGTGGTTTAC-1,2.74773507627559,"Immune cells","Sample2"
Sample2_AAGATAGTCACTTTGT-1,1,"Adipocytes","Sample2"
Sample2_AAGATAGTCCACGGAC-1,1,"Adipocytes","Sample2"
Sample2_AAGATAGTCCTCTCGA-1,1,"Adipocytes","Sample2"
Sample2_AAGATAGTCTTCCTAA-1,2.37743519281115,"Adipocytes","Sample2"
Sample2_AAGCATCCAAGTGCAG-1,1,"Adipocytes","Sample2"
Sample2_AAGCATCGTATCGAAA-1,1,"Adipocytes","Sample2"
Sample2_AAGCATCGTCACTCTC-1,3.49821061541436,"Immune cells","Sample2"
Sample2_AAGCATCGTTCGGCTG-1,1,"Adipocytes","Sample2"
Sample2_AAGCATCTCAGGGATG-1,1,"Adipocytes","Sample2"
Sample2_AAGCATCTCATGCCAA-1,1,"Adipocytes","Sample2"
Sample2_AAGCATCTCCGTGCGA-1,1,"Vascular and perivascular cells","Sample2"
Sample2_AAGCATCTCCTACCGT-1,1,"Vascular and perivascular cells","Sample2"
Sample2_AAGCCATAGACGCAGT-1,1,"Adipocytes","Sample2"
Sample2_AAGCCATAGGATTTCC-1,3.74922911801904,"Vascular and perivascular cells","Sample2"
Sample2_AAGCCATAGTAGCAAT-1,1,"Adipocytes","Sample2"
Sample2_AAGCCATCAATTCTTC-1,1,"Adipocytes","Sample2"
Sample2_AAGCCATGTCCAAATC-1,1,"Adipocytes","Sample2"
Sample2_AAGCCATGTCCCTGAG-1,1,"Adipocytes","Sample2"
Sample2_AAGCCATGTTGAAGTA-1,1,"Immune cells","Sample2"
Sample2_AAGCCATGTTGTCCCT-1,1,"Adipocytes","Sample2"
Sample2_AAGCCATTCCTCAGAA-1,2.25694532507285,"Adipocytes","Sample2"
Sample2_AAGCCATTCGGTCACG-1,1,"Adipocytes","Sample2"
Sample2_AAGCGAGCAATAGTAG-1,1,"Adipocytes","Sample2"
Sample2_AAGCGAGCACAGCCAC-1,1,"Adipocytes","Sample2"
Sample2_AAGCGAGCACCTGCAG-1,1,"Immune cells","Sample2"
Sample2_AAGCGAGGTACCCGCA-1,1,"Adipocytes","Sample2"
Sample2_AAGCGAGGTACCTAAC-1,1,"Adipocytes","Sample2"
Sample2_AAGCGAGGTCTCAGAT-1,1,"Adipocytes","Sample2"
Sample2_AAGCGAGTCCATAAGC-1,1,"Adipocytes","Sample2"
Sample2_AAGCGAGTCGGACTTA-1,2.50766526428627,"Adipocytes","Sample2"
Sample2_AAGCGTTAGATGCCGA-1,1,"Adipocytes","Sample2"
Sample2_AAGCGTTAGCGTTACT-1,1,"Adipocytes","Sample2"
Sample2_AAGCGTTAGGCCTTGC-1,1,"Adipocytes","Sample2"
Sample2_AAGCGTTAGGTCTTTG-1,1,"Adipocytes","Sample2"
Sample2_AAGCGTTAGTCTGCAT-1,1,"Adipocytes","Sample2"
Sample2_AAGCGTTCAACCAATC-1,1,"Adipocytes","Sample2"
Sample2_AAGCGTTCACGCGCTA-1,1,"Adipocytes","Sample2"
Sample2_AAGCGTTCACTTTAGG-1,1,"Adipocytes","Sample2"
Sample2_AAGCGTTCAGTCGAGA-1,1,"Adipocytes","Sample2"
Sample2_AAGCGTTCAGTTAGGG-1,1,"Adipocytes","Sample2"
Sample2_AAGCGTTCATAGTCAC-1,1,"Adipocytes","Sample2"
Sample2_AAGCGTTGTTTCACTT-1,1,"Stromal cells","Sample2"
Sample2_AAGCGTTTCCTTATGT-1,1,"Adipocytes","Sample2"
Sample2_AAGCGTTTCGCTAGCG-1,1,"Vascular and perivascular cells","Sample2"
Sample2_AAGGAATAGCATACTC-1,1,"Adipocytes","Sample2"
Sample2_AAGGAATAGGTCTGGA-1,1,"Adipocytes","Sample2"
Sample2_AAGGAATAGTGCAGCA-1,2.84268960877036,"Stromal cells","Sample2"
Sample2_AAGGAATAGTTGCGCC-1,1,"Adipocytes","Sample2"
Sample2_AAGGAATCAAAGACTA-1,1,"Adipocytes","Sample2"
Sample2_AAGGAATCACGCTGCA-1,1,"Adipocytes","Sample2"
Sample2_AAGGAATCACGTTGGC-1,1,"Adipocytes","Sample2"
Sample2_AAGGAATGTCATAACC-1,1,"Vascular and perivascular cells","Sample2"
Sample2_AAGGAATGTCTTAGTG-1,1,"Adipocytes","Sample2"
Sample2_AAGGAATTCACGGTCG-1,1,"Adipocytes","Sample2"
Sample2_AAGGAATTCCAGGACC-1,1,"Adipocytes","Sample2"
Sample2_AAGGAATTCGACCCAG-1,1,"Adipocytes","Sample2"
Sample2_AAGGAATTCTGCGGAC-1,1,"Adipocytes","Sample2"
Sample2_AAGGTAAAGAGATTCA-1,1,"Adipocytes","Sample2"
Sample2_AAGGTAAAGGCGTTAG-1,1,"Adipocytes","Sample2"
Sample2_AAGGTAACAAGTATAG-1,1,"Adipocytes","Sample2"
Sample2_AAGGTAACAGCGATTT-1,1,"Adipocytes","Sample2"
Sample2_AAGGTAACAGGGACTA-1,2.62793142351789,"Adipocytes","Sample2"
Sample2_AAGGTAACATAATGCC-1,3.0943266467923,"Immune cells","Sample2"
Sample2_AAGGTAACATTAGGCT-1,1,"Vascular and perivascular cells","Sample2"
Sample2_AAGGTAAGTCGCGTTG-1,1,"Stromal cells","Sample2"
Sample2_AAGGTAATCATGGTAC-1,1,"Vascular and perivascular cells","Sample2"
Sample2_AAGGTAATCGACATTG-1,1,"Adipocytes","Sample2"
Sample2_AAGTACCAGCAAACAT-1,2.52698044559675,"Vascular and perivascular cells","Sample2"
Sample2_AAGTACCAGGACTAAT-1,2.08041568761965,"Adipocytes","Sample2"
Sample2_AAGTACCAGGTCGTCC-1,1,"Adipocytes","Sample2"
Sample2_AAGTACCAGTACAGCG-1,1,"Adipocytes","Sample2"
Sample2_AAGTACCCACCAGTTA-1,2.01915477462922,"Adipocytes","Sample2"
Sample2_AAGTACCCATATCGGT-1,1,"Adipocytes","Sample2"
Sample2_AAGTACCGTCGCGTCA-1,1,"Adipocytes","Sample2"
Sample2_AAGTACCTCACTACGA-1,1,"Adipocytes","Sample2"
Sample2_AAGTACCTCTCAACCC-1,1,"Immune cells","Sample2"
Sample2_AAGTACCTCTCGACGG-1,1,"Adipocytes","Sample2"
Sample2_AAGTACCTCTTGAGCA-1,2.22541554114186,"Adipocytes","Sample2"
Sample2_AAGTCGTAGCTTGTGT-1,1,"Immune cells","Sample2"
Sample2_AAGTCGTAGTGAGGTC-1,1,"Adipocytes","Sample2"
Sample2_AAGTCGTCATCCTTCG-1,2.89746006310715,"Adipocytes","Sample2"
Sample2_AAGTCGTCATCTTTCA-1,1,"Adipocytes","Sample2"
Sample2_AAGTCGTGTGGATACG-1,1,"Adipocytes","Sample2"
Sample2_AAGTCGTTCGGTCTGG-1,1,"Adipocytes","Sample2"
Sample2_AAGTGAAAGACCATAA-1,1,"Immune cells","Sample2"
Sample2_AAGTGAAAGAGAGAAC-1,1,"Adipocytes","Sample2"
Sample2_AAGTGAAAGGTCACTT-1,1,"Adipocytes","Sample2"
Sample2_AAGTGAAAGTTGCGAG-1,1,"Adipocytes","Sample2"
Sample2_AAGTGAACAACGTAAA-1,1,"Adipocytes","Sample2"
Sample2_AAGTGAACAGAGGAAA-1,3.30510898111946,"Immune cells","Sample2"
Sample2_AAGTGAACAGGTAGTG-1,1,"Adipocytes","Sample2"
Sample2_AAGTGAAGTAACAAGT-1,1,"Adipocytes","Sample2"
Sample2_AAGTGAAGTGATAGAT-1,1,"Adipocytes","Sample2"
Sample2_AAGTGAATCCCATTCG-1,1,"Adipocytes","Sample2"
Sample2_AAGTTCGAGAAGCGGG-1,1,"Adipocytes","Sample2"
Sample2_AAGTTCGAGACCGTTT-1,1,"Adipocytes","Sample2"
Sample2_AAGTTCGCAAGTTTGC-1,1,"Adipocytes","Sample2"
Sample2_AAGTTCGCATGTTCGA-1,1,"Adipocytes","Sample2"
Sample2_AAGTTCGGTAATGCTC-1,1,"Adipocytes","Sample2"
Sample2_AAGTTCGGTTACACAC-1,1,"Adipocytes","Sample2"
Sample2_AAGTTCGGTTCCTTGC-1,1,"Adipocytes","Sample2"
Sample2_AAGTTCGTCCGCAGTG-1,2.46122980539364,"Adipocytes","Sample2"
Sample2_AATAGAGAGACAAGCC-1,1,"Adipocytes","Sample2"
Sample2_AATAGAGCAATGGCCC-1,1,"Adipocytes","Sample2"
Sample2_AATAGAGCAATGTCAC-1,1,"Adipocytes","Sample2"
Sample2_AATAGAGCACCTGTCT-1,1,"Adipocytes","Sample2"
Sample2_AATAGAGCAGAGTTGG-1,2.4930514166897,"Adipocytes","Sample2"
Sample2_AATAGAGCAGGTAGTG-1,1,"Adipocytes","Sample2"
Sample2_AATAGAGCAGGTCAAG-1,1,"Adipocytes","Sample2"
Sample2_AATAGAGGTCGATTTG-1,1,"Stromal cells","Sample2"
Sample2_AATAGAGTCAGCCTCT-1,1,"Adipocytes","Sample2"
Sample2_AATAGAGTCGGCCCAA-1,1,"Adipocytes","Sample2"
Sample2_AATCACGAGTCCTACA-1,2.17391667173224,"Stromal cells","Sample2"
Sample2_AATCACGGTACTAAGA-1,1,"Adipocytes","Sample2"
Sample2_AATCACGGTAGTGTGG-1,1,"Adipocytes","Sample2"
Sample2_AATCACGGTCGTTCAA-1,1,"Adipocytes","Sample2"
Sample2_AATCACGGTGAGATTA-1,1,"Adipocytes","Sample2"
Sample2_AATCACGGTTCTTCAT-1,2.39315842729312,"Adipocytes","Sample2"
Sample2_AATCACGTCGGCTTGG-1,1,"Vascular and perivascular cells","Sample2"
Sample2_AATCACGTCTGTACAG-1,1,"Adipocytes","Sample2"
Sample2_AATCGACAGACTCTAC-1,1,"Adipocytes","Sample2"
Sample2_AATCGACAGGATCATA-1,2.44615474904357,"Adipocytes","Sample2"
Sample2_AATCGACAGGGCGAGA-1,1,"Immune cells","Sample2"
Sample2_AATCGACCAAAGACGC-1,1,"Stromal cells","Sample2"
Sample2_AATCGACCAAGTACCT-1,1,"Adipocytes","Sample2"
Sample2_AATCGACCAATCCTTT-1,1,"Adipocytes","Sample2"
Sample2_AATCGACGTAGACGGT-1,2.67281284037323,"Vascular and perivascular cells","Sample2"
Sample2_AATCGACGTCATCGGC-1,1,"Adipocytes","Sample2"
Sample2_AATCGACGTGAGCCAA-1,1,"Adipocytes","Sample2"
Sample2_AATCGACTCCCACAGG-1,1,"Adipocytes","Sample2"
Sample2_AATCGACTCCCTTTGG-1,1,"Adipocytes","Sample2"
Sample2_AATCGACTCTACCACC-1,1,"Vascular and perivascular cells","Sample2"
Sample2_AATCGTGAGACGACTG-1,1,"Adipocytes","Sample2"
Sample2_AATCGTGAGCCATTGT-1,1,"Adipocytes","Sample2"
Sample2_AATCGTGAGGGACACT-1,1,"Adipocytes","Sample2"
Sample2_AATCGTGAGTCTTCCC-1,1,"Adipocytes","Sample2"
Sample2_AATCGTGAGTTAGAAC-1,1,"Adipocytes","Sample2"
Sample2_AATCGTGAGTTTGCTG-1,1,"Adipocytes","Sample2"
Sample2_AATCGTGCACCTAAAC-1,1,"Adipocytes","Sample2"
Sample2_AATCGTGGTATCTCTT-1,1,"Immune cells","Sample2"
Sample2_AATCGTGGTGAGCGAT-1,1,"Adipocytes","Sample2"
Sample2_AATCGTGGTTAAGGGC-1,1,"Adipocytes","Sample2"
Sample2_AATCGTGGTTTGCAGT-1,1,"Adipocytes","Sample2"
Sample2_AATCGTGTCCACTGAA-1,2.72994988421238,"Adipocytes","Sample2"
Sample2_AATCGTGTCCTGGTCT-1,4.19761861905868,"Vascular and perivascular cells","Sample2"
Sample2_AATCGTGTCGCAGTCG-1,1,"Adipocytes","Sample2"
Sample2_AATCGTGTCTGAGTCA-1,1,"Stromal cells","Sample2"
Sample2_AATGAAGAGAACCCGA-1,2.23191099257344,"Adipocytes","Sample2"
Sample2_AATGAAGAGACCAAGC-1,1,"Adipocytes","Sample2"
Sample2_AATGAAGAGACGCCAA-1,1,"Adipocytes","Sample2"
Sample2_AATGAAGAGAGGCGTT-1,1,"Adipocytes","Sample2"
Sample2_AATGAAGAGTGCAGCA-1,3.67256732729802,"Vascular and perivascular cells","Sample2"
Sample2_AATGAAGCAGACAATA-1,2.921954887492,"Immune cells","Sample2"
Sample2_AATGAAGCAGGTTACT-1,1,"Adipocytes","Sample2"
Sample2_AATGAAGCATGAGGGT-1,1,"Adipocytes","Sample2"
Sample2_AATGAAGCATTGCCTC-1,1,"Immune cells","Sample2"
Sample2_AATGAAGGTCCCTCAT-1,1,"Adipocytes","Sample2"
Sample2_AATGAAGGTGCAGATG-1,1,"Adipocytes","Sample2"
Sample2_AATGAAGGTGCTCTTC-1,1,"Adipocytes","Sample2"
Sample2_AATGAAGTCCACTGAA-1,1,"Adipocytes","Sample2"
Sample2_AATGAAGTCGTCTAAG-1,1,"Vascular and perivascular cells","Sample2"
Sample2_AATGAAGTCTCAGTCC-1,1,"Adipocytes","Sample2"
Sample2_AATGACCAGAGGATCC-1,1,"Adipocytes","Sample2"
Sample2_AATGACCAGTTCACTG-1,1,"Adipocytes","Sample2"
Sample2_AATGACCCACGGTAGA-1,1,"Adipocytes","Sample2"
Sample2_AATGACCTCAGCTTCC-1,1,"Stromal cells","Sample2"
Sample2_AATGACCTCCGTGCGA-1,2.40395083198397,"Adipocytes","Sample2"
Sample2_AATGCCAAGCCGTTAT-1,1,"Vascular and perivascular cells","Sample2"
Sample2_AATGCCAAGGAGTATT-1,1,"Adipocytes","Sample2"
Sample2_AATGCCAAGTGTTGAA-1,1,"Adipocytes","Sample2"
Sample2_AATGCCAAGTTGAAAC-1,1,"Stromal cells","Sample2"
Sample2_AATGCCACAAATGCGG-1,2.82262283195278,"Adipocytes","Sample2"
Sample2_AATGCCACACATGGTT-1,1,"Adipocytes","Sample2"
Sample2_AATGCCACACCTGCGA-1,1,"Adipocytes","Sample2"
Sample2_AATGCCAGTCATAGTC-1,1,"Adipocytes","Sample2"
Sample2_AATGCCAGTTCAGCTA-1,2.52290231780583,"Adipocytes","Sample2"
Sample2_AATGCCATCCTTACCG-1,1,"Adipocytes","Sample2"
Sample2_AATGGAAAGACCTCCG-1,1,"Adipocytes","Sample2"
Sample2_AATGGAAAGCATGAAT-1,2.68989523212849,"Adipocytes","Sample2"
Sample2_AATGGAACAAAGGGCT-1,1,"Adipocytes","Sample2"
Sample2_AATGGAACACTACACA-1,1,"Vascular and perivascular cells","Sample2"
Sample2_AATGGAACAGAAACCG-1,1,"Adipocytes","Sample2"
Sample2_AATGGAACAGTCTACA-1,1,"Adipocytes","Sample2"
Sample2_AATGGAACATCCTGTC-1,2.2432030047402,"Vascular and perivascular cells","Sample2"
Sample2_AATGGAAGTGACACGA-1,1,"Adipocytes","Sample2"
Sample2_AATGGAATCAGTAGGG-1,1,"Adipocytes","Sample2"
Sample2_AATGGAATCATGGATC-1,1,"Adipocytes","Sample2"
Sample2_AATGGAATCGACATTG-1,1,"Adipocytes","Sample2"
Sample2_AATGGAATCGTTCTAT-1,1,"Vascular and perivascular cells","Sample2"
Sample2_AATGGCTCAACTTCTT-1,1,"Adipocytes","Sample2"
Sample2_AATGGCTCACTCCTGT-1,1,"Vascular and perivascular cells","Sample2"
Sample2_AATGGCTCATTGAAAG-1,1,"Adipocytes","Sample2"
Sample2_AATGGCTGTCATACCA-1,1,"Adipocytes","Sample2"
Sample2_AATGGCTGTCTCCCTA-1,1,"Adipocytes","Sample2"
Sample2_AATGGCTTCAAGTGGG-1,1,"Adipocytes","Sample2"
Sample2_AATGGCTTCGAGATAA-1,1,"Adipocytes","Sample2"
Sample2_AATTCCTAGCATGCGA-1,2.93047041241648,"Stromal cells","Sample2"
Sample2_AATTCCTAGGGAGGTG-1,1,"Adipocytes","Sample2"
Sample2_AATTCCTCAAGTCATC-1,1,"Adipocytes","Sample2"
Sample2_AATTCCTCACAGTGTT-1,2.34570908100481,"Adipocytes","Sample2"
Sample2_AATTCCTGTAGCACGA-1,3.83020667073977,"Stromal cells","Sample2"
Sample2_AATTCCTGTATCGAGG-1,1,"Stromal cells","Sample2"
Sample2_AATTCCTGTCTTACAG-1,1,"Adipocytes","Sample2"
Sample2_AATTCCTTCACAACCA-1,1,"Adipocytes","Sample2"
Sample2_AATTCCTTCCTTCTTC-1,1,"Adipocytes","Sample2"
Sample2_AATTCCTTCTCGGTAA-1,1,"Adipocytes","Sample2"
Sample2_AATTTCCAGTAACGTA-1,1,"Adipocytes","Sample2"
Sample2_AATTTCCCACGTAACT-1,1,"Adipocytes","Sample2"
Sample2_AATTTCCCAGCTACTA-1,1.83990020445794,"Adipocytes","Sample2"
Sample2_AATTTCCGTCGGCACT-1,1,"Adipocytes","Sample2"
Sample2_AATTTCCGTCGTATGT-1,1,"Adipocytes","Sample2"
Sample2_AATTTCCGTCGTGGAA-1,1,"Adipocytes","Sample2"
Sample2_AATTTCCTCCGACGGT-1,1,"Adipocytes","Sample2"
Sample2_AATTTCCTCGACCCAG-1,1,"Adipocytes","Sample2"
Sample2_ACAAAGAAGCTTCATG-1,1,"Adipocytes","Sample2"
Sample2_ACAAAGAAGGGTTAAT-1,1,"Adipocytes","Sample2"
Sample2_ACAAAGACACGACAGA-1,1,"Adipocytes","Sample2"
Sample2_ACAAAGACACGACTAT-1,1,"Adipocytes","Sample2"
Sample2_ACAAAGACAGTGCGCT-1,1,"Adipocytes","Sample2"
Sample2_ACAAAGAGTTAGGGAC-1,1,"Adipocytes","Sample2"
Sample2_ACAAAGATCCGTGGGT-1,1,"Adipocytes","Sample2"
Sample2_ACAAAGATCGAGTCTA-1,1,"Adipocytes","Sample2"
Sample2_ACAAAGATCTAGCCAA-1,1,"Stromal cells","Sample2"
Sample2_ACAACCAAGGTCTTTG-1,1,"Adipocytes","Sample2"
Sample2_ACAACCAAGTCATGCT-1,1,"Adipocytes","Sample2"
Sample2_ACAACCACAAATCCCA-1,1,"Adipocytes","Sample2"
Sample2_ACAACCACAAGGTACG-1,1,"Immune cells","Sample2"
Sample2_ACAACCACAGGTTCAT-1,1,"Adipocytes","Sample2"
Sample2_ACAACCAGTATGGGAC-1,1,"Adipocytes","Sample2"
Sample2_ACAACCATCAATCGGT-1,1,"Adipocytes","Sample2"
Sample2_ACAACCATCCATCTCG-1,1,"Adipocytes","Sample2"
Sample2_ACAACCATCCGCACTT-1,1,"Adipocytes","Sample2"
Sample2_ACAAGCTAGATCCCGC-1,1,"Adipocytes","Sample2"
Sample2_ACAAGCTAGTTCGGTT-1,1,"Adipocytes","Sample2"
Sample2_ACAAGCTCAATCGCAT-1,1,"Immune cells","Sample2"
Sample2_ACAAGCTCATAGGAGC-1,1,"Adipocytes","Sample2"
Sample2_ACAAGCTGTCTCTCCA-1,1,"Adipocytes","Sample2"
Sample2_ACAAGCTGTTACTCAG-1,1,"Stromal cells","Sample2"
Sample2_ACAAGCTTCAGTAGGG-1,1,"Adipocytes","Sample2"
Sample2_ACAAGCTTCATCTATC-1,1,"Adipocytes","Sample2"
Sample2_ACAAGCTTCTCAAAGC-1,1,"Adipocytes","Sample2"
Sample2_ACAAGCTTCTCGCGTT-1,1,"Adipocytes","Sample2"
Sample2_ACACAGTAGAGAGCCT-1,1,"Adipocytes","Sample2"
Sample2_ACACAGTAGCATCAGG-1,1,"Adipocytes","Sample2"
Sample2_ACACAGTAGGCGAACT-1,1,"Adipocytes","Sample2"
Sample2_ACACAGTCACTGAGTT-1,1,"Adipocytes","Sample2"
Sample2_ACACAGTCATAATGCC-1,1,"Adipocytes","Sample2"
Sample2_ACACAGTGTCACCGAC-1,1,"Adipocytes","Sample2"
Sample2_ACACAGTGTCACCGCA-1,1,"Adipocytes","Sample2"
Sample2_ACACAGTGTCTACTGA-1,2.62203599555181,"Adipocytes","Sample2"
Sample2_ACACAGTTCAAGAATG-1,1,"Adipocytes","Sample2"
Sample2_ACACAGTTCTCCGAAA-1,1,"Stromal cells","Sample2"
Sample2_ACACCAAAGATTACCC-1,1,"Adipocytes","Sample2"
Sample2_ACACCAAAGGAACTCG-1,1,"Adipocytes","Sample2"
Sample2_ACACCAAAGTGGTTCT-1,1,"Adipocytes","Sample2"
Sample2_ACACCAACAATGAGCG-1,1,"Stromal cells","Sample2"
Sample2_ACACCAACACGCTGTG-1,1,"Adipocytes","Sample2"
Sample2_ACACCAACAGCTGTAT-1,1,"Adipocytes","Sample2"
Sample2_ACACCAAGTAGCTGTT-1,3.26430227536865,"Adipocytes","Sample2"
Sample2_ACACCAAGTTCCAGGC-1,1,"Adipocytes","Sample2"
Sample2_ACACGCGAGTCGAAGC-1,2.20556181246512,"Vascular and perivascular cells","Sample2"
Sample2_ACACGCGGTCGATTAC-1,1,"Adipocytes","Sample2"
Sample2_ACACGCGTCTAGTGAC-1,1,"Vascular and perivascular cells","Sample2"
Sample2_ACACTGAAGACGCATG-1,1,"Adipocytes","Sample2"
Sample2_ACACTGAAGATAACGT-1,1,"Adipocytes","Sample2"
Sample2_ACACTGAAGGATTACA-1,1,"Adipocytes","Sample2"
Sample2_ACACTGACACTGCTTC-1,1,"Adipocytes","Sample2"
Sample2_ACACTGACAGCTTTGA-1,1,"Adipocytes","Sample2"
Sample2_ACACTGACATTGGCAT-1,1,"Adipocytes","Sample2"
Sample2_ACACTGAGTTCTCAGA-1,1,"Adipocytes","Sample2"
Sample2_ACACTGATCACTGGGC-1,1,"Adipocytes","Sample2"
Sample2_ACACTGATCCTAAGTG-1,1,"Adipocytes","Sample2"
Sample2_ACACTGATCGCGTCGA-1,1,"Adipocytes","Sample2"
Sample2_ACAGAAAAGATACAGT-1,1,"Adipocytes","Sample2"
Sample2_ACAGAAAAGATTGCGG-1,1.83212425337231,"Stromal cells","Sample2"
Sample2_ACAGAAACAACCGCCA-1,1,"Adipocytes","Sample2"
Sample2_ACAGAAACATCAGCTA-1,3.44079629389538,"Vascular and perivascular cells","Sample2"
Sample2_ACAGCCGCAAACGAGC-1,1,"Adipocytes","Sample2"
Sample2_ACAGCCGCAGACCAAG-1,3.93099260826046,"Immune cells","Sample2"
Sample2_ACAGCCGCAGGAGACT-1,1,"Adipocytes","Sample2"
Sample2_ACAGCCGGTCAAACGG-1,1,"Adipocytes","Sample2"
Sample2_ACAGCCGTCGGTCATA-1,1,"Adipocytes","Sample2"
Sample2_ACAGCCGTCTGAATGC-1,1,"Adipocytes","Sample2"
Sample2_ACAGGGAAGAGGACTC-1,1,"Stromal cells","Sample2"
Sample2_ACAGGGAAGAGTGGCT-1,1,"Vascular and perivascular cells","Sample2"
Sample2_ACAGGGAAGGTACAAT-1,1,"Adipocytes","Sample2"
Sample2_ACAGGGACAGCAGTGA-1,1,"Adipocytes","Sample2"
Sample2_ACAGGGACATCATTTC-1,1,"Adipocytes","Sample2"
Sample2_ACAGGGAGTACAGTCT-1,1,"Adipocytes","Sample2"
Sample2_ACAGGGAGTTGAGAGC-1,1,"Adipocytes","Sample2"
Sample2_ACAGGGATCAAACTGC-1,1,"Adipocytes","Sample2"
Sample2_ACAGGGATCAGTGTCA-1,1,"Adipocytes","Sample2"
Sample2_ACAGGGATCGAGTGGA-1,1,"Adipocytes","Sample2"
Sample2_ACAGGGATCGCAGTCG-1,1,"Adipocytes","Sample2"
Sample2_ACAGGGATCTAGTCAG-1,1,"Adipocytes","Sample2"
Sample2_ACATCCCAGATGAACT-1,2.08662426471621,"Adipocytes","Sample2"
Sample2_ACATCCCAGCAATTCC-1,1,"Vascular and perivascular cells","Sample2"
Sample2_ACATCCCAGGAATCGC-1,1,"Adipocytes","Sample2"
Sample2_ACATCCCCAAGTGGAC-1,1,"Adipocytes","Sample2"
Sample2_ACATCCCCACCTCGTT-1,1,"Adipocytes","Sample2"
Sample2_ACATCCCCACTGCATA-1,1,"Adipocytes","Sample2"
Sample2_ACATCCCGTCTCCTGT-1,1,"Adipocytes","Sample2"
Sample2_ACATCCCTCCCTCTTT-1,1,"Adipocytes","Sample2"
Sample2_ACATCCCTCCGGGACT-1,1,"Adipocytes","Sample2"
Sample2_ACATCCCTCCTTGGAA-1,1,"Adipocytes","Sample2"
Sample2_ACATCCCTCGCTAATG-1,1.92352124636535,"Adipocytes","Sample2"
Sample2_ACATCCCTCGGAGTGA-1,1,"Adipocytes","Sample2"
Sample2_ACATCCCTCTACCACC-1,2.47981436173691,"Adipocytes","Sample2"
Sample2_ACATCCCTCTCAGTCC-1,1,"Adipocytes","Sample2"
Sample2_ACATCGAAGGTTAAAC-1,2.49038171451844,"Adipocytes","Sample2"
Sample2_ACATCGACAGCGTATT-1,1,"Adipocytes","Sample2"
Sample2_ACATCGAGTCAACACT-1,1,"Adipocytes","Sample2"
Sample2_ACATCGATCTGCATGA-1,2.18704601960846,"Stromal cells","Sample2"
Sample2_ACATGCAAGACACACG-1,1,"Adipocytes","Sample2"
Sample2_ACATGCACACGTACTA-1,1,"Adipocytes","Sample2"
Sample2_ACATGCACACTAACCA-1,1.8630697712783,"Immune cells","Sample2"
Sample2_ACATGCACAGCACACC-1,1,"Adipocytes","Sample2"
Sample2_ACATGCAGTATAGCTC-1,1,"Adipocytes","Sample2"
Sample2_ACATGCAGTTAAGCAA-1,1,"Adipocytes","Sample2"
Sample2_ACATGCATCAGGCGAA-1,1,"Adipocytes","Sample2"
Sample2_ACATGCATCATCGCAA-1,1,"Adipocytes","Sample2"
Sample2_ACATTTCAGAAGTGTT-1,1,"Immune cells","Sample2"
Sample2_ACATTTCAGATGACAT-1,1,"Vascular and perivascular cells","Sample2"
Sample2_ACATTTCAGCCTCTCT-1,1,"Adipocytes","Sample2"
Sample2_ACATTTCAGCGAGAAA-1,1,"Stromal cells","Sample2"
Sample2_ACATTTCAGCTGAAGC-1,1,"Adipocytes","Sample2"
Sample2_ACATTTCAGGCTCACC-1,1,"Vascular and perivascular cells","Sample2"
Sample2_ACATTTCAGTCATGAA-1,3.35191829274565,"Immune cells","Sample2"
Sample2_ACATTTCAGTCCCTAA-1,1,"Adipocytes","Sample2"
Sample2_ACATTTCAGTTGCCCG-1,2.30788056530046,"Adipocytes","Sample2"
Sample2_ACATTTCCAAGTTGGG-1,1,"Adipocytes","Sample2"
Sample2_ACATTTCCACACGGAA-1,1,"Adipocytes","Sample2"
Sample2_ACATTTCGTACTCCGG-1,1,"Adipocytes","Sample2"
Sample2_ACATTTCGTAGCGTAG-1,2.38546992787102,"Adipocytes","Sample2"
Sample2_ACATTTCGTTCGATTG-1,1,"Vascular and perivascular cells","Sample2"
Sample2_ACCAAACCAATAACGA-1,1,"Vascular and perivascular cells","Sample2"
Sample2_ACCAAACGTGTTATCG-1,1.90498181002298,"Adipocytes","Sample2"
Sample2_ACCAAACTCAGCTTGA-1,1,"Vascular and perivascular cells","Sample2"
Sample2_ACCAAACTCATGAGAA-1,2.87561978493154,"Adipocytes","Sample2"
Sample2_ACCAAACTCCAAACCA-1,1,"Vascular and perivascular cells","Sample2"
Sample2_ACCAAACTCGCTACAA-1,1,"Vascular and perivascular cells","Sample2"
Sample2_ACCAACAAGGAATCGC-1,1,"Adipocytes","Sample2"
Sample2_ACCAACAAGGGAACAA-1,1,"Adipocytes","Sample2"
Sample2_ACCAACAAGGTAACTA-1,1,"Adipocytes","Sample2"
Sample2_ACCAACAAGGTCGTCC-1,1,"Vascular and perivascular cells","Sample2"
Sample2_ACCAACAAGTCGTCTA-1,1,"Stromal cells","Sample2"
Sample2_ACCAACAAGTTGGCGA-1,1,"Adipocytes","Sample2"
Sample2_ACCAACAGTCAAAGCG-1,1,"Adipocytes","Sample2"
Sample2_ACCAACAGTTGCAACT-1,1,"Adipocytes","Sample2"
Sample2_ACCAACATCACTTTGT-1,1.82134727035281,"Adipocytes","Sample2"
Sample2_ACCAACATCGAGCCTG-1,1,"Stromal cells","Sample2"
Sample2_ACCACAAAGAGAAGGT-1,1,"Adipocytes","Sample2"
Sample2_ACCACAAAGAGCATAT-1,1,"Adipocytes","Sample2"
Sample2_ACCACAAAGAGCTGAC-1,1,"Adipocytes","Sample2"
Sample2_ACCACAAAGTGCGACA-1,1,"Adipocytes","Sample2"
Sample2_ACCACAACAACACAAA-1,1,"Adipocytes","Sample2"
Sample2_ACCACAACAAGTCATC-1,1,"Stromal cells","Sample2"
Sample2_ACCACAACACGGCACT-1,1,"Adipocytes","Sample2"
Sample2_ACCACAACATTCACCC-1,1,"Adipocytes","Sample2"
Sample2_ACCACAAGTCGTCATA-1,1,"Adipocytes","Sample2"
Sample2_ACCACAATCATAGGCT-1,2.65000072317983,"Stromal cells","Sample2"
Sample2_ACCACAATCTTTGCTA-1,1,"Adipocytes","Sample2"
Sample2_ACCATTTAGCATGTTC-1,1,"Adipocytes","Sample2"
Sample2_ACCATTTCAGTAGAGC-1,1,"Adipocytes","Sample2"
Sample2_ACCATTTCATTAAAGG-1,1,"Adipocytes","Sample2"
Sample2_ACCATTTGTCCCTGAG-1,1,"Adipocytes","Sample2"
Sample2_ACCATTTGTGTCCATA-1,1,"Adipocytes","Sample2"
Sample2_ACCATTTGTTCGGACC-1,1,"Adipocytes","Sample2"
Sample2_ACCATTTGTTGGCCTG-1,1,"Adipocytes","Sample2"
Sample2_ACCCAAAAGAACAAGG-1,3.24181853511694,"Vascular and perivascular cells","Sample2"
Sample2_ACCCAAAAGAGGTCAC-1,1,"Adipocytes","Sample2"
Sample2_ACCCAAAAGTCTAACC-1,1,"Adipocytes","Sample2"
Sample2_ACCCAAAAGTTCTCTT-1,1,"Adipocytes","Sample2"
Sample2_ACCCAAACAACCTATG-1,1,"Adipocytes","Sample2"
Sample2_ACCCAAACAAGGCAAC-1,2.56339595037547,"Adipocytes","Sample2"
Sample2_ACCCAAACACTCAAGT-1,1,"Adipocytes","Sample2"
Sample2_ACCCAAACAGCGACAA-1,1,"Adipocytes","Sample2"
Sample2_ACCCAAAGTAAGAACT-1,1,"Adipocytes","Sample2"
Sample2_ACCCAAAGTAAGCGGT-1,1,"Adipocytes","Sample2"
Sample2_ACCCAAAGTATGCTTG-1,1,"Adipocytes","Sample2"
Sample2_ACCCAAAGTGCAATAA-1,1,"Vascular and perivascular cells","Sample2"
Sample2_ACCCAAATCTGGAAGG-1,2.57513992864223,"Adipocytes","Sample2"
Sample2_ACCCTCAAGTCGAAGC-1,1,"Vascular and perivascular cells","Sample2"
Sample2_ACCCTCACAATGCTCA-1,1,"Adipocytes","Sample2"
Sample2_ACCCTCACAGCGTATT-1,1,"Adipocytes","Sample2"
Sample2_ACCCTCAGTCGGCCTA-1,1,"Adipocytes","Sample2"
Sample2_ACCCTCATCTAGCAAC-1,1,"Adipocytes","Sample2"
Sample2_ACCCTTGAGCATGCGA-1,1,"Adipocytes","Sample2"
Sample2_ACCCTTGAGCCAGAGT-1,1,"Adipocytes","Sample2"
Sample2_ACCCTTGCAGCGACCT-1,1,"Adipocytes","Sample2"
Sample2_ACCCTTGGTATCGTTG-1,1,"Adipocytes","Sample2"
Sample2_ACCCTTGGTGGTCTAT-1,1,"Adipocytes","Sample2"
Sample2_ACCCTTGTCACCGCTT-1,1,"Adipocytes","Sample2"
Sample2_ACCCTTGTCCCTCGTA-1,1,"Adipocytes","Sample2"
Sample2_ACCGTTCAGGTTGTTC-1,1,"Adipocytes","Sample2"
Sample2_ACCGTTCAGTAACGTA-1,2.55332694264181,"Adipocytes","Sample2"
Sample2_ACCGTTCAGTAGCCAG-1,2.76057763133734,"Adipocytes","Sample2"
Sample2_ACCGTTCCAAGATGTA-1,1,"Adipocytes","Sample2"
Sample2_ACCGTTCCAATACGCT-1,1,"Adipocytes","Sample2"
Sample2_ACCGTTCCAATCGAAA-1,1,"Adipocytes","Sample2"
Sample2_ACCGTTCCAGCTGGTC-1,1,"Adipocytes","Sample2"
Sample2_ACCGTTCGTAGAGATT-1,1,"Adipocytes","Sample2"
Sample2_ACCGTTCGTCTTACTT-1,1,"Adipocytes","Sample2"
Sample2_ACCGTTCGTGAAGCGT-1,1,"Adipocytes","Sample2"
Sample2_ACCGTTCGTGGTCAAG-1,1,"Adipocytes","Sample2"
Sample2_ACCGTTCGTTCAACGT-1,1,"Adipocytes","Sample2"
Sample2_ACCGTTCTCGCTTGCT-1,1,"Adipocytes","Sample2"
Sample2_ACCTACCAGCAACAGC-1,2.9769712637823,"Stromal cells","Sample2"
Sample2_ACCTACCCAGCGACCT-1,1,"Adipocytes","Sample2"
Sample2_ACCTACCCATGCGTGC-1,1,"Adipocytes","Sample2"
Sample2_ACCTACCCATTCGGGC-1,1,"Adipocytes","Sample2"
Sample2_ACCTACCGTACAACGG-1,3.17340558787198,"Vascular and perivascular cells","Sample2"
Sample2_ACCTACCGTAGTTCCA-1,1,"Adipocytes","Sample2"
Sample2_ACCTACCTCATAGAGA-1,1,"Adipocytes","Sample2"
Sample2_ACCTACCTCTCAACCC-1,1,"Adipocytes","Sample2"
Sample2_ACCTGAAAGAATTGCA-1,2.30748695630875,"Adipocytes","Sample2"
Sample2_ACCTGAAAGACTGGGT-1,1,"Adipocytes","Sample2"
Sample2_ACCTGAAAGGATTTGA-1,1,"Adipocytes","Sample2"
Sample2_ACCTGAAAGTAAACGT-1,1,"Adipocytes","Sample2"
Sample2_ACCTGAAAGTAACGTA-1,1,"Adipocytes","Sample2"
Sample2_ACCTGAACAAGGGTCA-1,1,"Adipocytes","Sample2"
Sample2_ACCTGAACAAGTGCTT-1,1,"Adipocytes","Sample2"
Sample2_ACCTGAACACATAACC-1,1,"Adipocytes","Sample2"
Sample2_ACCTGAACACGAAGAC-1,1,"Adipocytes","Sample2"
Sample2_ACCTGAAGTCGGTGTC-1,1,"Adipocytes","Sample2"
Sample2_ACCTGAAGTGTTCGAT-1,1,"Adipocytes","Sample2"
Sample2_ACCTGTCAGCGTGTCC-1,1,"Adipocytes","Sample2"
Sample2_ACCTGTCCAGATACTC-1,1,"Adipocytes","Sample2"
Sample2_ACCTGTCCAGTCAACT-1,1,"Adipocytes","Sample2"
Sample2_ACCTGTCGTCAAGGCA-1,1,"Vascular and perivascular cells","Sample2"
Sample2_ACCTGTCTCTCAAAGC-1,1,"Adipocytes","Sample2"
Sample2_ACCTGTCTCTGGGCCA-1,1,"Adipocytes","Sample2"
Sample2_ACGATCACAACTGCCG-1,1,"Adipocytes","Sample2"
Sample2_ACGATCACAAGATCCT-1,1,"Adipocytes","Sample2"
Sample2_ACGATCACATAGGAGC-1,1,"Adipocytes","Sample2"
Sample2_ACGATCAGTCACAGAG-1,1,"Vascular and perivascular cells","Sample2"
Sample2_ACGATCATCACAATGC-1,1,"Adipocytes","Sample2"
Sample2_ACGATCATCCTAGCCT-1,1,"Stromal cells","Sample2"
Sample2_ACGATCATCGGTGAAG-1,1,"Adipocytes","Sample2"
Sample2_ACGATGTAGGGAGAAT-1,1,"Adipocytes","Sample2"
Sample2_ACGATGTCAAGTCCCG-1,4.52806058574208,"Vascular and perivascular cells","Sample2"
Sample2_ACGATGTCAGGTTCAT-1,1,"Adipocytes","Sample2"
Sample2_ACGATGTGTACGATGG-1,1,"Adipocytes","Sample2"
Sample2_ACGATGTGTCCTATAG-1,2.93047041241648,"Adipocytes","Sample2"
Sample2_ACGATGTGTCTAGGCC-1,1,"Adipocytes","Sample2"
Sample2_ACGATGTGTGAGAGGG-1,1,"Adipocytes","Sample2"
Sample2_ACGATGTGTTAGGACG-1,1,"Vascular and perivascular cells","Sample2"
Sample2_ACGATGTTCTCCTGTG-1,1,"Adipocytes","Sample2"
Sample2_ACGATGTTCTTACTGT-1,1,"Adipocytes","Sample2"
Sample2_ACGCACGAGCCAGAGT-1,1,"Adipocytes","Sample2"
Sample2_ACGCACGAGCTCTGTA-1,1,"Adipocytes","Sample2"
Sample2_ACGCACGAGGCAGGTT-1,1,"Adipocytes","Sample2"
Sample2_ACGCACGCAAATACAG-1,3.29407948325888,"Adipocytes","Sample2"
Sample2_ACGCACGCAATCGCGC-1,1,"Adipocytes","Sample2"
Sample2_ACGCACGCAGGCTCTG-1,1,"Adipocytes","Sample2"
Sample2_ACGCACGCATGAGGGT-1,2.98695148479768,"Stromal cells","Sample2"
Sample2_ACGCACGGTAGGGTAC-1,2.01498587419523,"Adipocytes","Sample2"
Sample2_ACGCACGGTATTCTCT-1,1,"Adipocytes","Sample2"
Sample2_ACGCACGGTGCACATT-1,4.16141526986645,"Vascular and perivascular cells","Sample2"
Sample2_ACGCACGTCGGCTTGG-1,1,"Adipocytes","Sample2"
Sample2_ACGCACGTCTCGAACA-1,1,"Adipocytes","Sample2"
Sample2_ACGGAAGAGATGATTG-1,1,"Adipocytes","Sample2"
Sample2_ACGGAAGAGATTGACA-1,1,"Immune cells","Sample2"
Sample2_ACGGAAGCAGAGAATT-1,1,"Adipocytes","Sample2"
Sample2_ACGGAAGCATACAGCT-1,1,"Adipocytes","Sample2"
Sample2_ACGGAAGGTCCCAAAT-1,1,"Immune cells","Sample2"
Sample2_ACGGAAGTCACTTATC-1,2.37887794773555,"Adipocytes","Sample2"
Sample2_ACGGAAGTCGGACGTC-1,2.30965515079819,"Adipocytes","Sample2"
Sample2_ACGGGTCAGGCCACCT-1,1,"Adipocytes","Sample2"
Sample2_ACGGGTCCAGAAATTG-1,1,"Adipocytes","Sample2"
Sample2_ACGGGTCCAGCGTATT-1,1,"Adipocytes","Sample2"
Sample2_ACGGGTCCAGCGTGAA-1,1,"Immune cells","Sample2"
Sample2_ACGGGTCCATGGCCAC-1,1,"Adipocytes","Sample2"
Sample2_ACGGGTCGTCAAGTTC-1,1,"Adipocytes","Sample2"
Sample2_ACGGGTCTCAGACCGC-1,1,"Adipocytes","Sample2"
Sample2_ACGGGTCTCAGCCTTC-1,1,"Adipocytes","Sample2"
Sample2_ACGGGTCTCCGACAGC-1,1,"Adipocytes","Sample2"
Sample2_ACGGGTCTCCGCTGTT-1,1,"Stromal cells","Sample2"
Sample2_ACGGGTCTCGAGAGAC-1,1,"Adipocytes","Sample2"
Sample2_ACGGTCGAGCCTTTCC-1,1,"Adipocytes","Sample2"
Sample2_ACGGTCGAGGAAAGTG-1,1,"Adipocytes","Sample2"
Sample2_ACGGTCGAGGTCTTTG-1,2.81763797610274,"Adipocytes","Sample2"
Sample2_ACGGTCGAGTCAGAGC-1,1,"Adipocytes","Sample2"
Sample2_ACGGTCGAGTCGTTAC-1,1,"Adipocytes","Sample2"
Sample2_ACGGTCGCAGCTGCCA-1,1,"Adipocytes","Sample2"
Sample2_ACGGTCGCATGTGCCG-1,1,"Adipocytes","Sample2"
Sample2_ACGGTCGGTATGATCC-1,1,"Immune cells","Sample2"
Sample2_ACGGTCGGTCACGCTG-1,1,"Immune cells","Sample2"
Sample2_ACGGTCGGTCTGTCCT-1,1,"Adipocytes","Sample2"
Sample2_ACGGTCGGTGGATACG-1,1,"Adipocytes","Sample2"
Sample2_ACGGTCGGTGTTACAC-1,1,"Adipocytes","Sample2"
Sample2_ACGGTCGGTTACGCCG-1,1,"Stromal cells","Sample2"
Sample2_ACGGTCGTCCGTGTAA-1,4.23319426230277,"Immune cells","Sample2"
Sample2_ACGGTCGTCGGAAACG-1,1,"Immune cells","Sample2"
Sample2_ACGGTTAAGAGCATTA-1,1,"Adipocytes","Sample2"
Sample2_ACGGTTAAGCCAAGTG-1,1,"Adipocytes","Sample2"
Sample2_ACGGTTACACATATGC-1,1,"Adipocytes","Sample2"
Sample2_ACGGTTATCCGTATGA-1,1,"Adipocytes","Sample2"
Sample2_ACGTAACAGTAGACCG-1,1,"Vascular and perivascular cells","Sample2"
Sample2_ACGTAACCAAATCAGA-1,1,"Adipocytes","Sample2"
Sample2_ACGTAACCAATTCTCT-1,1,"Adipocytes","Sample2"
Sample2_ACGTAACCAGTTTCGA-1,1,"Adipocytes","Sample2"
Sample2_ACGTAACCATAGACTC-1,1,"Adipocytes","Sample2"
Sample2_ACGTAACGTCCCTGAG-1,1,"Adipocytes","Sample2"
Sample2_ACGTAACGTCTCAGGC-1,1,"Adipocytes","Sample2"
Sample2_ACGTAACTCCCAACTC-1,1,"Adipocytes","Sample2"
Sample2_ACGTAACTCTACTATC-1,2.15660568467706,"Adipocytes","Sample2"
Sample2_ACGTAACTCTCCGAGG-1,1,"Stromal cells","Sample2"
Sample2_ACGTACAAGAGCAAGA-1,1,"Adipocytes","Sample2"
Sample2_ACGTACAAGGGAGAAT-1,1,"Adipocytes","Sample2"
Sample2_ACGTACAAGGTAGGCT-1,1,"Adipocytes","Sample2"
Sample2_ACGTACAAGTATTAGG-1,1,"Adipocytes","Sample2"
Sample2_ACGTACACAACTTGCA-1,1,"Adipocytes","Sample2"
Sample2_ACGTACAGTAGCTTGT-1,1,"Adipocytes","Sample2"
Sample2_ACGTACAGTTCTCTCG-1,1,"Adipocytes","Sample2"
Sample2_ACGTACATCAACTGAC-1,1,"Immune cells","Sample2"
Sample2_ACGTACATCACCGCTT-1,1,"Adipocytes","Sample2"
Sample2_ACGTACATCGCGATCG-1,1,"Adipocytes","Sample2"
Sample2_ACGTAGTAGCAGATAT-1,1,"Adipocytes","Sample2"
Sample2_ACGTAGTAGCGTGCTC-1,1,"Adipocytes","Sample2"
Sample2_ACGTAGTAGGGTAATT-1,1,"Adipocytes","Sample2"
Sample2_ACGTAGTCAACCGGAA-1,1,"Adipocytes","Sample2"
Sample2_ACGTAGTCACAAATCC-1,1,"Vascular and perivascular cells","Sample2"
Sample2_ACGTAGTCAGCTGAAG-1,1,"Adipocytes","Sample2"
Sample2_ACGTAGTCATCCTTCG-1,2.47537638654094,"Adipocytes","Sample2"
Sample2_ACGTAGTGTCTGTGGC-1,1,"Adipocytes","Sample2"
Sample2_ACGTAGTGTGAACTAA-1,1,"Adipocytes","Sample2"
Sample2_ACGTAGTGTGTTCGAT-1,2.70852199121254,"Adipocytes","Sample2"
Sample2_ACGTAGTGTTTAGACC-1,1,"Stromal cells","Sample2"
Sample2_ACGTAGTTCCAAGAGG-1,1,"Adipocytes","Sample2"
Sample2_ACGTCCTAGTCGAATA-1,1,"Adipocytes","Sample2"
Sample2_ACGTCCTCAAAGACGC-1,1,"Adipocytes","Sample2"
Sample2_ACGTCCTCAGCGTAGA-1,2.24637135522961,"Adipocytes","Sample2"
Sample2_ACGTCCTGTTGTACGT-1,1,"Adipocytes","Sample2"
Sample2_ACGTCCTTCCGGTTCT-1,1,"Stromal cells","Sample2"
Sample2_ACGTCCTTCGCTGATA-1,2.47278039005436,"Adipocytes","Sample2"
Sample2_ACGTTCCAGAACTCCT-1,1,"Adipocytes","Sample2"
Sample2_ACGTTCCAGTGAACAT-1,1,"Adipocytes","Sample2"
Sample2_ACGTTCCCAAGTGGTG-1,1,"Adipocytes","Sample2"
Sample2_ACGTTCCCACAAAGCG-1,1,"Adipocytes","Sample2"
Sample2_ACGTTCCCACCGGAAA-1,1,"Adipocytes","Sample2"
Sample2_ACGTTCCCATTAAGCC-1,1,"Adipocytes","Sample2"
Sample2_ACGTTCCGTCCCTAAA-1,1,"Adipocytes","Sample2"
Sample2_ACGTTCCGTGCTTCAA-1,1,"Adipocytes","Sample2"
Sample2_ACGTTCCGTTGCTGAT-1,1.88245757664384,"Adipocytes","Sample2"
Sample2_ACGTTCCTCACATTGG-1,1,"Adipocytes","Sample2"
Sample2_ACGTTCCTCTTACGGA-1,1,"Adipocytes","Sample2"
Sample2_ACTACGAAGAGGGCGA-1,1,"Adipocytes","Sample2"
Sample2_ACTACGAAGCAGTACG-1,1,"Adipocytes","Sample2"
Sample2_ACTACGACAAGCACCC-1,1,"Adipocytes","Sample2"
Sample2_ACTACGATCCACGGAC-1,1,"Adipocytes","Sample2"
Sample2_ACTATCTAGATGCAGC-1,1.93974652358307,"Vascular and perivascular cells","Sample2"
Sample2_ACTATCTAGCACCAGA-1,1,"Adipocytes","Sample2"
Sample2_ACTATCTAGTGCTCGC-1,1,"Adipocytes","Sample2"
Sample2_ACTATCTCAGCGTTTA-1,1,"Adipocytes","Sample2"
Sample2_ACTATCTGTACGAGCA-1,1,"Adipocytes","Sample2"
Sample2_ACTATCTGTGCCTGCA-1,1,"Adipocytes","Sample2"
Sample2_ACTATCTGTGGGCTCT-1,1,"Adipocytes","Sample2"
Sample2_ACTATCTTCTAGAGCT-1,2.46454477007521,"Adipocytes","Sample2"
Sample2_ACTATGGAGAATAACC-1,1,"Adipocytes","Sample2"
Sample2_ACTATGGCAAGCGATG-1,1,"Adipocytes","Sample2"
Sample2_ACTATGGCACAGACGA-1,1,"Adipocytes","Sample2"
Sample2_ACTATGGCACCAGTAT-1,1,"Adipocytes","Sample2"
Sample2_ACTATGGCACGGATCC-1,1,"Adipocytes","Sample2"
Sample2_ACTATGGCAGTTGTCA-1,1,"Adipocytes","Sample2"
Sample2_ACTATGGCATCGGAAG-1,2.72047038548075,"Adipocytes","Sample2"
Sample2_ACTATGGGTTTGAAAG-1,2.04905202652828,"Adipocytes","Sample2"
Sample2_ACTATGGTCCCAGGCA-1,1,"Adipocytes","Sample2"
Sample2_ACTATGGTCTATACTC-1,1,"Adipocytes","Sample2"
Sample2_ACTATTCAGGTAACTA-1,1,"Immune cells","Sample2"
Sample2_ACTATTCAGTCAAGCG-1,2.82764235530237,"Adipocytes","Sample2"
Sample2_ACTATTCAGTCATTGC-1,1,"Adipocytes","Sample2"
Sample2_ACTATTCCAACCGATT-1,1,"Adipocytes","Sample2"
Sample2_ACTATTCCACGAGGAT-1,1,"Adipocytes","Sample2"
Sample2_ACTATTCCAGAGGACT-1,1,"Adipocytes","Sample2"
Sample2_ACTATTCGTACCAGAG-1,1,"Adipocytes","Sample2"
Sample2_ACTATTCTCATTGGTG-1,1,"Vascular and perivascular cells","Sample2"
Sample2_ACTCCCAAGGTGAGCT-1,3.13830342727393,"Stromal cells","Sample2"
Sample2_ACTCCCACAACACGTT-1,1,"Adipocytes","Sample2"
Sample2_ACTCCCAGTAGGAGTC-1,1,"Adipocytes","Sample2"
Sample2_ACTCCCAGTGCAACAG-1,1,"Adipocytes","Sample2"
Sample2_ACTCCCATCCCAGGAC-1,1,"Adipocytes","Sample2"
Sample2_ACTCCCATCGTGTGGC-1,1,"Adipocytes","Sample2"
Sample2_ACTCCCATCTGGCTGG-1,2.17856846495233,"Adipocytes","Sample2"
Sample2_ACTCCCATCTTACCAT-1,1,"Vascular and perivascular cells","Sample2"
Sample2_ACTCTCGAGCAGTCTT-1,1,"Vascular and perivascular cells","Sample2"
Sample2_ACTCTCGAGGCCTGAA-1,1,"Adipocytes","Sample2"
Sample2_ACTCTCGAGGCGCTCT-1,1,"Adipocytes","Sample2"
Sample2_ACTCTCGAGGGCTTCC-1,1,"Adipocytes","Sample2"
Sample2_ACTCTCGAGGTTGGAC-1,1,"Adipocytes","Sample2"
Sample2_ACTCTCGAGTAAATGC-1,1,"Adipocytes","Sample2"
Sample2_ACTCTCGAGTGATTCC-1,1,"Adipocytes","Sample2"
Sample2_ACTCTCGCACGGTGAA-1,1,"Adipocytes","Sample2"
Sample2_ACTCTCGGTCTTAGTG-1,1,"Adipocytes","Sample2"
Sample2_ACTCTCGGTGACCTGC-1,1,"Adipocytes","Sample2"
Sample2_ACTCTCGGTTAAGCAA-1,1,"Adipocytes","Sample2"
Sample2_ACTCTCGGTTCGTTCC-1,1,"Adipocytes","Sample2"
Sample2_ACTCTCGTCATCGGGC-1,1,"Adipocytes","Sample2"
Sample2_ACTCTCGTCGCTAGCG-1,1,"Adipocytes","Sample2"
Sample2_ACTCTCGTCTGACAGT-1,1,"Adipocytes","Sample2"
Sample2_ACTGATGAGCGGTAAC-1,1,"Adipocytes","Sample2"
Sample2_ACTGATGGTGTCCATA-1,1,"Stromal cells","Sample2"
Sample2_ACTGATGTCAAAGGAT-1,1,"Adipocytes","Sample2"
Sample2_ACTGATGTCCATCGTC-1,1,"Adipocytes","Sample2"
Sample2_ACTGATGTCCTCCACA-1,1,"Adipocytes","Sample2"
Sample2_ACTGATGTCGCAGTTA-1,1,"Adipocytes","Sample2"
Sample2_ACTGATGTCTGCCTCA-1,1,"Vascular and perivascular cells","Sample2"
Sample2_ACTGCAAAGATCCCGC-1,3.30592188645848,"Immune cells","Sample2"
Sample2_ACTGCAAAGGGTTGCA-1,1,"Adipocytes","Sample2"
Sample2_ACTGCAAAGTCATCCA-1,1,"Adipocytes","Sample2"
Sample2_ACTGCAACACTCTAGA-1,1,"Vascular and perivascular cells","Sample2"
Sample2_ACTGCAACAGAAATTG-1,1,"Adipocytes","Sample2"
Sample2_ACTGCAACATGTTCAG-1,1,"Adipocytes","Sample2"
Sample2_ACTGCAAGTTAGGGTG-1,1,"Stromal cells","Sample2"
Sample2_ACTGCAATCATATGGC-1,1,"Adipocytes","Sample2"
Sample2_ACTGCAATCTCAAAGC-1,1,"Vascular and perivascular cells","Sample2"
Sample2_ACTGTCCAGACAGCTG-1,1,"Adipocytes","Sample2"
Sample2_ACTGTCCAGACATAAC-1,1,"Adipocytes","Sample2"
Sample2_ACTGTCCAGCGATCGA-1,1,"Adipocytes","Sample2"
Sample2_ACTGTCCAGCGTATAA-1,1,"Stromal cells","Sample2"
Sample2_ACTGTCCAGGTTGGTG-1,1,"Adipocytes","Sample2"
Sample2_ACTGTCCCAACCAATC-1,1,"Adipocytes","Sample2"
Sample2_ACTGTCCCACTTGTCC-1,1,"Adipocytes","Sample2"
Sample2_ACTGTCCGTCATAACC-1,2.42086570518498,"Stromal cells","Sample2"
Sample2_ACTGTCCGTCCCTGTT-1,2.12629287208586,"Adipocytes","Sample2"
Sample2_ACTGTCCGTTAAGCAA-1,1,"Stromal cells","Sample2"
Sample2_ACTGTCCGTTCCTAGA-1,1,"Adipocytes","Sample2"
Sample2_ACTGTCCGTTGGCCGT-1,1,"Adipocytes","Sample2"
Sample2_ACTGTCCTCTTCCAGC-1,1,"Adipocytes","Sample2"
Sample2_ACTGTGAAGACCACGA-1,1,"Adipocytes","Sample2"
Sample2_ACTGTGAAGACCTGGA-1,2.62957827162262,"Adipocytes","Sample2"
Sample2_ACTGTGAAGCAGAAAG-1,1,"Adipocytes","Sample2"
Sample2_ACTGTGAAGCGAGGAG-1,1,"Adipocytes","Sample2"
Sample2_ACTGTGACATATTCGG-1,1,"Adipocytes","Sample2"
Sample2_ACTGTGACATCTAACG-1,1,"Adipocytes","Sample2"
Sample2_ACTGTGAGTAACATGA-1,1,"Stromal cells","Sample2"
Sample2_ACTGTGATCAAATGAG-1,1,"Vascular and perivascular cells","Sample2"
Sample2_ACTGTGATCCCACAGG-1,1,"Adipocytes","Sample2"
Sample2_ACTGTGATCCTACTGC-1,1,"Adipocytes","Sample2"
Sample2_ACTGTGATCGCATGAT-1,1,"Adipocytes","Sample2"
Sample2_ACTGTGATCTTACGTT-1,1,"Adipocytes","Sample2"
Sample2_ACTTAGGAGGGTGAGG-1,1,"Adipocytes","Sample2"
Sample2_ACTTAGGAGTTCCTGA-1,3.21848185153062,"Adipocytes","Sample2"
Sample2_ACTTAGGCAGCCGTCA-1,1,"Vascular and perivascular cells","Sample2"
Sample2_ACTTAGGCATCAGTCA-1,1,"Adipocytes","Sample2"
Sample2_ACTTAGGCATGGGATG-1,1,"Adipocytes","Sample2"
Sample2_ACTTAGGGTACTAAGA-1,1,"Adipocytes","Sample2"
Sample2_ACTTAGGTCCAAGGGA-1,1,"Adipocytes","Sample2"
Sample2_ACTTAGGTCCCGGTAG-1,1,"Adipocytes","Sample2"
Sample2_ACTTAGGTCGCGTTTC-1,1,"Adipocytes","Sample2"
Sample2_ACTTAGGTCGGCTGAC-1,1,"Adipocytes","Sample2"
Sample2_ACTTAGGTCTGGCCTT-1,2.84942857412342,"Adipocytes","Sample2"
Sample2_ACTTATCAGACCATTC-1,1,"Adipocytes","Sample2"
Sample2_ACTTATCAGCCAAGCA-1,1,"Adipocytes","Sample2"
Sample2_ACTTATCAGGATCACG-1,1,"Adipocytes","Sample2"
Sample2_ACTTATCCAATTTCCT-1,1,"Adipocytes","Sample2"
Sample2_ACTTATCGTAGAAACT-1,3.2015026587273,"Adipocytes","Sample2"
Sample2_ACTTATCGTCGTGCCA-1,2.4699371549693,"Adipocytes","Sample2"
Sample2_ACTTATCGTTAGCTAC-1,2.71074671329099,"Adipocytes","Sample2"
Sample2_ACTTATCGTTTGGGAG-1,1,"Vascular and perivascular cells","Sample2"
Sample2_ACTTATCTCGAACTCA-1,1,"Adipocytes","Sample2"
Sample2_ACTTCCGAGGCTATCT-1,1,"Adipocytes","Sample2"
Sample2_ACTTCCGAGGCTCTAT-1,2.03527152460167,"Adipocytes","Sample2"
Sample2_ACTTCCGAGGTTACAA-1,1,"Adipocytes","Sample2"
Sample2_ACTTCCGCATACCAGT-1,1,"Adipocytes","Sample2"
Sample2_ACTTCCGGTCTCCCTA-1,1,"Adipocytes","Sample2"
Sample2_ACTTCCGGTTCCTAAG-1,1.8163853092623,"Adipocytes","Sample2"
Sample2_ACTTCCGTCATAGAGA-1,1,"Vascular and perivascular cells","Sample2"
Sample2_ACTTCCGTCCGAAGGA-1,1,"Adipocytes","Sample2"
Sample2_ACTTCGCAGCTCCATA-1,1,"Vascular and perivascular cells","Sample2"
Sample2_ACTTCGCAGTCGCCCA-1,1,"Adipocytes","Sample2"
Sample2_ACTTCGCAGTGTCATC-1,1,"Adipocytes","Sample2"
Sample2_ACTTCGCCAACCAATC-1,1,"Adipocytes","Sample2"
Sample2_ACTTCGCGTAACATCC-1,2.35874010202382,"Adipocytes","Sample2"
Sample2_ACTTCGCGTTCCAGGC-1,1,"Adipocytes","Sample2"
Sample2_ACTTCGCGTTCTCGCT-1,2.17592742374242,"Adipocytes","Sample2"
Sample2_ACTTTCAAGCTGAGTG-1,1,"Adipocytes","Sample2"
Sample2_ACTTTCAAGGACAACC-1,1,"Adipocytes","Sample2"
Sample2_ACTTTCAAGGCTAACG-1,1,"Adipocytes","Sample2"
Sample2_ACTTTCAAGGTGCCTC-1,1,"Adipocytes","Sample2"
Sample2_ACTTTCACATGACTCA-1,1,"Adipocytes","Sample2"
Sample2_ACTTTCACATGGCCAC-1,1,"Adipocytes","Sample2"
Sample2_ACTTTCAGTGTTGCCG-1,1,"Adipocytes","Sample2"
Sample2_ACTTTCATCCGTACGG-1,1.71451132456116,"Adipocytes","Sample2"
Sample2_ACTTTCATCCTATGGA-1,1,"Adipocytes","Sample2"
Sample2_ACTTTGTAGAGCTGAC-1,3.23956666872002,"Vascular and perivascular cells","Sample2"
Sample2_ACTTTGTAGAGGATGA-1,1,"Adipocytes","Sample2"
Sample2_ACTTTGTAGCGTATAA-1,1,"Adipocytes","Sample2"
Sample2_ACTTTGTCAAGACGGT-1,1,"Vascular and perivascular cells","Sample2"
Sample2_ACTTTGTCACTACTTT-1,1,"Adipocytes","Sample2"
Sample2_ACTTTGTCATAATCGC-1,2.11805017129161,"Adipocytes","Sample2"
Sample2_ACTTTGTCATTGACAC-1,1,"Adipocytes","Sample2"
Sample2_ACTTTGTGTACCTTCC-1,1,"Adipocytes","Sample2"
Sample2_ACTTTGTGTACTAGCT-1,1,"Vascular and perivascular cells","Sample2"
Sample2_ACTTTGTGTCAACATC-1,1,"Stromal cells","Sample2"
Sample2_ACTTTGTGTGGACCTC-1,1,"Adipocytes","Sample2"
Sample2_ACTTTGTGTGGCTTAT-1,1,"Adipocytes","Sample2"
Sample2_ACTTTGTGTTCCAAAC-1,1,"Adipocytes","Sample2"
Sample2_ACTTTGTTCACCATCC-1,2.31640896555967,"Immune cells","Sample2"
Sample2_ACTTTGTTCATTACGG-1,1,"Adipocytes","Sample2"
Sample2_ACTTTGTTCGCAAGAG-1,1,"Adipocytes","Sample2"
Sample2_AGAAATGAGAGAGCAA-1,2.3936137675001,"Adipocytes","Sample2"
Sample2_AGAAATGAGATACAGT-1,1,"Vascular and perivascular cells","Sample2"
Sample2_AGAAATGAGTCCGCCA-1,1,"Adipocytes","Sample2"
Sample2_AGAAATGGTCGATTCA-1,1,"Adipocytes","Sample2"
Sample2_AGAAATGGTCTTCTAT-1,1,"Vascular and perivascular cells","Sample2"
Sample2_AGAAATGGTGTTTCTT-1,1,"Adipocytes","Sample2"
Sample2_AGAAATGTCATTCGTT-1,1,"Adipocytes","Sample2"
Sample2_AGAAATGTCCTCGCAT-1,1,"Immune cells","Sample2"
Sample2_AGAAATGTCGTACACA-1,1,"Adipocytes","Sample2"
Sample2_AGAAATGTCTGTCGCT-1,1,"Adipocytes","Sample2"
Sample2_AGAACAAAGTATAGGT-1,1,"Adipocytes","Sample2"
Sample2_AGAACAAAGTATGGAT-1,1,"Adipocytes","Sample2"
Sample2_AGAACAAAGTCCTACA-1,1,"Vascular and perivascular cells","Sample2"
Sample2_AGAACAACAAACCGGA-1,1,"Adipocytes","Sample2"
Sample2_AGAACAACATAGATGA-1,1,"Adipocytes","Sample2"
Sample2_AGAACAAGTGTTACTG-1,1,"Adipocytes","Sample2"
Sample2_AGAACAATCACACCCT-1,1,"Adipocytes","Sample2"
Sample2_AGAACAATCCACACCT-1,1,"Vascular and perivascular cells","Sample2"
Sample2_AGAACAATCCACCTCA-1,1,"Adipocytes","Sample2"
Sample2_AGAACAATCCCGAAAT-1,1,"Adipocytes","Sample2"
Sample2_AGAACAATCGCCATAA-1,1,"Adipocytes","Sample2"
Sample2_AGAACCTAGACTTCCA-1,1,"Adipocytes","Sample2"
Sample2_AGAACCTAGCGCAATG-1,2.75166176372084,"Adipocytes","Sample2"
Sample2_AGAACCTAGCTTAGTC-1,1,"Adipocytes","Sample2"
Sample2_AGAACCTCATGGCTGC-1,1,"Adipocytes","Sample2"
Sample2_AGAACCTGTAACGGTG-1,1,"Stromal cells","Sample2"
Sample2_AGAACCTGTCAGACGA-1,1,"Adipocytes","Sample2"
Sample2_AGAACCTGTCCAGAAG-1,1,"Adipocytes","Sample2"
Sample2_AGAACCTTCATTGCGA-1,1,"Adipocytes","Sample2"
Sample2_AGAACCTTCGAGTTGT-1,1,"Stromal cells","Sample2"
Sample2_AGAACCTTCGCAATGT-1,1,"Adipocytes","Sample2"
Sample2_AGAAGCGAGACTTAAG-1,1,"Vascular and perivascular cells","Sample2"
Sample2_AGAAGCGAGCTACGTT-1,1,"Adipocytes","Sample2"
Sample2_AGAAGCGAGGCGAAGG-1,1,"Adipocytes","Sample2"
Sample2_AGAAGCGCAACGAGGT-1,1,"Adipocytes","Sample2"
Sample2_AGAAGCGCAAGCGATG-1,1,"Adipocytes","Sample2"
Sample2_AGAAGCGCAATCTAGC-1,1,"Adipocytes","Sample2"
Sample2_AGAAGCGCACTTGGCG-1,2.23432360154957,"Adipocytes","Sample2"
Sample2_AGAAGCGCATGGGCAA-1,1,"Adipocytes","Sample2"
Sample2_AGAAGTACAAACAGGC-1,1,"Adipocytes","Sample2"
Sample2_AGAAGTACAAAGAACT-1,1,"Adipocytes","Sample2"
Sample2_AGAAGTACAATGGCAG-1,1,"Adipocytes","Sample2"
Sample2_AGAAGTACACCAAAGG-1,1,"Adipocytes","Sample2"
Sample2_AGAAGTAGTGGCAGAT-1,1,"Adipocytes","Sample2"
Sample2_AGAAGTATCCTATTTG-1,1,"Adipocytes","Sample2"
Sample2_AGAAGTATCGCCTAGG-1,1,"Adipocytes","Sample2"
Sample2_AGACAAAAGCAGCAGT-1,1,"Adipocytes","Sample2"
Sample2_AGACAAAAGTACCATC-1,1,"Adipocytes","Sample2"
Sample2_AGACAAACAATTTCGG-1,1,"Adipocytes","Sample2"
Sample2_AGACAAACAGCGATTT-1,1,"Adipocytes","Sample2"
Sample2_AGACAAACATCTCATT-1,1,"Adipocytes","Sample2"
Sample2_AGACAAACATGTTTGG-1,1,"Adipocytes","Sample2"
Sample2_AGACAAAGTAACGCGA-1,1,"Adipocytes","Sample2"
Sample2_AGACAAAGTCGTCATA-1,1,"Adipocytes","Sample2"
Sample2_AGACAAATCAAAGACA-1,1,"Adipocytes","Sample2"
Sample2_AGACAAATCGTTGTGA-1,1,"Immune cells","Sample2"
Sample2_AGACAAATCTGGCCAG-1,2.53592988927468,"Adipocytes","Sample2"
Sample2_AGACACTAGCATACTC-1,1,"Adipocytes","Sample2"
Sample2_AGACACTAGCATAGGC-1,1,"Adipocytes","Sample2"
Sample2_AGACACTAGCTAGAAT-1,2.20654560424821,"Adipocytes","Sample2"
Sample2_AGACACTAGGTAAGAG-1,1,"Adipocytes","Sample2"
Sample2_AGACACTCATTGCCGG-1,1,"Vascular and perivascular cells","Sample2"
Sample2_AGACACTGTAGTGGCA-1,1,"Adipocytes","Sample2"
Sample2_AGACACTGTGCCCAGT-1,1,"Adipocytes","Sample2"
Sample2_AGACACTGTTAGAAAC-1,1,"Adipocytes","Sample2"
Sample2_AGACACTTCATAAGGA-1,1,"Immune cells","Sample2"
Sample2_AGACACTTCGCTATTT-1,1,"Adipocytes","Sample2"
Sample2_AGACACTTCTATTTCG-1,1,"Adipocytes","Sample2"
Sample2_AGACAGGAGAGGGCGA-1,1,"Adipocytes","Sample2"
Sample2_AGACAGGAGGGCATGT-1,1,"Adipocytes","Sample2"
Sample2_AGACAGGAGTACAGCG-1,1,"Adipocytes","Sample2"
Sample2_AGACAGGGTAGACAAT-1,1,"Adipocytes","Sample2"
Sample2_AGACAGGGTATCACCA-1,3.94766580891986,"Stromal cells","Sample2"
Sample2_AGACAGGGTTGAGAGC-1,1,"Vascular and perivascular cells","Sample2"
Sample2_AGACAGGTCAACCCGG-1,1,"Stromal cells","Sample2"
Sample2_AGACAGGTCATCGCCT-1,1,"Adipocytes","Sample2"
Sample2_AGACAGGTCCACGAAT-1,3.68584140036154,"Immune cells","Sample2"
Sample2_AGACAGGTCCTAAGTG-1,1,"Adipocytes","Sample2"
Sample2_AGACAGGTCGCCGTGA-1,1,"Immune cells","Sample2"
Sample2_AGACAGGTCTAGCCTC-1,1,"Adipocytes","Sample2"
Sample2_AGACCATAGAACTCCT-1,1,"Adipocytes","Sample2"
Sample2_AGACCATAGCAATAAC-1,1,"Adipocytes","Sample2"
Sample2_AGACCATCACAATCTG-1,1,"Adipocytes","Sample2"
Sample2_AGACCATCAGAGGGTT-1,1,"Adipocytes","Sample2"
Sample2_AGACCATCATCCTAAG-1,2.59175510246442,"Adipocytes","Sample2"
Sample2_AGACCATGTAAGCAAT-1,1,"Adipocytes","Sample2"
Sample2_AGACCATGTAGACACG-1,1,"Adipocytes","Sample2"
Sample2_AGACCATGTAGTAAGT-1,1,"Adipocytes","Sample2"
Sample2_AGACCATTCAGCCCAG-1,1,"Adipocytes","Sample2"
Sample2_AGACCCGAGGCATCAG-1,2.42805440633831,"Adipocytes","Sample2"
Sample2_AGACCCGAGTTGGAGC-1,1,"Adipocytes","Sample2"
Sample2_AGACCCGCACTGTGAT-1,1,"Adipocytes","Sample2"
Sample2_AGACCCGCAGAGTGAC-1,2.56939221091629,"Adipocytes","Sample2"
Sample2_AGACCCGGTAAGTCAA-1,1,"Adipocytes","Sample2"
Sample2_AGACCCGTCCTTTGAT-1,1,"Adipocytes","Sample2"
Sample2_AGACCCGTCTCACTCG-1,2.64661018821537,"Immune cells","Sample2"
Sample2_AGACTCAAGATTCGAA-1,1,"Adipocytes","Sample2"
Sample2_AGACTCAAGCTTCTAG-1,1,"Adipocytes","Sample2"
Sample2_AGACTCAAGGCAGGTT-1,1,"Adipocytes","Sample2"
Sample2_AGACTCAAGTAATACG-1,1,"Adipocytes","Sample2"
Sample2_AGACTCACAGCTGTAT-1,1,"Vascular and perivascular cells","Sample2"
Sample2_AGACTCATCCCATACC-1,2.1093940642714,"Adipocytes","Sample2"
Sample2_AGACTCATCCGGTAGC-1,1,"Adipocytes","Sample2"
Sample2_AGACTCATCGAACGGA-1,1,"Adipocytes","Sample2"
Sample2_AGAGAATAGGAACTAT-1,1,"Adipocytes","Sample2"
Sample2_AGAGAATCACCGTACG-1,1,"Adipocytes","Sample2"
Sample2_AGAGAATCAGGTGTGA-1,2.50903553611811,"Adipocytes","Sample2"
Sample2_AGAGAATCATCTCCCA-1,1,"Adipocytes","Sample2"
Sample2_AGAGAATGTCAAGTTC-1,1,"Adipocytes","Sample2"
Sample2_AGAGAATGTTATCCAG-1,1,"Adipocytes","Sample2"
Sample2_AGAGAATGTTCTAACG-1,1,"Adipocytes","Sample2"
Sample2_AGAGAATGTTGTTGAC-1,1,"Adipocytes","Sample2"
Sample2_AGAGAATGTTTCCCAC-1,1,"Adipocytes","Sample2"
Sample2_AGAGAATTCAAGCGTT-1,1,"Adipocytes","Sample2"
Sample2_AGAGAATTCCTATGGA-1,1,"Adipocytes","Sample2"
Sample2_AGAGAATTCTGTCCCA-1,1,"Adipocytes","Sample2"
Sample2_AGAGAGCAGGCACTCC-1,1,"Adipocytes","Sample2"
Sample2_AGAGAGCAGGGAACAA-1,1,"Adipocytes","Sample2"
Sample2_AGAGAGCAGTCTGTAC-1,1,"Adipocytes","Sample2"
Sample2_AGAGAGCCATGGGAAC-1,1,"Adipocytes","Sample2"
Sample2_AGAGAGCTCCTACGGG-1,1,"Adipocytes","Sample2"
Sample2_AGAGCAGAGCAACAGC-1,1,"Adipocytes","Sample2"
Sample2_AGAGCAGAGCGCACAA-1,1,"Adipocytes","Sample2"
Sample2_AGAGCAGCAAGTGACG-1,1,"Adipocytes","Sample2"
Sample2_AGAGCAGCAGCGTTGC-1,1,"Adipocytes","Sample2"
Sample2_AGAGCAGCAGGGCTTC-1,1,"Adipocytes","Sample2"
Sample2_AGAGCAGGTTGGTGTT-1,1,"Adipocytes","Sample2"
Sample2_AGAGCAGTCGATACGT-1,1,"Adipocytes","Sample2"
Sample2_AGAGCCCAGGTTCAGG-1,1,"Stromal cells","Sample2"
Sample2_AGAGCCCAGTCATGCT-1,1,"Adipocytes","Sample2"
Sample2_AGAGCCCAGTTACGGG-1,4.13453819291178,"Vascular and perivascular cells","Sample2"
Sample2_AGAGCCCCAACCGCCA-1,2.86080059627647,"Stromal cells","Sample2"
Sample2_AGAGCCCCAACGGCTC-1,1,"Adipocytes","Sample2"
Sample2_AGAGCCCCACAGTGAG-1,2.20818925470487,"Adipocytes","Sample2"
Sample2_AGAGCCCCATCCGAAT-1,1,"Adipocytes","Sample2"
Sample2_AGAGCCCGTCAGTCTA-1,1,"Vascular and perivascular cells","Sample2"
Sample2_AGAGCCCGTTTGTTGG-1,1,"Adipocytes","Sample2"
Sample2_AGAGCCCTCAATCTTC-1,2.26303573531739,"Adipocytes","Sample2"
Sample2_AGAGCCCTCTTCCAGC-1,1,"Adipocytes","Sample2"
Sample2_AGATAGAAGGTTAGTA-1,1,"Adipocytes","Sample2"
Sample2_AGATAGAGTAGTGCGA-1,1,"Adipocytes","Sample2"
Sample2_AGATAGAGTATCGTGT-1,2.69133812362699,"Adipocytes","Sample2"
Sample2_AGATCCAAGCAATTAG-1,1,"Adipocytes","Sample2"
Sample2_AGATCCAAGTCAGGGT-1,1,"Adipocytes","Sample2"
Sample2_AGATCCACAACGGCTC-1,1,"Adipocytes","Sample2"
Sample2_AGATCCACATACCACA-1,1,"Adipocytes","Sample2"
Sample2_AGATCCAGTCCTGGTG-1,1,"Immune cells","Sample2"
Sample2_AGATCCATCAAGAGGC-1,1,"Adipocytes","Sample2"
Sample2_AGATCCATCGCAATGT-1,1,"Vascular and perivascular cells","Sample2"
Sample2_AGATCGTAGATAACGT-1,1,"Adipocytes","Sample2"
Sample2_AGATCGTAGCACCAGA-1,1,"Adipocytes","Sample2"
Sample2_AGATCGTAGCCTTTCC-1,3.56200059012028,"Immune cells","Sample2"
Sample2_AGATCGTAGCTGTACT-1,1,"Adipocytes","Sample2"
Sample2_AGATCGTAGGGACACT-1,1,"Vascular and perivascular cells","Sample2"
Sample2_AGATCGTCACAGCTTA-1,1,"Adipocytes","Sample2"
Sample2_AGATCGTCACCCTGTT-1,1,"Adipocytes","Sample2"
Sample2_AGATCGTCACCTCGTT-1,1,"Adipocytes","Sample2"
Sample2_AGATCGTGTAATGCTC-1,1,"Adipocytes","Sample2"
Sample2_AGATGAAAGGGTTGCA-1,1,"Vascular and perivascular cells","Sample2"
Sample2_AGATGAACACGAAAGC-1,1,"Adipocytes","Sample2"
Sample2_AGATGAACACTGGCCA-1,1,"Adipocytes","Sample2"
Sample2_AGATGAACACTTCATT-1,1,"Adipocytes","Sample2"
Sample2_AGATGAACATCGGTTA-1,4.17867695798944,"Immune cells","Sample2"
Sample2_AGATGAACATCTGCGG-1,3.0643209191297,"Adipocytes","Sample2"
Sample2_AGATGAACATCTGTTT-1,1,"Adipocytes","Sample2"
Sample2_AGATGAAGTGATTCTG-1,1,"Adipocytes","Sample2"
Sample2_AGATGAATCAACTGGT-1,1,"Adipocytes","Sample2"
Sample2_AGATGAATCATTCACT-1,1,"Adipocytes","Sample2"
Sample2_AGATGAATCTCACCCA-1,1,"Adipocytes","Sample2"
Sample2_AGATGCTAGAGCAGAA-1,1,"Adipocytes","Sample2"
Sample2_AGATGCTAGCCGATTT-1,1,"Adipocytes","Sample2"
Sample2_AGATGCTAGGTGCGAT-1,1,"Adipocytes","Sample2"
Sample2_AGATGCTAGTCTAGCT-1,4.24734194735429,"Vascular and perivascular cells","Sample2"
Sample2_AGATGCTCATACCGTA-1,1,"Adipocytes","Sample2"
Sample2_AGATGCTCATGTTCAG-1,1,"Adipocytes","Sample2"
Sample2_AGATGCTTCACTGAAC-1,2.47615728415992,"Adipocytes","Sample2"
Sample2_AGCATCAAGACACACG-1,1,"Adipocytes","Sample2"
Sample2_AGCATCACAAGGTACG-1,1,"Vascular and perivascular cells","Sample2"
Sample2_AGCATCACACAAACGG-1,1,"Adipocytes","Sample2"
Sample2_AGCATCACAGTGGCTC-1,2.25904834431033,"Adipocytes","Sample2"
Sample2_AGCATCACATTACTCT-1,1,"Adipocytes","Sample2"
Sample2_AGCATCAGTAGTTAGA-1,1,"Immune cells","Sample2"
Sample2_AGCATCAGTGACAGCA-1,1,"Adipocytes","Sample2"
Sample2_AGCCAATAGATGACCG-1,1,"Vascular and perivascular cells","Sample2"
Sample2_AGCCAATAGGTGCCAA-1,1,"Adipocytes","Sample2"
Sample2_AGCCAATAGTAGGGTC-1,2.38591947826639,"Adipocytes","Sample2"
Sample2_AGCCAATCAATAGTCC-1,1,"Adipocytes","Sample2"
Sample2_AGCCAATCATGCACTA-1,1,"Adipocytes","Sample2"
Sample2_AGCCAATGTCTACAAC-1,1,"Adipocytes","Sample2"
Sample2_AGCCAATTCAGGACAG-1,1,"Adipocytes","Sample2"
Sample2_AGCCAATTCTCATGCC-1,1,"Adipocytes","Sample2"
Sample2_AGCCACGAGATCCTAC-1,1,"Immune cells","Sample2"
Sample2_AGCCACGCAGGCACAA-1,1,"Stromal cells","Sample2"
Sample2_AGCCACGCATATTCGG-1,1,"Adipocytes","Sample2"
Sample2_AGCCACGGTCCAATCA-1,1,"Stromal cells","Sample2"
Sample2_AGCCACGGTTAGAGAT-1,1,"Adipocytes","Sample2"
Sample2_AGCCACGGTTCTCACC-1,1,"Vascular and perivascular cells","Sample2"
Sample2_AGCCACGTCGTGGGAA-1,1,"Adipocytes","Sample2"
Sample2_AGCCACGTCTGACCCT-1,1,"Adipocytes","Sample2"
Sample2_AGCCAGCAGGATATAC-1,1,"Adipocytes","Sample2"
Sample2_AGCCAGCAGTACCGGA-1,1,"Immune cells","Sample2"
Sample2_AGCCAGCGTACCGGAA-1,1,"Adipocytes","Sample2"
Sample2_AGCCAGCGTTCTATCT-1,1,"Adipocytes","Sample2"
Sample2_AGCCAGCTCCACACCT-1,1,"Adipocytes","Sample2"
Sample2_AGCCAGCTCGTGGCTG-1,1,"Adipocytes","Sample2"
Sample2_AGCGATTAGGATGAGA-1,1,"Adipocytes","Sample2"
Sample2_AGCGATTAGTTGCTCA-1,1,"Adipocytes","Sample2"
Sample2_AGCGATTCAGCTACTA-1,1,"Adipocytes","Sample2"
Sample2_AGCGATTCAGCTGAAG-1,1,"Adipocytes","Sample2"
Sample2_AGCGATTGTTTGAACC-1,1,"Adipocytes","Sample2"
Sample2_AGCGCCAAGAATTGCA-1,1,"Adipocytes","Sample2"
Sample2_AGCGCCACAAACTGCT-1,1,"Adipocytes","Sample2"
Sample2_AGCGCCACATTGAGGG-1,1,"Adipocytes","Sample2"
Sample2_AGCGCCAGTACGAGTG-1,1,"Vascular and perivascular cells","Sample2"
Sample2_AGCGCCAGTCCTCCAT-1,1,"Adipocytes","Sample2"
Sample2_AGCGCCAGTCGGTAAG-1,1,"Adipocytes","Sample2"
Sample2_AGCGCCAGTGTGTTTG-1,1,"Adipocytes","Sample2"
Sample2_AGCGCCAGTGTTGATC-1,1,"Adipocytes","Sample2"
Sample2_AGCGCCAGTTCGAGCC-1,1,"Adipocytes","Sample2"
Sample2_AGCGCCATCACCATCC-1,1,"Adipocytes","Sample2"
Sample2_AGCGCCATCCAGTTCC-1,1,"Adipocytes","Sample2"
Sample2_AGCGCTGAGTATCTGC-1,1,"Immune cells","Sample2"
Sample2_AGCGCTGAGTTCCATG-1,1,"Adipocytes","Sample2"
Sample2_AGCGCTGCAAGAAATC-1,1,"Adipocytes","Sample2"
Sample2_AGCGCTGCAGACCAAG-1,1,"Adipocytes","Sample2"
Sample2_AGCGCTGCATAGATCC-1,1,"Immune cells","Sample2"
Sample2_AGCGCTGGTAATCAGA-1,1,"Adipocytes","Sample2"
Sample2_AGCGCTGGTAGAGATT-1,2.69423300438744,"Adipocytes","Sample2"
Sample2_AGCGCTGGTAGGCTCC-1,1,"Adipocytes","Sample2"
Sample2_AGCGCTGGTGGTCTCG-1,1,"Adipocytes","Sample2"
Sample2_AGCGCTGTCCAAAGGG-1,1,"Vascular and perivascular cells","Sample2"
Sample2_AGCGCTGTCGATCCCT-1,2.43998012138993,"Adipocytes","Sample2"
Sample2_AGCGTATAGACTCTTG-1,1,"Immune cells","Sample2"
Sample2_AGCGTATAGTAGCCAG-1,1,"Adipocytes","Sample2"
Sample2_AGCGTATAGTCTGGAG-1,1,"Adipocytes","Sample2"
Sample2_AGCGTATAGTTGGCGA-1,1,"Adipocytes","Sample2"
Sample2_AGCGTATCAGTCTGGC-1,1,"Adipocytes","Sample2"
Sample2_AGCGTATCATGGCGCT-1,1,"Adipocytes","Sample2"
Sample2_AGCGTATGTCGTGTTA-1,1,"Adipocytes","Sample2"
Sample2_AGCGTATGTGCAGTGA-1,1,"Adipocytes","Sample2"
Sample2_AGCGTATGTGTGACCC-1,1,"Adipocytes","Sample2"
Sample2_AGCGTATTCGGTTCAA-1,1,"Adipocytes","Sample2"
Sample2_AGCGTATTCGTTGTGA-1,1,"Adipocytes","Sample2"
Sample2_AGCGTCGAGCAACTTC-1,1,"Adipocytes","Sample2"
Sample2_AGCGTCGAGCCATGCC-1,1,"Adipocytes","Sample2"
Sample2_AGCGTCGCATTGTGCA-1,1,"Adipocytes","Sample2"
Sample2_AGCGTCGTCCGATGCG-1,1,"Adipocytes","Sample2"
Sample2_AGCTACAAGCGGACAT-1,2.41070728197409,"Adipocytes","Sample2"
Sample2_AGCTACAAGTCCGTCG-1,1,"Adipocytes","Sample2"
Sample2_AGCTACACAAGTGATA-1,1,"Stromal cells","Sample2"
Sample2_AGCTACACACGTAACT-1,1,"Vascular and perivascular cells","Sample2"
Sample2_AGCTACACAGCAGAAC-1,1,"Adipocytes","Sample2"
Sample2_AGCTACACATGGCTAT-1,1,"Adipocytes","Sample2"
Sample2_AGCTACAGTATGGAAT-1,1,"Adipocytes","Sample2"
Sample2_AGCTACATCATTGGTG-1,1,"Adipocytes","Sample2"
Sample2_AGCTACATCCATCTAT-1,1,"Adipocytes","Sample2"
Sample2_AGCTACATCGGCCAAC-1,1,"Adipocytes","Sample2"
Sample2_AGCTCAAAGAGGGTAA-1,1,"Adipocytes","Sample2"
Sample2_AGCTCAAAGCATTTCG-1,1,"Adipocytes","Sample2"
Sample2_AGCTCAAAGCTCAGAG-1,1,"Adipocytes","Sample2"
Sample2_AGCTCAAGTATCGAAA-1,2.36732350246166,"Adipocytes","Sample2"
Sample2_AGCTCAATCCGTAGTA-1,1,"Adipocytes","Sample2"
Sample2_AGCTCAATCCTAACAG-1,2.26741829402777,"Adipocytes","Sample2"
Sample2_AGCTCAATCTATACTC-1,2.25276296849537,"Adipocytes","Sample2"
Sample2_AGCTCAATCTGTGTGA-1,1,"Adipocytes","Sample2"
Sample2_AGCTTCCGTACAAACA-1,1,"Adipocytes","Sample2"
Sample2_AGCTTCCGTACGCGTC-1,1,"Adipocytes","Sample2"
Sample2_AGCTTCCTCCCTATTA-1,1,"Immune cells","Sample2"
Sample2_AGGAAATAGGAGGCAG-1,1,"Vascular and perivascular cells","Sample2"
Sample2_AGGAAATAGGAGTATT-1,1,"Adipocytes","Sample2"
Sample2_AGGAAATAGGTTAGTA-1,1,"Adipocytes","Sample2"
Sample2_AGGAAATCAGGCGATA-1,1,"Adipocytes","Sample2"
Sample2_AGGAAATCATACAGGG-1,1,"Adipocytes","Sample2"
Sample2_AGGAAATCATACCAGT-1,2.27815292394912,"Adipocytes","Sample2"
Sample2_AGGAAATGTCAACCTA-1,1,"Adipocytes","Sample2"
Sample2_AGGAAATGTCCCGGTA-1,1,"Adipocytes","Sample2"
Sample2_AGGAAATGTCTCGGGT-1,1,"Adipocytes","Sample2"
Sample2_AGGAAATGTTTGACAC-1,1,"Adipocytes","Sample2"
Sample2_AGGAAATTCCGGACTG-1,1,"Adipocytes","Sample2"
Sample2_AGGAAATTCTGCATAG-1,1,"Adipocytes","Sample2"
Sample2_AGGAATAAGCAAGGAA-1,1,"Adipocytes","Sample2"
Sample2_AGGAATACAAGTAGTA-1,3.06883920025034,"Immune cells","Sample2"
Sample2_AGGAATACACACGCCA-1,1,"Vascular and perivascular cells","Sample2"
Sample2_AGGAATACACCGTACG-1,1,"Adipocytes","Sample2"
Sample2_AGGAATACAGAATTCC-1,1,"Adipocytes","Sample2"
Sample2_AGGAATACAGGCTATT-1,1,"Stromal cells","Sample2"
Sample2_AGGAATACAGGCTCTG-1,1.96416100744757,"Adipocytes","Sample2"
Sample2_AGGAATACAGTACTAC-1,1,"Adipocytes","Sample2"
Sample2_AGGAATACAGTTTCGA-1,1,"Adipocytes","Sample2"
Sample2_AGGAATACATGGGTCC-1,1,"Adipocytes","Sample2"
Sample2_AGGAATAGTAGGTTTC-1,1,"Adipocytes","Sample2"
Sample2_AGGAATAGTTGCGTAT-1,1,"Adipocytes","Sample2"
Sample2_AGGAATATCACTTTGT-1,1,"Adipocytes","Sample2"
Sample2_AGGAATATCATACGAC-1,1,"Adipocytes","Sample2"
Sample2_AGGAATATCGATTGAC-1,1,"Adipocytes","Sample2"
Sample2_AGGACGAAGACGAAGA-1,1,"Adipocytes","Sample2"
Sample2_AGGACGAAGCACACAG-1,2.31084125860376,"Adipocytes","Sample2"
Sample2_AGGACGAGTAGTAAGT-1,1,"Adipocytes","Sample2"
Sample2_AGGACGAGTGGTCTTA-1,1,"Vascular and perivascular cells","Sample2"
Sample2_AGGACGAGTTCTCACC-1,1,"Adipocytes","Sample2"
Sample2_AGGACGAGTTGGGTTT-1,1.90929821658645,"Adipocytes","Sample2"
Sample2_AGGACGAGTTTCGGCG-1,1,"Adipocytes","Sample2"
Sample2_AGGACGATCCCAGGAC-1,1,"Adipocytes","Sample2"
Sample2_AGGACGATCTTCACAT-1,1,"Adipocytes","Sample2"
Sample2_AGGACTTAGAATAACC-1,1,"Adipocytes","Sample2"
Sample2_AGGACTTAGGACAGCT-1,1,"Adipocytes","Sample2"
Sample2_AGGACTTAGGTTTACC-1,1,"Adipocytes","Sample2"
Sample2_AGGACTTCAATCGAAA-1,1,"Adipocytes","Sample2"
Sample2_AGGACTTCATATGCGT-1,3.14227513280625,"Immune cells","Sample2"
Sample2_AGGACTTCATGACTCA-1,2.97777559024385,"Immune cells","Sample2"
Sample2_AGGACTTGTGATAGAT-1,1,"Adipocytes","Sample2"
Sample2_AGGACTTTCCAACACA-1,2.96132437873694,"Stromal cells","Sample2"
Sample2_AGGACTTTCCGTGACG-1,1,"Immune cells","Sample2"
Sample2_AGGAGGTAGAGGCGTT-1,1,"Adipocytes","Sample2"
Sample2_AGGAGGTCAACCGACC-1,1,"Adipocytes","Sample2"
Sample2_AGGAGGTCACCTGCAG-1,1,"Adipocytes","Sample2"
Sample2_AGGAGGTCATCCGAAT-1,1,"Adipocytes","Sample2"
Sample2_AGGAGGTCATGTTCGA-1,1,"Immune cells","Sample2"
Sample2_AGGAGGTGTGTCCAAT-1,1,"Adipocytes","Sample2"
Sample2_AGGATAAAGAATTCAG-1,1,"Immune cells","Sample2"
Sample2_AGGATAACATACACCA-1,1,"Adipocytes","Sample2"
Sample2_AGGATAACATACAGAA-1,1,"Adipocytes","Sample2"
Sample2_AGGATAAGTAGTCCTA-1,1,"Adipocytes","Sample2"
Sample2_AGGATAATCGCGTCGA-1,1,"Immune cells","Sample2"
Sample2_AGGATCTAGTAGACCG-1,1,"Adipocytes","Sample2"
Sample2_AGGATCTCATCACAGT-1,1,"Adipocytes","Sample2"
Sample2_AGGATCTCATGAGTAA-1,1,"Adipocytes","Sample2"
Sample2_AGGATCTGTAAGCTCT-1,1,"Immune cells","Sample2"
Sample2_AGGATCTGTACAACGG-1,3.02451816476982,"Adipocytes","Sample2"
Sample2_AGGATCTGTACTCGTA-1,1,"Stromal cells","Sample2"
Sample2_AGGATCTGTAGGATAT-1,1,"Adipocytes","Sample2"
Sample2_AGGATCTGTTGCATGT-1,1,"Adipocytes","Sample2"
Sample2_AGGATCTGTTTCCATT-1,1,"Adipocytes","Sample2"
Sample2_AGGATCTTCAAGCCTA-1,1,"Vascular and perivascular cells","Sample2"
Sample2_AGGATCTTCCATATGG-1,1,"Adipocytes","Sample2"
Sample2_AGGATCTTCGTGGACC-1,3.1713376923595,"Vascular and perivascular cells","Sample2"
Sample2_AGGCATTAGAATACAC-1,1,"Vascular and perivascular cells","Sample2"
Sample2_AGGCATTAGCGTCTGC-1,2.40697028361965,"Adipocytes","Sample2"
Sample2_AGGCATTAGGTAGGCT-1,1,"Stromal cells","Sample2"
Sample2_AGGCATTCATGACGGA-1,1,"Adipocytes","Sample2"
Sample2_AGGCATTGTATTGGCT-1,1,"Adipocytes","Sample2"
Sample2_AGGCATTTCGCCAGAC-1,1,"Adipocytes","Sample2"
Sample2_AGGCCACAGACGAGCT-1,2.54254367760407,"Adipocytes","Sample2"
Sample2_AGGCCACAGCACTAAA-1,1,"Adipocytes","Sample2"
Sample2_AGGCCACAGGGTGAGG-1,1,"Vascular and perivascular cells","Sample2"
Sample2_AGGCCACAGTGGCAGT-1,1,"Vascular and perivascular cells","Sample2"
Sample2_AGGCCACCAGCAATTC-1,1,"Adipocytes","Sample2"
Sample2_AGGCCACCAGTTGCGC-1,1,"Adipocytes","Sample2"
Sample2_AGGCCACCATCGAGCC-1,1,"Adipocytes","Sample2"
Sample2_AGGCCACGTCGCATGC-1,2.21406491939899,"Adipocytes","Sample2"
Sample2_AGGCCACGTCGCATTA-1,1,"Adipocytes","Sample2"
Sample2_AGGCCACGTGAATAAC-1,1,"Adipocytes","Sample2"
Sample2_AGGCCACTCCACACAA-1,1,"Adipocytes","Sample2"
Sample2_AGGCCACTCCCTCTTT-1,1,"Immune cells","Sample2"
Sample2_AGGCCACTCCTCTCGA-1,2.36994481994059,"Adipocytes","Sample2"
Sample2_AGGCTGCAGACCAAAT-1,1,"Adipocytes","Sample2"
Sample2_AGGCTGCAGAGGGTGG-1,1,"Adipocytes","Sample2"
Sample2_AGGCTGCAGGCCCACT-1,1,"Adipocytes","Sample2"
Sample2_AGGCTGCCAACAAGTA-1,1,"Adipocytes","Sample2"
Sample2_AGGCTGCCATTCTCCG-1,2.26267206678161,"Adipocytes","Sample2"
Sample2_AGGCTGCCATTCTTCA-1,1,"Adipocytes","Sample2"
Sample2_AGGCTGCGTACTCGTA-1,1,"Adipocytes","Sample2"
Sample2_AGGCTGCGTCGAGCAA-1,1,"Adipocytes","Sample2"
Sample2_AGGCTGCGTCTACGAT-1,1,"Adipocytes","Sample2"
Sample2_AGGCTGCTCAATGTCG-1,1,"Vascular and perivascular cells","Sample2"
Sample2_AGGCTGCTCACTTGGA-1,1,"Adipocytes","Sample2"
Sample2_AGGCTGCTCCGTGTCT-1,1,"Adipocytes","Sample2"
Sample2_AGGGAGTAGACTTCAC-1,1,"Adipocytes","Sample2"
Sample2_AGGGAGTAGTCACGCC-1,3.27167755553097,"Adipocytes","Sample2"
Sample2_AGGGAGTAGTTGGAAT-1,1,"Adipocytes","Sample2"
Sample2_AGGGAGTCACGTTGGC-1,1,"Immune cells","Sample2"
Sample2_AGGGAGTTCGATTGGT-1,1,"Adipocytes","Sample2"
Sample2_AGGGCCTAGCACCTGC-1,1,"Adipocytes","Sample2"
Sample2_AGGGCCTAGGTCCTGC-1,1,"Adipocytes","Sample2"
Sample2_AGGGCCTAGTAGGATT-1,1,"Adipocytes","Sample2"
Sample2_AGGGCCTAGTAGTGCG-1,1,"Adipocytes","Sample2"
Sample2_AGGGCCTCAGGAGACT-1,1,"Vascular and perivascular cells","Sample2"
Sample2_AGGGCCTCAGTCGTTA-1,1,"Adipocytes","Sample2"
Sample2_AGGGCCTCATCAGCAT-1,1,"Vascular and perivascular cells","Sample2"
Sample2_AGGGCCTGTATGCGGA-1,1,"Adipocytes","Sample2"
Sample2_AGGGCCTGTGTTCCAA-1,1,"Adipocytes","Sample2"
Sample2_AGGGCCTGTTCTTGCC-1,1,"Adipocytes","Sample2"
Sample2_AGGGCCTGTTGCGGCT-1,1,"Adipocytes","Sample2"
Sample2_AGGGCCTTCGGCTCTT-1,1,"Adipocytes","Sample2"
Sample2_AGGGCCTTCTCACGAA-1,1,"Adipocytes","Sample2"
Sample2_AGGGCCTTCTCGCAGG-1,1,"Adipocytes","Sample2"
Sample2_AGGGCTCAGTCACGCC-1,1,"Adipocytes","Sample2"
Sample2_AGGGCTCAGTTACTCG-1,1,"Adipocytes","Sample2"
Sample2_AGGGCTCCAAGTGGAC-1,1,"Adipocytes","Sample2"
Sample2_AGGGCTCGTAATTGGA-1,1,"Vascular and perivascular cells","Sample2"
Sample2_AGGGCTCGTACATACC-1,1,"Vascular and perivascular cells","Sample2"
Sample2_AGGGCTCGTAGAATAC-1,1,"Adipocytes","Sample2"
Sample2_AGGGCTCGTATTAAGG-1,1,"Adipocytes","Sample2"
Sample2_AGGGCTCGTGATACCT-1,1,"Adipocytes","Sample2"
Sample2_AGGGCTCGTTGATGTC-1,1,"Adipocytes","Sample2"
Sample2_AGGGCTCTCGCTAATG-1,1,"Adipocytes","Sample2"
Sample2_AGGGCTCTCTATACTC-1,1,"Adipocytes","Sample2"
Sample2_AGGGCTCTCTCCGAAA-1,1,"Adipocytes","Sample2"
Sample2_AGGGTCCAGACGCCAA-1,1,"Vascular and perivascular cells","Sample2"
Sample2_AGGGTCCAGCTGTTCA-1,1,"Adipocytes","Sample2"
Sample2_AGGGTCCGTAGTACGG-1,1,"Stromal cells","Sample2"
Sample2_AGGGTGAAGCAAGTGC-1,1,"Adipocytes","Sample2"
Sample2_AGGGTGAAGCCTCAGC-1,1,"Stromal cells","Sample2"
Sample2_AGGGTGAAGGAACTAT-1,1,"Adipocytes","Sample2"
Sample2_AGGGTGAAGGAAGTCC-1,3.6650719917609,"Immune cells","Sample2"
Sample2_AGGGTGAAGTGAGGTC-1,1,"Adipocytes","Sample2"
Sample2_AGGGTGACAAAGACTA-1,1,"Immune cells","Sample2"
Sample2_AGGGTGACATTGAAAG-1,1,"Adipocytes","Sample2"
Sample2_AGGGTGAGTGCAGATG-1,1,"Adipocytes","Sample2"
Sample2_AGGGTGATCAAGCCGC-1,1,"Adipocytes","Sample2"
Sample2_AGGGTGATCCTTCGAC-1,1,"Adipocytes","Sample2"
Sample2_AGGGTGATCGGTTCAA-1,1,"Adipocytes","Sample2"
Sample2_AGGGTGATCGTGACTA-1,1,"Adipocytes","Sample2"
Sample2_AGGGTTTAGCCGTTAT-1,1,"Adipocytes","Sample2"
Sample2_AGGGTTTAGCTGAAAT-1,1,"Vascular and perivascular cells","Sample2"
Sample2_AGGGTTTCAGAAACCG-1,2.65136170177821,"Adipocytes","Sample2"
Sample2_AGGGTTTCATAGGTTC-1,1,"Adipocytes","Sample2"
Sample2_AGGGTTTGTACAACGG-1,1,"Adipocytes","Sample2"
Sample2_AGGGTTTGTGAAGCGT-1,1,"Adipocytes","Sample2"
Sample2_AGGGTTTTCAACACCA-1,1,"Adipocytes","Sample2"
Sample2_AGGGTTTTCACAAGAA-1,1,"Vascular and perivascular cells","Sample2"
Sample2_AGGGTTTTCCACATAG-1,1,"Adipocytes","Sample2"
Sample2_AGGGTTTTCCATCAGA-1,1.93352066556077,"Adipocytes","Sample2"
Sample2_AGGGTTTTCGCTACGG-1,1,"Vascular and perivascular cells","Sample2"
Sample2_AGGTAGGAGAGTGAAG-1,1,"Vascular and perivascular cells","Sample2"
Sample2_AGGTAGGAGCGACATG-1,2.31780933190024,"Adipocytes","Sample2"
Sample2_AGGTAGGCAACACTAC-1,1,"Adipocytes","Sample2"
Sample2_AGGTAGGCAAGTCCCG-1,1,"Adipocytes","Sample2"
Sample2_AGGTAGGCAGAATCGG-1,2.89074424743067,"Stromal cells","Sample2"
Sample2_AGGTAGGGTAGTGATA-1,1,"Adipocytes","Sample2"
Sample2_AGGTAGGGTGCGTGCT-1,1,"Vascular and perivascular cells","Sample2"
Sample2_AGGTAGGGTGGTCTGC-1,1,"Adipocytes","Sample2"
Sample2_AGGTAGGTCAGCTTCC-1,1,"Adipocytes","Sample2"
Sample2_AGGTAGGTCTCCCAAC-1,1,"Adipocytes","Sample2"
Sample2_AGGTCATAGTTAGTAG-1,1,"Adipocytes","Sample2"
Sample2_AGGTCATCAACTCCCT-1,1,"Adipocytes","Sample2"
Sample2_AGGTCATCAAGACCGA-1,1,"Stromal cells","Sample2"
Sample2_AGGTCATCACCTTCGT-1,3.09276742391351,"Adipocytes","Sample2"
Sample2_AGGTCATGTAGCTCGC-1,1,"Adipocytes","Sample2"
Sample2_AGGTCATGTGATGGCA-1,1,"Adipocytes","Sample2"
Sample2_AGGTCATGTGCCCGTA-1,1,"Adipocytes","Sample2"
Sample2_AGGTCTAAGATGGGCT-1,1,"Adipocytes","Sample2"
Sample2_AGGTCTAAGCCAAGTG-1,1,"Adipocytes","Sample2"
Sample2_AGGTCTAGTACGATGG-1,1,"Adipocytes","Sample2"
Sample2_AGGTCTAGTATCGCGC-1,1,"Adipocytes","Sample2"
Sample2_AGGTGTTAGACATGCG-1,1,"Adipocytes","Sample2"
Sample2_AGGTGTTAGCTAGAGC-1,1,"Vascular and perivascular cells","Sample2"
Sample2_AGGTGTTAGGCCTAGA-1,1,"Adipocytes","Sample2"
Sample2_AGGTGTTCAAGCACCC-1,1,"Adipocytes","Sample2"
Sample2_AGGTGTTCACAACGCC-1,1,"Adipocytes","Sample2"
Sample2_AGGTGTTGTCCACACG-1,1,"Adipocytes","Sample2"
Sample2_AGGTGTTTCTGGGATT-1,1,"Adipocytes","Sample2"
Sample2_AGGTGTTTCTTGGTGA-1,1,"Adipocytes","Sample2"
Sample2_AGGTTACAGTCATGCT-1,1,"Adipocytes","Sample2"
Sample2_AGGTTACCATAAGATG-1,1,"Adipocytes","Sample2"
Sample2_AGGTTACCATCGCTCT-1,1,"Stromal cells","Sample2"
Sample2_AGGTTACGTGATCATC-1,2.64088498456524,"Immune cells","Sample2"
Sample2_AGGTTACGTTGCCAAT-1,1,"Vascular and perivascular cells","Sample2"
Sample2_AGGTTACTCTGTCCCA-1,1,"Vascular and perivascular cells","Sample2"
Sample2_AGGTTGTAGATGTTAG-1,1,"Adipocytes","Sample2"
Sample2_AGGTTGTCACGGCACT-1,1,"Adipocytes","Sample2"
Sample2_AGGTTGTCAGTCTGGC-1,1,"Adipocytes","Sample2"
Sample2_AGGTTGTGTACTCGTA-1,1,"Adipocytes","Sample2"
Sample2_AGGTTGTGTATCAAGA-1,1,"Vascular and perivascular cells","Sample2"
Sample2_AGGTTGTGTCCCGGTA-1,1,"Immune cells","Sample2"
Sample2_AGGTTGTGTTAAAGTG-1,1,"Adipocytes","Sample2"
Sample2_AGTAACCAGATCACTC-1,1,"Adipocytes","Sample2"
Sample2_AGTAACCAGCTGACAG-1,1,"Adipocytes","Sample2"
Sample2_AGTAACCAGTCCGCCA-1,1.60214786741927,"Adipocytes","Sample2"
Sample2_AGTAACCCAAGACTGG-1,1,"Adipocytes","Sample2"
Sample2_AGTAACCCAATCGCGC-1,1,"Adipocytes","Sample2"
Sample2_AGTAACCCACGCGTGT-1,1,"Adipocytes","Sample2"
Sample2_AGTAACCGTAAGAACT-1,2.34633979900985,"Stromal cells","Sample2"
Sample2_AGTAACCGTATACGGG-1,1,"Adipocytes","Sample2"
Sample2_AGTAACCGTCCTATAG-1,1,"Adipocytes","Sample2"
Sample2_AGTAACCTCGCTACAA-1,1,"Adipocytes","Sample2"
Sample2_AGTACCAAGTTGGAAT-1,1,"Stromal cells","Sample2"
Sample2_AGTACCAAGTTGGCGA-1,1,"Adipocytes","Sample2"
Sample2_AGTACCACAGTTGTTG-1,1,"Adipocytes","Sample2"
Sample2_AGTACCACATTCCTCG-1,1,"Adipocytes","Sample2"
Sample2_AGTACCACATTGCCGG-1,1,"Adipocytes","Sample2"
Sample2_AGTACCAGTGGCCACT-1,2.22152127456732,"Adipocytes","Sample2"
Sample2_AGTACCAGTGGCCTCA-1,1,"Adipocytes","Sample2"
Sample2_AGTACCATCGTGCACG-1,1,"Adipocytes","Sample2"
Sample2_AGTACCATCTAGTGAC-1,1,"Adipocytes","Sample2"
Sample2_AGTACTGAGCGTGTTT-1,1,"Vascular and perivascular cells","Sample2"
Sample2_AGTACTGAGCTAGAGC-1,1,"Stromal cells","Sample2"
Sample2_AGTACTGAGGCGCTTC-1,1,"Vascular and perivascular cells","Sample2"
Sample2_AGTACTGAGGGATCTG-1,1,"Adipocytes","Sample2"
Sample2_AGTACTGAGGGCGAGA-1,1,"Adipocytes","Sample2"
Sample2_AGTACTGAGTATGACA-1,1,"Adipocytes","Sample2"
Sample2_AGTACTGAGTGGTTAA-1,1,"Adipocytes","Sample2"
Sample2_AGTACTGCACCAGCGT-1,1,"Adipocytes","Sample2"
Sample2_AGTACTGCACGCCACA-1,1,"Adipocytes","Sample2"
Sample2_AGTACTGCACGGCCAT-1,1.99479064237135,"Vascular and perivascular cells","Sample2"
Sample2_AGTACTGCAGTCCCGA-1,1,"Adipocytes","Sample2"
Sample2_AGTACTGCATCTATCT-1,1,"Vascular and perivascular cells","Sample2"
Sample2_AGTACTGGTATGAGGC-1,1,"Adipocytes","Sample2"
Sample2_AGTACTGTCAGGACAG-1,1,"Adipocytes","Sample2"
Sample2_AGTACTGTCTCTGACC-1,1,"Adipocytes","Sample2"
Sample2_AGTAGCTAGGTGCAGT-1,1,"Adipocytes","Sample2"
Sample2_AGTAGCTCAAGCTCTA-1,1,"Adipocytes","Sample2"
Sample2_AGTAGCTCAAGTTGGG-1,1,"Adipocytes","Sample2"
Sample2_AGTAGCTCACCTAAAC-1,1,"Adipocytes","Sample2"
Sample2_AGTAGCTTCGACTCCT-1,1,"Adipocytes","Sample2"
Sample2_AGTAGTCAGAAGGGAT-1,3.52738625588589,"Vascular and perivascular cells","Sample2"
Sample2_AGTAGTCAGCACCAGA-1,1,"Adipocytes","Sample2"
Sample2_AGTAGTCGTTGCATTG-1,1,"Adipocytes","Sample2"
Sample2_AGTAGTCTCCGCAACG-1,1,"Adipocytes","Sample2"
Sample2_AGTAGTCTCCGTACGG-1,1,"Adipocytes","Sample2"
Sample2_AGTCAACCAAATGAAC-1,1,"Adipocytes","Sample2"
Sample2_AGTCAACCACCATTCC-1,1,"Adipocytes","Sample2"
Sample2_AGTCAACCACGACGCT-1,1,"Adipocytes","Sample2"
Sample2_AGTCAACCATCGCTCT-1,1,"Adipocytes","Sample2"
Sample2_AGTCAACTCGTGAGAG-1,1,"Adipocytes","Sample2"
Sample2_AGTCAACTCTACGCGG-1,1,"Adipocytes","Sample2"
Sample2_AGTCAACTCTTTCCGG-1,1,"Adipocytes","Sample2"
Sample2_AGTCACACAAGGATGC-1,1,"Adipocytes","Sample2"
Sample2_AGTCACACAATGCAGG-1,1,"Adipocytes","Sample2"
Sample2_AGTCACACACAAAGTA-1,1,"Adipocytes","Sample2"
Sample2_AGTCACACAGAGTTGG-1,1,"Adipocytes","Sample2"
Sample2_AGTCACACATGGCTGC-1,1,"Adipocytes","Sample2"
Sample2_AGTCACAGTAATTGGA-1,1,"Adipocytes","Sample2"
Sample2_AGTCACAGTCATCAGT-1,1,"Adipocytes","Sample2"
Sample2_AGTCACAGTCGAATGG-1,1,"Vascular and perivascular cells","Sample2"
Sample2_AGTCACATCGGAACTT-1,1,"Adipocytes","Sample2"
Sample2_AGTCACATCTTTGGAG-1,1,"Adipocytes","Sample2"
Sample2_AGTCATGAGCGTTGTT-1,1,"Adipocytes","Sample2"
Sample2_AGTCATGAGGTTGAGC-1,1,"Adipocytes","Sample2"
Sample2_AGTCATGCACGCAGTC-1,1,"Adipocytes","Sample2"
Sample2_AGTCATGCATCGCTCT-1,1,"Adipocytes","Sample2"
Sample2_AGTCATGGTCGCGGTT-1,1,"Adipocytes","Sample2"
Sample2_AGTCATGGTGGTAATA-1,1,"Adipocytes","Sample2"
Sample2_AGTCATGTCCCTCGAT-1,1,"Adipocytes","Sample2"
Sample2_AGTCATGTCGACACTA-1,2.70409385603583,"Adipocytes","Sample2"
Sample2_AGTCATGTCGTTCTGC-1,1,"Adipocytes","Sample2"
Sample2_AGTCATGTCTCGGTAA-1,1,"Adipocytes","Sample2"
Sample2_AGTCTCCAGCGTACAG-1,1,"Adipocytes","Sample2"
Sample2_AGTCTCCAGTCATGAA-1,1,"Stromal cells","Sample2"
Sample2_AGTCTCCAGTGCCCGT-1,1,"Adipocytes","Sample2"
Sample2_AGTCTCCCAGAGGTAC-1,1,"Stromal cells","Sample2"
Sample2_AGTCTCCGTCTCGACG-1,1,"Adipocytes","Sample2"
Sample2_AGTCTCCTCGAAGTGG-1,1,"Adipocytes","Sample2"
Sample2_AGTCTCCTCGGATAAA-1,1,"Vascular and perivascular cells","Sample2"
Sample2_AGTGACTAGAGGACTC-1,1,"Adipocytes","Sample2"
Sample2_AGTGACTCAAAGGGCT-1,1,"Adipocytes","Sample2"
Sample2_AGTGACTCAATTCTTC-1,1,"Adipocytes","Sample2"
Sample2_AGTGACTGTGACTATC-1,1,"Adipocytes","Sample2"
Sample2_AGTGACTTCCCAGGAC-1,1,"Adipocytes","Sample2"
Sample2_AGTGACTTCTTAGCAG-1,1,"Adipocytes","Sample2"
Sample2_AGTGATCAGAAACTCA-1,2.6249772345054,"Adipocytes","Sample2"
Sample2_AGTGATCAGATTCGAA-1,3.29944114250408,"Vascular and perivascular cells","Sample2"
Sample2_AGTGATCAGTGCAGCA-1,1,"Adipocytes","Sample2"
Sample2_AGTGATCCAAGGATGC-1,1,"Immune cells","Sample2"
Sample2_AGTGATCCACAATGCT-1,2.33159210610179,"Adipocytes","Sample2"
Sample2_AGTGATCCATTAGGCT-1,3.22397718951683,"Immune cells","Sample2"
Sample2_AGTGATCTCTGGTGCG-1,1.58365672495207,"Adipocytes","Sample2"
Sample2_AGTGCCGAGCAATAAC-1,1,"Vascular and perivascular cells","Sample2"
Sample2_AGTGCCGAGCCACTCG-1,1,"Adipocytes","Sample2"
Sample2_AGTGCCGAGGCGACAT-1,1,"Adipocytes","Sample2"
Sample2_AGTGCCGCACTGCACG-1,1,"Adipocytes","Sample2"
Sample2_AGTGCCGCATGTTTGG-1,1,"Adipocytes","Sample2"
Sample2_AGTGCCGGTAGCTAAA-1,1,"Adipocytes","Sample2"
Sample2_AGTGCCGGTGGTTCTA-1,1,"Adipocytes","Sample2"
Sample2_AGTGCCGTCACGTAGT-1,1,"Adipocytes","Sample2"
Sample2_AGTGTTGAGCACTAGG-1,2.36950713014174,"Adipocytes","Sample2"
Sample2_AGTGTTGGTACCCGAC-1,1,"Adipocytes","Sample2"
Sample2_AGTGTTGGTATCGAAA-1,1,"Adipocytes","Sample2"
Sample2_AGTGTTGTCCAGTGTA-1,1,"Immune cells","Sample2"
Sample2_AGTGTTGTCCCGTGAG-1,1,"Vascular and perivascular cells","Sample2"
Sample2_AGTTAGCAGGATGGCT-1,1,"Immune cells","Sample2"
Sample2_AGTTAGCAGGCATTTC-1,1,"Adipocytes","Sample2"
Sample2_AGTTAGCAGGGAGTTC-1,1,"Adipocytes","Sample2"
Sample2_AGTTAGCAGTTAACAG-1,1,"Stromal cells","Sample2"
Sample2_AGTTAGCAGTTGAATG-1,1,"Adipocytes","Sample2"
Sample2_AGTTAGCCAAGGCTTT-1,1,"Stromal cells","Sample2"
Sample2_AGTTAGCCACTCCTGT-1,1,"Stromal cells","Sample2"
Sample2_AGTTAGCCAGACACCC-1,1,"Adipocytes","Sample2"
Sample2_AGTTAGCCAGCGTAGA-1,1,"Vascular and perivascular cells","Sample2"
Sample2_AGTTAGCGTAGGAGGG-1,1,"Adipocytes","Sample2"
Sample2_AGTTAGCGTCACTAGT-1,1,"Adipocytes","Sample2"
Sample2_AGTTAGCTCATTGTTC-1,1,"Adipocytes","Sample2"
Sample2_AGTTAGCTCCCGAAAT-1,1,"Stromal cells","Sample2"
Sample2_AGTTAGCTCTGACGCG-1,1,"Adipocytes","Sample2"
Sample2_AGTTCCCAGACGTCCC-1,1,"Adipocytes","Sample2"
Sample2_AGTTCCCAGCCTCTCT-1,1,"Adipocytes","Sample2"
Sample2_AGTTCCCCACACACTA-1,1,"Vascular and perivascular cells","Sample2"
Sample2_AGTTCCCCATCCGGCA-1,2.69532172632394,"Adipocytes","Sample2"
Sample2_AGTTCCCGTTCAAAGA-1,1,"Adipocytes","Sample2"
Sample2_AGTTCCCTCTAGTTCT-1,1,"Adipocytes","Sample2"
Sample2_AGTTCGAAGCAATAAC-1,1,"Adipocytes","Sample2"
Sample2_AGTTCGACACAAAGCG-1,1,"Adipocytes","Sample2"
Sample2_AGTTCGACAGATGCGA-1,1,"Adipocytes","Sample2"
Sample2_AGTTCGACAGGTATGG-1,2.89457437468645,"Stromal cells","Sample2"
Sample2_AGTTCGAGTAATGATG-1,1,"Vascular and perivascular cells","Sample2"
Sample2_AGTTCGAGTGACGCCT-1,1,"Stromal cells","Sample2"
Sample2_AGTTCGAGTGAGAACC-1,1,"Adipocytes","Sample2"
Sample2_AGTTCGATCAGCTGTA-1,1,"Adipocytes","Sample2"
Sample2_AGTTCGATCAGTCATG-1,1,"Adipocytes","Sample2"
Sample2_AGTTCGATCGCTTAAG-1,1,"Adipocytes","Sample2"
Sample2_AGTTCGATCTACTATC-1,1,"Vascular and perivascular cells","Sample2"
Sample2_AGTTCGATCTATTCGT-1,2.2522275123632,"Adipocytes","Sample2"
Sample2_ATACCGAAGACATATG-1,3.09855216657507,"Vascular and perivascular cells","Sample2"
Sample2_ATACCGAAGACTTCCA-1,1,"Adipocytes","Sample2"
Sample2_ATACCGAGTATTTCTC-1,1,"Stromal cells","Sample2"
Sample2_ATACCGAGTTCTCTAT-1,1,"Adipocytes","Sample2"
Sample2_ATACCGATCGGTCGAC-1,2.37677047960864,"Immune cells","Sample2"
Sample2_ATACCTTCAATAACGA-1,1,"Adipocytes","Sample2"
Sample2_ATACCTTCACCCTATC-1,1,"Adipocytes","Sample2"
Sample2_ATACCTTTCATACGGT-1,1,"Adipocytes","Sample2"
Sample2_ATACCTTTCATTCATC-1,1,"Adipocytes","Sample2"
Sample2_ATACTTCAGATACTGA-1,1,"Adipocytes","Sample2"
Sample2_ATACTTCAGTTCATCG-1,1,"Adipocytes","Sample2"
Sample2_ATACTTCCAACTGAAA-1,1,"Adipocytes","Sample2"
Sample2_ATACTTCCAGCCATTA-1,3.02823509431132,"Vascular and perivascular cells","Sample2"
Sample2_ATACTTCGTCTTACAG-1,1,"Adipocytes","Sample2"
Sample2_ATACTTCGTCTTTCTA-1,1,"Adipocytes","Sample2"
Sample2_ATACTTCTCAATCCGA-1,1,"Adipocytes","Sample2"
Sample2_ATACTTCTCAGGTGTT-1,1,"Adipocytes","Sample2"
Sample2_ATACTTCTCCAATCCC-1,1,"Adipocytes","Sample2"
Sample2_ATACTTCTCGCGTCGA-1,1,"Vascular and perivascular cells","Sample2"
Sample2_ATACTTCTCTTTGGAG-1,1,"Vascular and perivascular cells","Sample2"
Sample2_ATAGACCAGATCCAAA-1,1,"Adipocytes","Sample2"
Sample2_ATAGACCAGATGTAGT-1,1,"Adipocytes","Sample2"
Sample2_ATAGACCAGCCGCACT-1,1,"Adipocytes","Sample2"
Sample2_ATAGACCAGCGAACTG-1,1,"Vascular and perivascular cells","Sample2"
Sample2_ATAGACCAGGTACCTT-1,1,"Adipocytes","Sample2"
Sample2_ATAGACCCAAGGATGC-1,1,"Adipocytes","Sample2"
Sample2_ATAGACCCACCAGACC-1,1,"Adipocytes","Sample2"
Sample2_ATAGACCGTAAGAACT-1,1,"Adipocytes","Sample2"
Sample2_ATAGACCGTACGTGAG-1,1,"Adipocytes","Sample2"
Sample2_ATAGACCGTGCTGCAC-1,1,"Adipocytes","Sample2"
Sample2_ATAGACCTCCTAGCTC-1,3.83774250824316,"Immune cells","Sample2"
Sample2_ATAGACCTCGCTAATG-1,1,"Adipocytes","Sample2"
Sample2_ATAGACCTCGTCCTCA-1,3.5242119953515,"Adipocytes","Sample2"
Sample2_ATAGAGAAGCCTCTGG-1,1,"Adipocytes","Sample2"
Sample2_ATAGAGAAGCTCGGCT-1,1,"Adipocytes","Sample2"
Sample2_ATAGAGACACACCGCA-1,1,"Adipocytes","Sample2"
Sample2_ATAGAGACAGTCGGTC-1,1,"Adipocytes","Sample2"
Sample2_ATAGAGAGTAGCTGTT-1,1,"Adipocytes","Sample2"
Sample2_ATAGAGAGTCGACTTA-1,1,"Adipocytes","Sample2"
Sample2_ATAGAGAGTTGTCAGT-1,1,"Adipocytes","Sample2"
Sample2_ATAGAGATCACGGGAA-1,1,"Vascular and perivascular cells","Sample2"
Sample2_ATAGAGATCTCAAAGC-1,1,"Adipocytes","Sample2"
Sample2_ATAGGCTAGGCCTAGA-1,1,"Adipocytes","Sample2"
Sample2_ATAGGCTCAAGGACAC-1,1,"Adipocytes","Sample2"
Sample2_ATAGGCTCATGTTACG-1,2.6677352173752,"Adipocytes","Sample2"
Sample2_ATAGGCTGTACGAGCA-1,1,"Adipocytes","Sample2"
Sample2_ATAGGCTTCACACGAT-1,1,"Vascular and perivascular cells","Sample2"
Sample2_ATAGGCTTCATTCTTG-1,1,"Adipocytes","Sample2"
Sample2_ATAGGCTTCCCTATTA-1,1,"Vascular and perivascular cells","Sample2"
Sample2_ATATCCTCAAAGCTAA-1,1,"Adipocytes","Sample2"
Sample2_ATATCCTCACACCTGG-1,1,"Adipocytes","Sample2"
Sample2_ATATCCTCACTACAGT-1,1,"Adipocytes","Sample2"
Sample2_ATATCCTCAGAATTCC-1,1,"Adipocytes","Sample2"
Sample2_ATATCCTGTCATCGCG-1,1,"Adipocytes","Sample2"
Sample2_ATATCCTGTGAGTTGG-1,1,"Adipocytes","Sample2"
Sample2_ATATCCTTCATCGACA-1,4.19686842325991,"Vascular and perivascular cells","Sample2"
Sample2_ATATCCTTCGTTACCC-1,2.25904834431033,"Adipocytes","Sample2"
Sample2_ATCACAGAGGACATCG-1,1,"Adipocytes","Sample2"
Sample2_ATCACAGAGGTACAGC-1,1,"Adipocytes","Sample2"
Sample2_ATCACAGAGGTGCGAT-1,1,"Adipocytes","Sample2"
Sample2_ATCACAGAGTACCGGA-1,1,"Adipocytes","Sample2"
Sample2_ATCACAGAGTTCGCAT-1,1,"Adipocytes","Sample2"
Sample2_ATCACAGCAAATACGA-1,2.75481895374561,"Stromal cells","Sample2"
Sample2_ATCACAGCACAAGCAG-1,1,"Adipocytes","Sample2"
Sample2_ATCACAGCATGACTTG-1,1,"Adipocytes","Sample2"
Sample2_ATCACAGGTACACTCA-1,2.22202764762046,"Adipocytes","Sample2"
Sample2_ATCACAGGTGCCGGTT-1,1,"Adipocytes","Sample2"
Sample2_ATCACAGTCGTCTACC-1,1,"Adipocytes","Sample2"
Sample2_ATCACGAAGATACAGT-1,2.97563261671343,"Stromal cells","Sample2"
Sample2_ATCACGAAGGCATGCA-1,1,"Adipocytes","Sample2"
Sample2_ATCACGAAGGCTAACG-1,1,"Adipocytes","Sample2"
Sample2_ATCACGAAGTCACTCA-1,1,"Adipocytes","Sample2"
Sample2_ATCACGACAAAGAGTT-1,1,"Adipocytes","Sample2"
Sample2_ATCACGACACATACGT-1,1,"Adipocytes","Sample2"
Sample2_ATCACGAGTACAAACA-1,1,"Adipocytes","Sample2"
Sample2_ATCACGAGTCATTGCA-1,1,"Adipocytes","Sample2"
Sample2_ATCACGAGTGTATACC-1,1,"Adipocytes","Sample2"
Sample2_ATCACGATCATCCTGC-1,1,"Adipocytes","Sample2"
Sample2_ATCACTTAGGATTACA-1,1,"Adipocytes","Sample2"
Sample2_ATCACTTAGTGTTGTC-1,2.81033167280907,"Vascular and perivascular cells","Sample2"
Sample2_ATCACTTCAGGATCTT-1,1,"Adipocytes","Sample2"
Sample2_ATCACTTGTTCGGCTG-1,1,"Adipocytes","Sample2"
Sample2_ATCACTTTCGCTTGCT-1,1,"Adipocytes","Sample2"
Sample2_ATCACTTTCGTAACAC-1,1,"Immune cells","Sample2"
Sample2_ATCAGGTAGTAAACGT-1,1,"Adipocytes","Sample2"
Sample2_ATCAGGTCAAATTGCC-1,1,"Adipocytes","Sample2"
Sample2_ATCAGGTCACTGAGTT-1,1,"Adipocytes","Sample2"
Sample2_ATCAGGTCAGATTCGT-1,2.6100782198035,"Adipocytes","Sample2"
Sample2_ATCAGGTGTATGAGCG-1,1,"Adipocytes","Sample2"
Sample2_ATCAGGTGTTACGTAC-1,1,"Adipocytes","Sample2"
Sample2_ATCAGGTTCCGAGAAG-1,1,"Adipocytes","Sample2"
Sample2_ATCAGGTTCGTTATCT-1,1,"Adipocytes","Sample2"
Sample2_ATCAGGTTCTCACCCA-1,1,"Adipocytes","Sample2"
Sample2_ATCAGGTTCTGTCGCT-1,1,"Adipocytes","Sample2"
Sample2_ATCATTCAGTTACGTC-1,1,"Stromal cells","Sample2"
Sample2_ATCATTCCAATAACGA-1,1,"Adipocytes","Sample2"
Sample2_ATCATTCCACCGAATT-1,1,"Adipocytes","Sample2"
Sample2_ATCATTCCAGGACATG-1,1,"Adipocytes","Sample2"
Sample2_ATCATTCCATGTGGTT-1,1,"Adipocytes","Sample2"
Sample2_ATCATTCGTCTTGAGT-1,2.05903739714841,"Adipocytes","Sample2"
Sample2_ATCATTCTCAAGGTGG-1,1,"Adipocytes","Sample2"
Sample2_ATCATTCTCCCTCAAC-1,1,"Adipocytes","Sample2"
Sample2_ATCCACCAGCCTAACT-1,1,"Adipocytes","Sample2"
Sample2_ATCCACCAGTCACGAG-1,1,"Adipocytes","Sample2"
Sample2_ATCCACCCACCACATA-1,1,"Adipocytes","Sample2"
Sample2_ATCCACCCAGGCCTGT-1,1,"Adipocytes","Sample2"
Sample2_ATCCACCGTCCCTAAA-1,1,"Stromal cells","Sample2"
Sample2_ATCCACCTCAAGTGGG-1,1,"Adipocytes","Sample2"
Sample2_ATCCACCTCGAGCCAC-1,1,"Adipocytes","Sample2"
Sample2_ATCCATTAGCTCACTA-1,1,"Adipocytes","Sample2"
Sample2_ATCCATTCACCGTACG-1,1,"Adipocytes","Sample2"
Sample2_ATCCATTCAGCCCACA-1,1,"Adipocytes","Sample2"
Sample2_ATCCATTCATGACTTG-1,2.09502519833315,"Adipocytes","Sample2"
Sample2_ATCCATTGTGGTGATG-1,1,"Adipocytes","Sample2"
Sample2_ATCCATTTCCAAACCA-1,1,"Adipocytes","Sample2"
Sample2_ATCCATTTCTAGGCCG-1,1,"Adipocytes","Sample2"
Sample2_ATCCATTTCTCATGCC-1,2.25742531600063,"Adipocytes","Sample2"
Sample2_ATCCATTTCTCGGTCT-1,2.86309641273877,"Adipocytes","Sample2"
Sample2_ATCCCTGAGATGCCGA-1,1,"Adipocytes","Sample2"
Sample2_ATCCCTGAGTGCACAG-1,1,"Adipocytes","Sample2"
Sample2_ATCCCTGCAATCTGCA-1,1,"Adipocytes","Sample2"
Sample2_ATCCCTGCAGTAACCT-1,1,"Adipocytes","Sample2"
Sample2_ATCCCTGCATGTGCTA-1,1,"Immune cells","Sample2"
Sample2_ATCCCTGGTCGTGGAA-1,1,"Adipocytes","Sample2"
Sample2_ATCCCTGGTGAAGCTG-1,1,"Adipocytes","Sample2"
Sample2_ATCCGTCAGAATCCCT-1,2.2849200801299,"Adipocytes","Sample2"
Sample2_ATCCGTCAGATGTTCC-1,1,"Adipocytes","Sample2"
Sample2_ATCCGTCCACTGGCGT-1,1,"Immune cells","Sample2"
Sample2_ATCCGTCTCTCTAGGA-1,1,"Adipocytes","Sample2"
Sample2_ATCCTATAGAAGAGCA-1,2.26067610956406,"Adipocytes","Sample2"
Sample2_ATCCTATAGAGCTTTC-1,1,"Adipocytes","Sample2"
Sample2_ATCCTATAGGAAAGTG-1,1,"Adipocytes","Sample2"
Sample2_ATCCTATAGTTCCAGT-1,2.14625364847323,"Adipocytes","Sample2"
Sample2_ATCCTATCATCAGCTA-1,1,"Adipocytes","Sample2"
Sample2_ATCCTATGTGGCAGAT-1,1,"Adipocytes","Sample2"
Sample2_ATCCTATGTTGCTAGT-1,1,"Adipocytes","Sample2"
Sample2_ATCCTATTCACTCTTA-1,1,"Adipocytes","Sample2"
Sample2_ATCCTATTCGCTCATC-1,1,"Adipocytes","Sample2"
Sample2_ATCCTATTCTTACTGT-1,1,"Stromal cells","Sample2"
Sample2_ATCGATGAGGGTTAGC-1,1,"Stromal cells","Sample2"
Sample2_ATCGATGCAAACCGGA-1,1,"Stromal cells","Sample2"
Sample2_ATCGATGCACCTCTAC-1,1,"Adipocytes","Sample2"
Sample2_ATCGATGCAGCTATAC-1,1,"Stromal cells","Sample2"
Sample2_ATCGATGGTTCGTGCG-1,1,"Adipocytes","Sample2"
Sample2_ATCGATGTCAGAGTTC-1,1,"Vascular and perivascular cells","Sample2"
Sample2_ATCGATGTCCCTCTTT-1,1,"Adipocytes","Sample2"
Sample2_ATCGATGTCCGTGTCT-1,1,"Adipocytes","Sample2"
Sample2_ATCGCCTAGCATACTC-1,1,"Adipocytes","Sample2"
Sample2_ATCGCCTAGTCGGCAA-1,1,"Adipocytes","Sample2"
Sample2_ATCGCCTGTCTACACA-1,1,"Adipocytes","Sample2"
Sample2_ATCGCCTGTTCCAAAC-1,2.18799637117936,"Adipocytes","Sample2"
Sample2_ATCGCCTGTTGTCATG-1,1,"Adipocytes","Sample2"
Sample2_ATCGGATAGACATAAC-1,1,"Adipocytes","Sample2"
Sample2_ATCGGATAGATGAATC-1,1,"Stromal cells","Sample2"
Sample2_ATCGGATAGCACACAG-1,1,"Adipocytes","Sample2"
Sample2_ATCGGATAGCGTCAGA-1,1,"Adipocytes","Sample2"
Sample2_ATCGGATCAGTGGTGA-1,1,"Adipocytes","Sample2"
Sample2_ATCGGATGTACGATCT-1,1,"Adipocytes","Sample2"
Sample2_ATCGGATGTACGATGG-1,1,"Adipocytes","Sample2"
Sample2_ATCGGATGTATGAAGT-1,1,"Adipocytes","Sample2"
Sample2_ATCGGATGTCCAGAAG-1,1,"Vascular and perivascular cells","Sample2"
Sample2_ATCGGATGTCCCTGAG-1,1,"Adipocytes","Sample2"
Sample2_ATCGGATTCCTCACGT-1,1,"Adipocytes","Sample2"
Sample2_ATCGGATTCTATACTC-1,1,"Adipocytes","Sample2"
Sample2_ATCGGCGAGAAGCTCG-1,1,"Adipocytes","Sample2"
Sample2_ATCGGCGAGCTCGGCT-1,1,"Adipocytes","Sample2"
Sample2_ATCGGCGAGGGAGTTC-1,1,"Vascular and perivascular cells","Sample2"
Sample2_ATCGGCGCAAGGGCAT-1,1,"Vascular and perivascular cells","Sample2"
Sample2_ATCGGCGCACTTGTGA-1,1,"Adipocytes","Sample2"
Sample2_ATCGGCGGTCATCCGG-1,1,"Adipocytes","Sample2"
Sample2_ATCGGCGGTTCGGACC-1,1,"Immune cells","Sample2"
Sample2_ATCGGCGTCGTGGCTG-1,1,"Adipocytes","Sample2"
Sample2_ATCGTAGAGTAGTGCG-1,1,"Adipocytes","Sample2"
Sample2_ATCGTAGGTCGATTAC-1,1,"Vascular and perivascular cells","Sample2"
Sample2_ATCGTAGTCGTTACCC-1,1,"Adipocytes","Sample2"
Sample2_ATCGTCCAGCACCTGC-1,1,"Adipocytes","Sample2"
Sample2_ATCGTCCAGGTATAGT-1,1,"Immune cells","Sample2"
Sample2_ATCGTCCTCATTCACT-1,1,"Adipocytes","Sample2"
Sample2_ATCGTCCTCGAGAGCA-1,1,"Vascular and perivascular cells","Sample2"
Sample2_ATCGTGAAGGTAATCA-1,1,"Immune cells","Sample2"
Sample2_ATCGTGACAATTTCGG-1,1,"Adipocytes","Sample2"
Sample2_ATCGTGACACATTACG-1,1,"Adipocytes","Sample2"
Sample2_ATCGTGAGTACTCGCG-1,1,"Adipocytes","Sample2"
Sample2_ATCGTGAGTATACAGA-1,1,"Adipocytes","Sample2"
Sample2_ATCGTGATCAAGTGGG-1,1,"Vascular and perivascular cells","Sample2"
Sample2_ATCTCTACACTCTCGT-1,2.13181550406067,"Adipocytes","Sample2"
Sample2_ATCTCTACACTTGAGT-1,1,"Adipocytes","Sample2"
Sample2_ATCTCTACAGGACAGT-1,1,"Adipocytes","Sample2"
Sample2_ATCTCTAGTATCGAGG-1,1,"Adipocytes","Sample2"
Sample2_ATCTCTAGTCTTACTT-1,1,"Adipocytes","Sample2"
Sample2_ATCTTCAGTCATCCGG-1,1,"Adipocytes","Sample2"
Sample2_ATCTTCAGTTTAGTCG-1,1,"Adipocytes","Sample2"
Sample2_ATCTTCATCGTTCATT-1,1,"Adipocytes","Sample2"
Sample2_ATGAAAGCAACACAAA-1,1,"Adipocytes","Sample2"
Sample2_ATGAAAGGTAATGCGG-1,1,"Adipocytes","Sample2"
Sample2_ATGAAAGGTAGATCCT-1,1,"Adipocytes","Sample2"
Sample2_ATGAAAGTCTATCGTT-1,1,"Adipocytes","Sample2"
Sample2_ATGACCAAGACAAGCC-1,1,"Adipocytes","Sample2"
Sample2_ATGACCAAGCATGAAT-1,1,"Immune cells","Sample2"
Sample2_ATGACCACACAAGTTC-1,2.43532838312142,"Adipocytes","Sample2"
Sample2_ATGACCAGTGCGTTTA-1,1,"Adipocytes","Sample2"
Sample2_ATGAGGGAGCACACCC-1,1,"Adipocytes","Sample2"
Sample2_ATGAGGGAGGGAGGGT-1,1,"Adipocytes","Sample2"
Sample2_ATGAGGGGTATTGAGA-1,1,"Adipocytes","Sample2"
Sample2_ATGAGGGGTCGAGATG-1,1,"Adipocytes","Sample2"
Sample2_ATGAGGGGTTACACTG-1,1,"Adipocytes","Sample2"
Sample2_ATGAGGGGTTCTTGTT-1,1,"Adipocytes","Sample2"
Sample2_ATGAGGGTCCACCTCA-1,1,"Adipocytes","Sample2"
Sample2_ATGAGGGTCCGTGGGT-1,1,"Adipocytes","Sample2"
Sample2_ATGAGGGTCTGTGTGA-1,1,"Adipocytes","Sample2"
Sample2_ATGAGTCAGCAGTACG-1,1,"Adipocytes","Sample2"
Sample2_ATGAGTCAGTTCGGTT-1,1,"Adipocytes","Sample2"
Sample2_ATGAGTCCAAGCTCTA-1,1,"Adipocytes","Sample2"
Sample2_ATGAGTCCACACGTGC-1,1,"Adipocytes","Sample2"
Sample2_ATGAGTCCAGACCAGA-1,1,"Adipocytes","Sample2"
Sample2_ATGAGTCCAGCAGTTT-1,1,"Vascular and perivascular cells","Sample2"
Sample2_ATGAGTCTCAACCCGG-1,1,"Adipocytes","Sample2"
Sample2_ATGAGTCTCCAACTGA-1,1,"Adipocytes","Sample2"
Sample2_ATGAGTCTCCTAAACG-1,1,"Adipocytes","Sample2"
Sample2_ATGAGTCTCTGCGGCA-1,1,"Adipocytes","Sample2"
Sample2_ATGATCGCACAAATGA-1,1,"Adipocytes","Sample2"
Sample2_ATGATCGCACATAACC-1,1,"Adipocytes","Sample2"
Sample2_ATGATCGGTAAGATAC-1,1,"Adipocytes","Sample2"
Sample2_ATGATCGGTTATCCAG-1,1,"Adipocytes","Sample2"
Sample2_ATGATCGGTTCAAGTC-1,1,"Adipocytes","Sample2"
Sample2_ATGATCGTCAGTCATG-1,1,"Adipocytes","Sample2"
Sample2_ATGATCGTCCATAGGT-1,1,"Adipocytes","Sample2"
Sample2_ATGCATGAGATGCCGA-1,2.34823602801338,"Adipocytes","Sample2"
Sample2_ATGCATGAGGATGTTA-1,1,"Adipocytes","Sample2"
Sample2_ATGCATGAGGGCAGAG-1,1,"Adipocytes","Sample2"
Sample2_ATGCATGAGTCGAATA-1,3.21665838732908,"Stromal cells","Sample2"
Sample2_ATGCATGCACATGACT-1,1.94567677673161,"Adipocytes","Sample2"
Sample2_ATGCATGCAGCAGGAT-1,1,"Adipocytes","Sample2"
Sample2_ATGCATGTCTCCATAT-1,1,"Adipocytes","Sample2"
Sample2_ATGCCTCAGAGTTGTA-1,1,"Adipocytes","Sample2"
Sample2_ATGCCTCAGGCTCAAG-1,1,"Adipocytes","Sample2"
Sample2_ATGCCTCAGTTTAGGA-1,1,"Immune cells","Sample2"
Sample2_ATGCCTCCAACTGCTA-1,1,"Adipocytes","Sample2"
Sample2_ATGCCTCCAATAGAGT-1,1,"Adipocytes","Sample2"
Sample2_ATGCCTCCAGGGTTGA-1,1,"Adipocytes","Sample2"
Sample2_ATGCCTCTCCAGCCTT-1,1,"Adipocytes","Sample2"
Sample2_ATGCCTCTCCTTGACC-1,1,"Stromal cells","Sample2"
Sample2_ATGCCTCTCGTAGCCG-1,1,"Adipocytes","Sample2"
Sample2_ATGCGATAGATACCAA-1,1,"Adipocytes","Sample2"
Sample2_ATGCGATAGGGATCAC-1,1,"Adipocytes","Sample2"
Sample2_ATGCGATAGTAAGAGG-1,1,"Adipocytes","Sample2"
Sample2_ATGCGATAGTCGCGAA-1,1,"Immune cells","Sample2"
Sample2_ATGCGATGTATGGGAC-1,1,"Stromal cells","Sample2"
Sample2_ATGCGATGTTACGCCG-1,1,"Immune cells","Sample2"
Sample2_ATGCGATGTTGCATGT-1,3.23210549767462,"Stromal cells","Sample2"
Sample2_ATGCGATTCCACAGGC-1,1,"Adipocytes","Sample2"
Sample2_ATGCGATTCGAATCCA-1,1,"Adipocytes","Sample2"
Sample2_ATGGAGGAGATTAGAC-1,1,"Adipocytes","Sample2"
Sample2_ATGGAGGAGATTAGTG-1,1,"Vascular and perivascular cells","Sample2"
Sample2_ATGGAGGAGTAGTCTC-1,1,"Adipocytes","Sample2"
Sample2_ATGGAGGAGTTATGGA-1,3.02880853123836,"Stromal cells","Sample2"
Sample2_ATGGAGGCAATTTCGG-1,1,"Adipocytes","Sample2"
Sample2_ATGGAGGCAGTGTATC-1,1,"Adipocytes","Sample2"
Sample2_ATGGAGGCATCTAGAC-1,2.15051734693389,"Adipocytes","Sample2"
Sample2_ATGGAGGGTGAAGCGT-1,1,"Stromal cells","Sample2"
Sample2_ATGGAGGTCAGGACAG-1,1,"Adipocytes","Sample2"
Sample2_ATGGAGGTCGTCCATC-1,1,"Adipocytes","Sample2"
Sample2_ATGGATCAGGAGAGGC-1,1,"Adipocytes","Sample2"
Sample2_ATGGATCAGTCCCGAC-1,1,"Adipocytes","Sample2"
Sample2_ATGGATCGTCATTGCA-1,2.45038897865379,"Adipocytes","Sample2"
Sample2_ATGGATCGTGAGACGT-1,1,"Adipocytes","Sample2"
Sample2_ATGGGAGAGAGCAGAA-1,1,"Adipocytes","Sample2"
Sample2_ATGGGAGAGGTGGGTT-1,1,"Vascular and perivascular cells","Sample2"
Sample2_ATGGGAGGTCAGATTC-1,1,"Adipocytes","Sample2"
Sample2_ATGGGAGGTCTTAGTG-1,1,"Vascular and perivascular cells","Sample2"
Sample2_ATGGGAGGTGTAAATG-1,1,"Adipocytes","Sample2"
Sample2_ATGGGAGGTTTAGACC-1,1,"Adipocytes","Sample2"
Sample2_ATGGGAGTCATTCGTT-1,3.09965141229548,"Stromal cells","Sample2"
Sample2_ATGGGAGTCTAAGCGT-1,1,"Adipocytes","Sample2"
Sample2_ATGGGTTAGACGCCCT-1,1,"Adipocytes","Sample2"
Sample2_ATGGGTTAGGAACGCT-1,2.34570908100481,"Adipocytes","Sample2"
Sample2_ATGGGTTCAATCACGT-1,1,"Adipocytes","Sample2"
Sample2_ATGGGTTCAATTGCCA-1,1,"Adipocytes","Sample2"
Sample2_ATGGGTTCACAATGTC-1,1,"Adipocytes","Sample2"
Sample2_ATGGGTTCAGTTAAAG-1,1,"Adipocytes","Sample2"
Sample2_ATGGGTTGTCTCGACG-1,1,"Vascular and perivascular cells","Sample2"
Sample2_ATGGGTTGTGTACATC-1,1,"Vascular and perivascular cells","Sample2"
Sample2_ATGGGTTGTGTGTCGC-1,1,"Adipocytes","Sample2"
Sample2_ATGGGTTTCACCCTCA-1,1,"Adipocytes","Sample2"
Sample2_ATGGGTTTCCGAAGGA-1,1,"Adipocytes","Sample2"
Sample2_ATGGGTTTCGCTTAAG-1,1,"Stromal cells","Sample2"
Sample2_ATGGTTGAGCGTGTTT-1,1,"Adipocytes","Sample2"
Sample2_ATGGTTGAGCTGGCTC-1,1,"Adipocytes","Sample2"
Sample2_ATGGTTGAGTCAACAA-1,1,"Immune cells","Sample2"
Sample2_ATGGTTGCACAGCCTG-1,1,"Adipocytes","Sample2"
Sample2_ATGGTTGCACTACACA-1,1,"Adipocytes","Sample2"
Sample2_ATGGTTGGTTACCTGA-1,1,"Adipocytes","Sample2"
Sample2_ATGTCCCCACTCCGGA-1,1,"Adipocytes","Sample2"
Sample2_ATGTCCCCACTTGAAC-1,1,"Adipocytes","Sample2"
Sample2_ATGTCCCCATACACCA-1,1,"Vascular and perivascular cells","Sample2"
Sample2_ATGTCCCGTAGCTTGT-1,1,"Adipocytes","Sample2"
Sample2_ATGTCCCGTATGCGGA-1,2.92095942789972,"Vascular and perivascular cells","Sample2"
Sample2_ATGTCCCGTGCAGATG-1,1,"Adipocytes","Sample2"
Sample2_ATGTCCCGTGGGTCAA-1,1,"Stromal cells","Sample2"
Sample2_ATGTCCCTCCCTTGGT-1,1,"Adipocytes","Sample2"
Sample2_ATGTCCCTCGTAGTGT-1,1,"Adipocytes","Sample2"
Sample2_ATGTCTTAGAGCAGCT-1,1,"Adipocytes","Sample2"
Sample2_ATGTCTTAGCGTTCAT-1,1,"Adipocytes","Sample2"
Sample2_ATGTCTTAGGGACCAT-1,1,"Adipocytes","Sample2"
Sample2_ATGTCTTAGTAACCGG-1,1,"Adipocytes","Sample2"
Sample2_ATGTCTTCAGAGCTAG-1,1,"Adipocytes","Sample2"
Sample2_ATGTCTTCATATAGCC-1,1,"Adipocytes","Sample2"
Sample2_ATGTCTTGTGACCGAA-1,1,"Adipocytes","Sample2"
Sample2_ATGTCTTGTGATCGTT-1,1,"Adipocytes","Sample2"
Sample2_ATGTCTTTCCAAGCCG-1,1,"Adipocytes","Sample2"
Sample2_ATGTCTTTCTGGCTGG-1,1,"Adipocytes","Sample2"
Sample2_ATTACCTAGGTCGTCC-1,1,"Adipocytes","Sample2"
Sample2_ATTACCTAGTGGAAGA-1,1,"Adipocytes","Sample2"
Sample2_ATTACCTCAAACTGCT-1,1,"Immune cells","Sample2"
Sample2_ATTACCTGTCGCTTGG-1,3.37857577533872,"Adipocytes","Sample2"
Sample2_ATTACCTGTTTATGCG-1,1,"Adipocytes","Sample2"
Sample2_ATTACCTTCCAGCTCT-1,1,"Adipocytes","Sample2"
Sample2_ATTACCTTCCCGTGTT-1,3.11104849373699,"Vascular and perivascular cells","Sample2"
Sample2_ATTACTCAGACGCTCC-1,1,"Adipocytes","Sample2"
Sample2_ATTACTCCAACAGTGG-1,1,"Adipocytes","Sample2"
Sample2_ATTACTCCAAGCGAGT-1,1,"Vascular and perivascular cells","Sample2"
Sample2_ATTACTCCATGATGCT-1,1,"Adipocytes","Sample2"
Sample2_ATTACTCGTTGGCCGT-1,1,"Adipocytes","Sample2"
Sample2_ATTACTCTCATAGGCT-1,1,"Stromal cells","Sample2"
Sample2_ATTACTCTCCATTCGC-1,1,"Adipocytes","Sample2"
Sample2_ATTACTCTCGCGTGAC-1,1,"Adipocytes","Sample2"
Sample2_ATTATCCAGACCAGCA-1,1,"Adipocytes","Sample2"
Sample2_ATTATCCAGTCAGGGT-1,1,"Adipocytes","Sample2"
Sample2_ATTATCCCACAGTCGC-1,1,"Adipocytes","Sample2"
Sample2_ATTATCCCAGCTTTGA-1,1,"Adipocytes","Sample2"
Sample2_ATTATCCCATCCGAGC-1,1,"Adipocytes","Sample2"
Sample2_ATTATCCGTATCGAAA-1,1,"Adipocytes","Sample2"
Sample2_ATTATCCGTCCACGCA-1,1,"Adipocytes","Sample2"
Sample2_ATTATCCGTCTTGCTC-1,3.11456426606047,"Vascular and perivascular cells","Sample2"
Sample2_ATTATCCGTTACGGAG-1,2.59456539718024,"Stromal cells","Sample2"
Sample2_ATTATCCGTTGTTGTG-1,1,"Adipocytes","Sample2"
Sample2_ATTATCCTCATGCCCT-1,1,"Adipocytes","Sample2"
Sample2_ATTCACTAGATGCTAA-1,1,"Adipocytes","Sample2"
Sample2_ATTCACTAGATGGCAC-1,1,"Vascular and perivascular cells","Sample2"
Sample2_ATTCACTAGCAACTTC-1,1,"Adipocytes","Sample2"
Sample2_ATTCACTAGGATTCAA-1,1,"Adipocytes","Sample2"
Sample2_ATTCACTAGTATCCTG-1,1,"Adipocytes","Sample2"
Sample2_ATTCACTCAAGCGGAT-1,1,"Adipocytes","Sample2"
Sample2_ATTCACTCAAGTTTGC-1,3.25546304997313,"Adipocytes","Sample2"
Sample2_ATTCACTCAGTTCCAA-1,1,"Adipocytes","Sample2"
Sample2_ATTCACTGTACGGATG-1,1,"Adipocytes","Sample2"
Sample2_ATTCACTTCATGAGGG-1,1,"Adipocytes","Sample2"
Sample2_ATTCACTTCCCATGGG-1,1,"Adipocytes","Sample2"
Sample2_ATTCAGGAGATGTTGA-1,1,"Adipocytes","Sample2"
Sample2_ATTCAGGCAACCGCCA-1,1,"Adipocytes","Sample2"
Sample2_ATTCAGGCACCTCTGT-1,1,"Adipocytes","Sample2"
Sample2_ATTCAGGGTAAGATAC-1,1,"Immune cells","Sample2"
Sample2_ATTCAGGGTCGCGGTT-1,1,"Adipocytes","Sample2"
Sample2_ATTCAGGGTCTGTGAT-1,1,"Adipocytes","Sample2"
Sample2_ATTCAGGGTCTTACTT-1,1,"Adipocytes","Sample2"
Sample2_ATTCAGGGTCTTGGTA-1,1,"Adipocytes","Sample2"
Sample2_ATTCAGGGTGCTGATT-1,1,"Adipocytes","Sample2"
Sample2_ATTCAGGGTGTCTTCC-1,1,"Adipocytes","Sample2"
Sample2_ATTCAGGGTTGCGGAA-1,1,"Vascular and perivascular cells","Sample2"
Sample2_ATTCAGGTCCAGTGCG-1,1,"Adipocytes","Sample2"
Sample2_ATTCATCAGACTTCAC-1,1,"Adipocytes","Sample2"
Sample2_ATTCATCCAAATTGCC-1,1,"Adipocytes","Sample2"
Sample2_ATTCATCCACCTGCAG-1,1,"Adipocytes","Sample2"
Sample2_ATTCATCCAGACGATG-1,1,"Vascular and perivascular cells","Sample2"
Sample2_ATTCATCCAGTCTTCC-1,1,"Adipocytes","Sample2"
Sample2_ATTCATCGTCTTACTT-1,1,"Adipocytes","Sample2"
Sample2_ATTCATCGTGAGCAGT-1,1,"Adipocytes","Sample2"
Sample2_ATTCATCGTTGGGAAC-1,1,"Adipocytes","Sample2"
Sample2_ATTCATCTCAGCCCAG-1,1,"Adipocytes","Sample2"
Sample2_ATTCATCTCCTGATAG-1,2.82983567764063,"Stromal cells","Sample2"
Sample2_ATTCATCTCTGACAGT-1,1,"Adipocytes","Sample2"
Sample2_ATTCCATGTAGACGTG-1,1,"Vascular and perivascular cells","Sample2"
Sample2_ATTCCATGTGGCTACC-1,1,"Adipocytes","Sample2"
Sample2_ATTCCATTCTGGCCAG-1,1,"Adipocytes","Sample2"
Sample2_ATTCCCGAGCTGGTGA-1,1,"Adipocytes","Sample2"
Sample2_ATTCCCGAGTAAGCAT-1,1,"Adipocytes","Sample2"
Sample2_ATTCCCGCACGTACAT-1,2.3281156014983,"Adipocytes","Sample2"
Sample2_ATTCCCGCATGAATAG-1,1,"Adipocytes","Sample2"
Sample2_ATTCCCGGTAAGTTAG-1,1,"Adipocytes","Sample2"
Sample2_ATTCCCGGTACTCGCG-1,1,"Adipocytes","Sample2"
Sample2_ATTCCCGGTCCTTAAG-1,1,"Adipocytes","Sample2"
Sample2_ATTCCCGGTGGAGAAA-1,1,"Vascular and perivascular cells","Sample2"
Sample2_ATTCCCGGTGTTGATC-1,1,"Adipocytes","Sample2"
Sample2_ATTCCCGTCCTCACGT-1,1,"Adipocytes","Sample2"
Sample2_ATTCCCGTCGATCCAA-1,3.54560039204683,"Vascular and perivascular cells","Sample2"
Sample2_ATTCCCGTCTCGTCAC-1,1,"Adipocytes","Sample2"
Sample2_ATTCCTAAGCTAATGA-1,1,"Stromal cells","Sample2"
Sample2_ATTCCTAAGGCTGAAC-1,1,"Adipocytes","Sample2"
Sample2_ATTCCTACAAAGGGTC-1,1,"Adipocytes","Sample2"
Sample2_ATTCCTAGTATGCGTT-1,1,"Adipocytes","Sample2"
Sample2_ATTCGTTAGCTTCGTA-1,2.84852643060094,"Immune cells","Sample2"
Sample2_ATTCGTTCATAAGCAA-1,1,"Adipocytes","Sample2"
Sample2_ATTCGTTGTACCCAGC-1,1,"Vascular and perivascular cells","Sample2"
Sample2_ATTCGTTGTCGTGGAA-1,1,"Adipocytes","Sample2"
Sample2_ATTCGTTGTCTCTCAC-1,1,"Adipocytes","Sample2"
Sample2_ATTCGTTTCGCCATAA-1,1,"Adipocytes","Sample2"
Sample2_ATTCGTTTCTGGACCG-1,1,"Adipocytes","Sample2"
Sample2_ATTCGTTTCTGGCCAG-1,1,"Adipocytes","Sample2"
Sample2_ATTCTACAGCACTCTA-1,1,"Adipocytes","Sample2"
Sample2_ATTCTACAGGCTTAAA-1,1,"Adipocytes","Sample2"
Sample2_ATTCTACAGTCTGCGC-1,2.91526123456079,"Adipocytes","Sample2"
Sample2_ATTCTACCACGGCCAT-1,1,"Adipocytes","Sample2"
Sample2_ATTCTACCACGTTCGG-1,1,"Adipocytes","Sample2"
Sample2_ATTCTACCAGAGGAAA-1,1,"Adipocytes","Sample2"
Sample2_ATTCTACCAGGAGACT-1,1,"Stromal cells","Sample2"
Sample2_ATTCTACCATCACAGT-1,1,"Adipocytes","Sample2"
Sample2_ATTCTACGTCCCTCAT-1,1,"Adipocytes","Sample2"
Sample2_ATTCTACGTCTGTCAA-1,1,"Adipocytes","Sample2"
Sample2_ATTCTTGCAATAGTGA-1,1,"Adipocytes","Sample2"
Sample2_ATTCTTGCACTTTATC-1,1,"Adipocytes","Sample2"
Sample2_ATTCTTGCATTGAAGA-1,1,"Adipocytes","Sample2"
Sample2_ATTCTTGGTAGCTAAA-1,1,"Adipocytes","Sample2"
Sample2_ATTCTTGGTCTCGCGA-1,1,"Adipocytes","Sample2"
Sample2_ATTCTTGTCCCGTGTT-1,1,"Adipocytes","Sample2"
Sample2_ATTCTTGTCTGATGGT-1,2.105594057093,"Adipocytes","Sample2"
Sample2_ATTCTTGTCTGTGTGA-1,1,"Adipocytes","Sample2"
Sample2_ATTGGGTCATTGCCGG-1,2.31461347305505,"Adipocytes","Sample2"
Sample2_ATTGGGTGTAGCTGCC-1,1,"Adipocytes","Sample2"
Sample2_ATTGGGTGTGTATACC-1,1,"Adipocytes","Sample2"
Sample2_ATTGGGTGTTACACAC-1,1,"Immune cells","Sample2"
Sample2_ATTGGGTTCCACGTCT-1,2.04712754119977,"Adipocytes","Sample2"
Sample2_ATTGGGTTCGTGGCGT-1,1,"Vascular and perivascular cells","Sample2"
Sample2_ATTGTTCAGATACATG-1,4.68853826531137,"Vascular and perivascular cells","Sample2"
Sample2_ATTGTTCAGATAGTGT-1,1,"Stromal cells","Sample2"
Sample2_ATTGTTCAGCGTGCTC-1,1,"Adipocytes","Sample2"
[truncated: 20,336 more rows]

## Sheet: 7f
,"UMAP_1","UMAP_2","ident"
[truncated: 18,674 more rows]

## Sheet: 7g
,"Var1","Var2","Freq"
[truncated: 4 more rows]

[truncated: 1 more sheets: 7h]
