# Supplementary material for: Reduced adipocyte glutaminase activity promotes energy expenditure and metabolic health
Source: Nat Metab. 2024 Jul 15;6(7):1329–46. doi: 10.1038/s42255-024-01083-y (PMC11272588; doi:10.1038/s42255-024-01083-y)
Supplement: Supplementary file 10 — Source data for Fig. 8. [file 42255_2024_1083_MOESM10_ESM.xlsx]

## Sheet: 8a
Glsfl/fl	GlsAdipoCre
0.819237	0.960514
0.94739	1.1491
0.796321	1.71124
1.20159	1.77017
1.06256	1.3394
1.27177
0.946462
0.954671

## Sheet: 8c
iWAT
	Glsfl/fl					GlsAdipoCre
Leak	0.92	2.06	0.29	0.69	0.58	1.81	2.27	1.53	1.81	1.53
Complex IGMP	2.6	2.74	1.4	1.91	1.97	3.3	2.65	3.06	3.16	3.58
Complex I+IISc	4.29	4.78	2.18	2.68	3.12	5.1	4.25	4.8	3.95	5.24
ETSFCCP	4.83	4.6	2.3	2.99	3.3	4.98	4.17	4.44	3.82	4.96
ETSRot	2.91	2.5	2.07	2.64	3.01	1.97	1.67	2.57	1.68	2.37
BAT
Leak (CI)	127.93	41.56	68.86			96.41	72.83	70.18	35.33
Leak (CI+II)	183.34	93.09	110.22			142.5	133.81	110.46	68.7
ETSFCCP	188.82	104.11	123.53			157.43	142.29	127.8	92.47
ETSRot	50.02	56.7	40.83			42.22	68.65	44.95	44.17

## Sheet: 8d
time	Glsfl/fl								GlsAdipoCre
08:00:00	0.708	0.504667	0.6345	0.598	0.589667	0.629	0.575667	0.702	0.9475	0.603	0.488333	0.505	0.498333
09:00:00	0.5801	0.337789	0.4611	0.469211	0.539263	0.544421	0.480947	0.638842	0.78695	0.573895	0.511263	0.576	0.657789
10:00:00	0.43485	0.23335	0.36185	0.4031	0.4526	0.4633	0.40805	0.4961	0.56045	0.4452	0.475	0.49695	0.5705
11:00:00	0.383789	0.23505	0.346737	0.40125	0.4152	0.4339	0.35	0.4434	0.472737	0.3704	0.41325	0.4239	0.4607
12:00:00	0.38175	0.234053	0.36105	0.346421	0.394789	0.436474	0.353211	0.541421	0.4914	0.348789	0.396789	0.378526	0.398316
13:00:00	0.37905	0.22525	0.3396	0.34675	0.34375	0.423	0.35245	0.45375	0.4256	0.3512	0.36715	0.35355	0.5092
14:00:00	0.378263	0.24855	0.345474	0.3849	0.38165	0.3877	0.37975	0.4428	0.434842	0.33285	0.35745	0.4111	0.4301
15:00:00	0.37835	0.234158	0.34525	0.394421	0.410053	0.389842	0.326579	0.455105	0.42375	0.340737	0.336526	0.334053	0.440684
16:00:00	0.3658	0.22425	0.33345	0.3783	0.37585	0.42795	0.31755	0.45575	0.4214	0.3498	0.36375	0.3648	0.4795
17:00:00	0.403842	0.24795	0.325526	0.3727	0.35415	0.3972	0.34655	0.4288	0.418105	0.3638	0.35635	0.37345	0.38315
18:00:00	0.4578	0.300474	0.36615	0.415	0.408684	0.438316	0.384053	0.492947	0.4893	0.394	0.42	0.393158	0.541684
19:00:00	0.45505	0.3834	0.3977	0.4345	0.4151	0.51035	0.4361	0.5112	0.55155	0.4308	0.42755	0.4568	0.50545
20:00:00	0.470737	0.4093	0.450263	0.4305	0.4397	0.48195	0.4305	0.52315	0.529211	0.395	0.4447	0.5243	0.5514
21:00:00	0.4613	0.378579	0.4348	0.422368	0.467158	0.550526	0.436	0.570579	0.58555	0.532737	0.403632	0.469105	0.587211
22:00:00	0.44825	0.40095	0.4379	0.4616	0.47255	0.44485	0.45515	0.5398	0.5624	0.52295	0.4635	0.5484	0.57915
23:00:00	0.511211	0.36705	0.448368	0.5218	0.4439	0.56955	0.421	0.50365	0.709263	0.56155	0.5172	0.53965	0.7057
00:00:00	0.5151	0.388158	0.37715	0.485842	0.503684	0.430947	0.362	0.570684	0.7315	0.575368	0.485105	0.593526	0.755053
01:00:00	0.4396	0.3919	0.4348	0.47355	0.494	0.4717	0.41415	0.56805	0.57965	0.57885	0.52765	0.539	0.775
02:00:00	0.625789	0.32275	0.390895	0.45755	0.44325	0.4667	0.3556	0.5245	0.533316	0.53075	0.505	0.4914	0.73205
03:00:00	0.6522	0.338947	0.38675	0.441158	0.392421	0.434263	0.343158	0.486316	0.5749	0.395842	0.465368	0.618421	0.727737
04:00:00	0.64625	0.3274	0.3887	0.4201	0.32375	0.42905	0.3239	0.49845	0.57385	0.31415	0.42325	0.6124	0.68775
05:00:00	0.589737	0.34655	0.364158	0.43215	0.4774	0.39245	0.39295	0.5179	0.531789	0.3705	0.39445	0.60475	0.646
06:00:00	0.61575	0.342947	0.44335	0.400263	0.449526	0.466684	0.344474	0.463421	0.64515	0.469895	0.405368	0.448316	0.620895
07:00:00	0.54725	0.3231	0.426	0.4726	0.4399	0.46795	0.40375	0.47705	0.6429	0.3956	0.36805	0.499	0.57875
08:00:00	0.497263	0.28285	0.368368	0.41385	0.33685	0.367	0.3357	0.46405	0.440263	0.37905	0.33205	0.4252	0.5111
09:00:00	0.52575	0.301789	0.33925	0.397316	0.382789	0.411368	0.369263	0.449158	0.43725	0.38	0.301579	0.427526	0.503579
10:00:00	0.4606	0.3167	0.40025	0.4226	0.3922	0.39665	0.3573	0.46045	0.4564	0.31115	0.31885	0.40235	0.4381
11:00:00	0.413211	0.29865	0.366316	0.3748	0.38835	0.4168	0.3899	0.45965	0.467053	0.31605	0.31395	0.378	0.526
12:00:00	0.39135	0.261789	0.34825	0.425895	0.399421	0.400842	0.370684	0.493263	0.43715	0.425421	0.284737	0.407579	0.485158
13:00:00	0.37835	0.30515	0.38285	0.3988	0.37	0.3714	0.3594	0.4861	0.46715	0.32385	0.3079	0.3588	0.58325
14:00:00	0.347947	0.2522	0.355105	0.413	0.4027	0.41915	0.404	0.49295	0.443368	0.31865	0.3108	0.355	0.50915
15:00:00	0.35145	0.246211	0.3318	0.406579	0.427526	0.409158	0.403842	0.470105	0.42	0.297474	0.299895	0.463	0.522579
16:00:00	0.3572	0.26265	0.3917	0.38765	0.39125	0.41205	0.3719	0.48695	0.51495	0.3384	0.30285	0.4088	0.50855
17:00:00	0.363632	0.23955	0.388211	0.42205	0.40715	0.42905	0.4071	0.5108	0.508895	0.31865	0.3118	0.3863	0.525
18:00:00	0.4564	0.316526	0.43435	0.450842	0.429053	0.488526	0.446316	0.554053	0.6106	0.472474	0.402368	0.440895	0.582421
19:00:00	0.48965	0.38925	0.4201	0.47845	0.44145	0.5265	0.42535	0.55955	0.59305	0.4639	0.4877	0.50495	0.58745
20:00:00	0.492737	0.39245	0.431579	0.47515	0.4632	0.49525	0.44345	0.57035	0.584368	0.459	0.47575	0.49275	0.60695
21:00:00	0.43775	0.373421	0.4131	0.470789	0.436579	0.518526	0.455105	0.530105	0.59635	0.460158	0.494895	0.572	0.612579
22:00:00	0.4449	0.38275	0.44405	0.47235	0.5057	0.50625	0.4698	0.5081	0.581	0.58725	0.51215	0.55145	0.63695
23:00:00	0.500263	0.4462	0.439263	0.47125	0.5129	0.54605	0.42245	0.58225	0.678158	0.61305	0.48785	0.62155	0.619
00:00:00	0.4822	0.375632	0.38805	0.454947	0.564053	0.531053	0.405842	0.537579	0.7129	0.496737	0.525105	0.699368	0.640526
01:00:00	0.48215	0.41995	0.42335	0.4037	0.3813	0.4396	0.38605	0.52275	0.6944	0.5394	0.499	0.52155	0.59595
02:00:00	0.472526	0.38945	0.419789	0.39025	0.39545	0.47865	0.3629	0.52605	0.552211	0.51225	0.51685	0.50465	0.6792
03:00:00	0.44655	0.299263	0.43535	0.384842	0.436105	0.466421	0.404105	0.455684	0.5626	0.512105	0.407263	0.603211	0.651842
04:00:00	0.4818	0.29815	0.4189	0.394	0.325	0.47395	0.3855	0.51725	0.6373	0.4354	0.4828	0.44975	0.5872
05:00:00	0.450842	0.3654	0.387737	0.4077	0.3629	0.4763	0.38275	0.48325	0.700684	0.4414	0.4733	0.43715	0.59965
06:00:00	0.49545	0.344105	0.45055	0.373368	0.400368	0.455263	0.345211	0.416053	0.5551	0.459684	0.372632	0.577105	0.538579
07:00:00	0.4107	0.34455	0.3978	0.3911	0.3784	0.35055	0.3577	0.4544	0.48975	0.36495	0.37085	0.4453	0.4938
08:00:00	0.379053	0.3008	0.348526	0.4103	0.37255	0.43405	0.36165	0.3966	0.436842	0.4121	0.35405	0.37055	0.4483
09:00:00	0.41395	0.285684	0.34745	0.407158	0.355368	0.395842	0.369526	0.453316	0.55225	0.358053	0.315421	0.416263	0.480684
10:00:00	0.39265	0.2712	0.37645	0.3931	0.4323	0.3885	0.362	0.49075	0.47175	0.4469	0.27465	0.4786	0.5056
11:00:00	0.354316	0.31935	0.315895	0.4319	0.4293	0.3469	0.34005	0.4988	0.515421	0.3756	0.26315	0.4617	0.5219
12:00:00	0.35745	0.250895	0.3694	0.398	0.425316	0.402421	0.393053	0.483684	0.4833	0.383579	0.413211	0.402316	0.492158
13:00:00	0.35775	0.26235	0.3414	0.3999	0.3844	0.36475	0.35255	0.49395	0.53365	0.40675	0.2798	0.40175	0.4345
14:00:00	0.350737	0.2982	0.375053	0.41655	0.3995	0.38665	0.3369	0.48285	0.465789	0.37965	0.2664	0.3592	0.5096
15:00:00	0.40365	0.282	0.37095	0.374421	0.398579	0.404895	0.348105	0.504316	0.46595	0.351526	0.293158	0.383526	0.437789
16:00:00	0.3758	0.25635	0.36845	0.42535	0.40625	0.4785	0.3891	0.5081	0.46845	0.3787	0.2876	0.39445	0.49115
17:00:00	0.366474	0.27965	0.362947	0.37625	0.39025	0.44205	0.3786	0.49785	0.480579	0.3733	0.27205	0.4759	0.5255
18:00:00	0.44785	0.357842	0.4636	0.467474	0.447316	0.499526	0.410105	0.578158	0.59025	0.479053	0.451474	0.518	0.587684
19:00:00	0.4717	0.3756	0.4282	0.4773	0.4881	0.51815	0.43595	0.5568	0.5963	0.51595	0.49365	0.6013	0.5965
20:00:00	0.504053	0.3605	0.411842	0.4862	0.52615	0.5102	0.4361	0.54905	0.685947	0.5377	0.4736	0.62385	0.6231
21:00:00	0.45475	0.421474	0.4128	0.456737	0.487421	0.538579	0.433316	0.578316	0.61795	0.546105	0.441316	0.647263	0.612632
22:00:00	0.44005	0.3925	0.4232	0.4845	0.51055	0.54745	0.44495	0.6259	0.69765	0.57465	0.5249	0.5205	0.67135
23:00:00	0.465579	0.3665	0.418789	0.4595	0.58905	0.4986	0.4644	0.54955	0.702842	0.55715	0.49135	0.63555	0.6826
00:00:00	0.5096	0.382053	0.45615	0.550842	0.503421	0.544474	0.462474	0.571421	0.5102	0.581632	0.542737	0.515316	0.623632
01:00:00	0.4908	0.37295	0.3802	0.40355	0.45585	0.48585	0.4195	0.56715	0.6319	0.586	0.5299	0.50115	0.6375
02:00:00	0.535895	0.34475	0.453632	0.4229	0.4445	0.44725	0.40745	0.51615	0.545895	0.4781	0.48255	0.56735	0.61045
03:00:00	0.453	0.325579	0.39435	0.391895	0.388158	0.442158	0.389947	0.560895	0.53245	0.466158	0.459421	0.579947	0.649105
04:00:00	0.45765	0.333	0.3655	0.42695	0.413	0.483	0.42075	0.4822	0.74785	0.46305	0.4372	0.4876	0.544
05:00:00	0.451421	0.33315	0.371947	0.42925	0.37265	0.46155	0.42105	0.4799	0.740684	0.49965	0.4464	0.4697	0.63705
06:00:00	0.41155	0.265263	0.4009	0.361842	0.369895	0.384053	0.423263	0.441263	0.6687	0.437684	0.426474	0.520789	0.547421
07:00:00	0.37705	0.30465	0.33425	0.35825	0.34295	0.42245	0.3943	0.4889	0.51165	0.39885	0.3512	0.4081	0.4555
08:00:00	0.434632	0.2884	0.351842	0.3518	0.3251	0.38775	0.38995	0.39495	0.517263	0.3774	0.40055	0.39575	0.5595
09:00:00	0.3587	0.326737	0.3055	0.433158	0.406737	0.349684	0.339158	0.506368	0.5341	0.406842	0.329053	0.365579	0.510526
10:00:00	0.42915	0.2858	0.3128	0.33765	0.3854	0.33685	0.39685	0.45805	0.53695	0.3463	0.37315	0.4816	0.42435
11:00:00	0.342474	0.3233	0.346263	0.3859	0.44555	0.42615	0.37285	0.4757	0.460316	0.3958	0.33365	0.39215	0.56515
12:00:00	0.38565	0.262579	0.3607	0.337895	0.441789	0.331263	0.395526	0.446842	0.5094	0.380947	0.360053	0.489895	0.527842
13:00:00	0.41515	0.31405	0.33165	0.387	0.3961	0.3512	0.39645	0.4585	0.49455	0.3931	0.336	0.40675	0.45425
14:00:00	0.364895	0.27965	0.344105	0.33405	0.41235	0.4124	0.35085	0.50785	0.513211	0.353	0.39235	0.4056	0.54925
15:00:00	0.37175	0.315895	0.3135	0.362632	0.443474	0.376263	0.366684	0.411105	0.5088	0.412053	0.391579	0.452263	0.509158
16:00:00	0.3679	0.3015	0.33715	0.3667	0.39385	0.40295	0.3997	0.4596	0.53125	0.3926	0.3837	0.4069	0.51005
17:00:00	0.387842	0.3125	0.405474	0.37865	0.4407	0.4138	0.38265	0.4687	0.526789	0.4036	0.42745	0.4571	0.58675
18:00:00	0.4962	0.356737	0.4727	0.454947	0.495789	0.516842	0.489158	0.559474	0.7099	0.531947	0.530368	0.559684	0.706684
19:00:00	0.43395	0.34625	0.46705	0.4549	0.47655	0.4907	0.451	0.5315	0.7252	0.4935	0.505	0.49885	0.6116
20:00:00	0.426211	0.34765	0.418632	0.4605	0.43025	0.4975	0.4459	0.5153	0.550316	0.505	0.4347	0.49275	0.61095
21:00:00	0.4497	0.311421	0.44455	0.432105	0.433421	0.412	0.447579	0.451632	0.65305	0.458789	0.481895	0.446105	0.541684
22:00:00	0.4347	0.3467	0.4325	0.40715	0.3786	0.50345	0.44485	0.53195	0.58925	0.4371	0.48755	0.50715	0.5189
23:00:00	0.466842	0.3515	0.378947	0.42705	0.4476	0.43715	0.3864	0.43805	0.482368	0.43925	0.45495	0.4727	0.5073
00:00:00	0.3907	0.327263	0.38545	0.400842	0.305211	0.396789	0.409	0.427211	0.6098	0.424842	0.395526	0.431789	0.475474
01:00:00	0.47635	0.2315	0.38025	0.3221	0.30075	0.3707	0.3264	0.42925	0.44395	0.35515	0.38515	0.39975	0.49155
02:00:00	0.359947	0.29205	0.392	0.3368	0.3692	0.3747	0.31075	0.3189	0.615526	0.31525	0.39295	0.3083	0.49165
03:00:00	0.3463	0.218947	0.30665	0.346895	0.285211	0.353	0.325526	0.387105	0.42845	0.283211	0.320684	0.326684	0.480368
04:00:00	0.32945	0.19045	0.2976	0.3125	0.29625	0.3318	0.335	0.39225	0.5039	0.2667	0.3301	0.24975	0.4803
05:00:00	0.318105	0.23665	0.308684	0.33275	0.3056	0.3434	0.328	0.34675	0.466105	0.31115	0.3262	0.28035	0.45615
06:00:00	0.286611	0.147444	0.316667	0.331444	0.286556	0.340059	0.337	0.392389	0.512278	0.280353	0.2815	0.309222	0.431167
07:00:00	0.50295	0.366737	0.4281	0.387474	0.432263	0.3401	0.382316	0.357632	0.59985	0.43365	0.475579	0.584368	0.616368
08:00:00	0.43245	0.27	0.37965	0.4629	0.384	0.4762	0.41865	0.52095	0.51515	0.3828	0.36625	0.44945	0.54175
09:00:00	0.390263	0.34925	0.386368	0.42835	0.41835	0.452158	0.38555	0.4721	0.524474	0.393105	0.4421	0.51155	0.53945
10:00:00	0.43615	0.257211	0.36435	0.428789	0.406263	0.3564	0.392842	0.433158	0.57105	0.43995	0.370632	0.447947	0.665526
11:00:00	0.38625	0.33675	0.3792	0.39025	0.4088	0.40365	0.436	0.4589	0.52135	0.4134	0.45615	0.45825	0.67565
12:00:00	0.3498	0.2953	0.3999	0.4252	0.4086	0.4315	0.3782	0.3878	0.5247	0.5015	0.3587	0.388	0.5244

## Sheet: 8e
time (minutes)	Glsfl/fl								GlsAdipoqCre
0	6.9	7.2	7.6	7.4	8.4	7.7	7.4	7.5	8.3	4.2	5.8	4.4	4.3
15	19.3	15.2	20.1	14.3	16.6	19.6	13.1	10.4	18.5	13.8	11.9	14	13.7
30	19.9	14.1	17.1	14.6	19.3	23.6	8.6	9.1	19.3	9.8	11.6	10.7	9.6
60	16.6	12.4	17.5	13.2	15.2	23.2	7.5	11.1	11.6	5.6	8.2	8.9	6.4
90	13	13.5	18.3	13.6	14.2	18.2	6.7	7.3	11.6	7.3	7.6	7.4	5.7
120	11.2	11.5	17.7	11.9	8.7	12.7	7	7.3	10.5	4.9	6.8	6.5	5.7
AUC
Glsfl/fl	GlsAdipoCre
1845	1628
1549	919.5
2083	1059
1581	1070
1759	902.3
2315
976.5
1079

## Sheet: 8f
iWAT		plasma
Glsfl/fl	GlsAdipoCre	Glsfl/fl	GlsAdipoCre
1.21	1.407	0.693823	1.15043
0.768	1.452	0.884782	1.93775
0.754	1.325	0.874796	0.922401
1.259	1.58	1.5566	1.32507
	2.415		1.8514
	1.42		1.09296
	1.007		2.17008
	1.36		1.5152

## Sheet: 8g
iWAT
Glsfl/fl	GlsAdipoCre
0.809962	1.45693
0.830433	2.50462
1.23145	1.21446
1.12816	2.94181
	3.32269
	1.66034
	1.08956
	1.77135

## Sheet: 8h
Time (minutes)	Glsfl/fl				GlsAdipoCre
08:00:00	0.526456	0.449336	0.518713	0.472517	0.637842	0.432859	0.700658	0.585925	0.57179	0.651362	0.614535	0.551723
09:00:00	0.410511	0.383998	0.411447	0.45952	0.541297	0.373123	0.635416	0.585458	0.455806	0.621931	0.533755	0.484744
10:00:00	0.420751	0.365853	0.411981	0.380565	0.459846	0.259289	0.505788	0.399677	0.425956	0.497511	0.567237	0.350251
11:00:00	0.324024	0.277353	0.33535	0.378895	0.380627	0.31552	0.44002	0.431885	0.396585	0.538379	0.520383	0.457511
12:00:00	0.312282	0.286547	0.336625	0.333161	0.405341	0.262819	0.530451	0.476661	0.484119	0.525765	0.598187	0.431315
13:00:00	0.356246	0.267833	0.336121	0.392165	0.362902	0.282108	0.465472	0.446463	0.382753	0.45671	0.487859	0.390331
14:00:00	0.367087	0.287144	0.33624	0.333738	0.405448	0.295441	0.504538	0.554219	0.426025	0.568348	0.48868	0.390298
15:00:00	0.332132	0.321942	0.324792	0.368296	0.389609	0.27004	0.464683	0.447074	0.411954	0.429633	0.487722	0.430278
16:00:00	0.333934	0.250041	0.32497	0.335074	0.371432	0.272622	0.508517	0.445673	0.42459	0.42738	0.4408	0.390666
17:00:00	0.313994	0.277244	0.347776	0.369177	0.370688	0.306772	0.441138	0.551741	0.426913	0.428254	0.487996	0.404383
18:00:00	0.430541	0.314239	0.455427	0.380109	0.466117	0.322292	0.531601	0.551921	0.470663	0.591995	0.64658	0.525895
19:00:00	0.465105	0.385842	0.486625	0.506316	0.508052	0.304111	0.531569	0.552783	0.483982	0.595055	0.598222	0.471763
20:00:00	0.495856	0.422132	0.325237	0.367173	0.481956	0.284796	0.506939	0.522262	0.455874	0.594316	0.629309	0.591736
21:00:00	0.431652	0.404665	0.433393	0.413514	0.482859	0.34859	0.594837	0.616302	0.529918	0.621393	0.535123	0.391536
22:00:00	0.496547	0.356767	0.488019	0.356787	0.570237	0.310435	0.570141	0.615619	0.45502	0.484662	0.598393	0.498862
23:00:00	0.440871	0.296393	0.380042	0.391983	0.510337	0.253228	0.595791	0.660359	0.440266	0.499294	0.614124	0.52372
00:00:00	0.378619	0.357988	0.411744	0.392013	0.52514	0.305718	0.674548	0.584883	0.441462	0.538917	0.709679	0.431114
01:00:00	0.367658	0.376865	0.302017	0.390039	0.525618	0.258524	0.595692	0.583232	0.528484	0.538412	0.677018	0.390565
02:00:00	0.407868	0.295796	0.357829	0.377984	0.524714	0.305823	0.570733	0.585063	0.456387	0.485099	0.519802	0.441787
03:00:00	0.388168	0.296474	0.488701	0.446584	0.48448	0.294414	0.570996	0.537235	0.470389	0.526337	0.614535	0.390632
04:00:00	0.420931	0.29623	0.445492	0.345126	0.483524	0.301502	0.529727	0.567648	0.42582	0.484931	0.566826	0.390498
05:00:00	0.44048	0.368891	0.377995	0.470756	0.493356	0.309065	0.547156	0.584381	0.454269	0.583182	0.645486	0.456842
06:00:00	0.335015	0.276919	0.347361	0.333586	0.511108	0.247879	0.479217	0.444022	0.439652	0.428826	0.520075	0.364336
07:00:00	0.431592	0.341633	0.41121	0.298846	0.439835	0.261107	0.454785	0.414578	0.41209	0.484427	0.442237	0.430512
08:00:00	0.335075	0.277516	0.345759	0.414516	0.389237	0.249433	0.508418	0.444991	0.454816	0.42886	0.440424	0.323486
09:00:00	0.366096	0.322078	0.346056	0.332554	0.484029	0.237365	0.428609	0.522837	0.381831	0.565288	0.536047	0.30823
10:00:00	0.323724	0.278736	0.303915	0.414698	0.380282	0.240237	0.441532	0.553573	0.441257	0.401547	0.489432	0.389963
11:00:00	0.322943	0.277895	0.315006	0.334376	0.440792	0.260527	0.531897	0.444632	0.455328	0.512815	0.613919	0.337237
12:00:00	0.323063	0.340412	0.346738	0.357546	0.40489	0.252806	0.46784	0.555045	0.409802	0.414026	0.487585	0.388592
13:00:00	0.336216	0.268864	0.325119	0.331977	0.380202	0.258841	0.454193	0.444201	0.38248	0.484763	0.518331	0.323085
14:00:00	0.410721	0.296284	0.326186	0.436471	0.447648	0.275968	0.502762	0.446355	0.512602	0.485133	0.566895	0.296219
15:00:00	0.376096	0.295715	0.314947	0.379806	0.370874	0.2639	0.452746	0.554614	0.411441	0.552809	0.456806	0.3636
16:00:00	0.334264	0.251777	0.348102	0.35621	0.386872	0.252437	0.466721	0.445709	0.411236	0.4556	0.533447	0.471529
17:00:00	0.368318	0.295172	0.347212	0.334254	0.396519	0.306561	0.440513	0.475224	0.42623	0.484023	0.5671	0.404215
18:00:00	0.409489	0.41291	0.432681	0.413999	0.509726	0.383926	0.610358	0.570018	0.53026	0.621695	0.756259	0.524657
19:00:00	0.433003	0.351071	0.3578	0.450623	0.484135	0.373623	0.72805	0.537415	0.529645	0.595627	0.597982	0.390331
20:00:00	0.411351	0.39387	0.45602	0.391497	0.46455	0.292964	0.623611	0.598097	0.485041	0.496704	0.519049	0.525795
21:00:00	0.389309	0.447952	0.431524	0.355755	0.449402	0.306509	0.596777	0.615548	0.602596	0.511268	0.676573	0.458013
22:00:00	0.39985	0.305072	0.410587	0.448072	0.481212	0.257918	0.584775	0.616158	0.484631	0.693979	0.630643	0.391034
23:00:00	0.398198	0.404204	0.486447	0.391983	0.465852	0.325296	0.583361	0.505494	0.512534	0.510192	0.535841	0.336199
00:00:00	0.472793	0.375427	0.357355	0.391406	0.486553	0.280553	0.582473	0.615296	0.454952	0.595526	0.520451	0.45828
01:00:00	0.39991	0.420857	0.434253	0.39171	0.423651	0.312306	0.531305	0.614506	0.52763	0.456677	0.520622	0.282703
02:00:00	0.472132	0.31348	0.357503	0.355117	0.473877	0.261713	0.532128	0.614578	0.485656	0.455701	0.534268	0.296253
03:00:00	0.386697	0.297071	0.402076	0.357273	0.413181	0.272648	0.505623	0.505027	0.411441	0.455701	0.487722	0.295885
04:00:00	0.334685	0.295498	0.357562	0.345733	0.381398	0.265349	0.465143	0.537379	0.454816	0.469492	0.646375	0.294948
05:00:00	0.443964	0.313832	0.379152	0.426602	0.483338	0.305402	0.469089	0.600072	0.485041	0.45708	0.518639	0.268618
06:00:00	0.335015	0.286574	0.325178	0.367719	0.379378	0.245903	0.41391	0.58316	0.382582	0.414632	0.518981	0.295483
07:00:00	0.38961	0.259317	0.313612	0.333769	0.430587	0.24303	0.467116	0.446499	0.456967	0.385368	0.47435	0.471395
08:00:00	0.333664	0.26051	0.323221	0.35539	0.377996	0.259104	0.415225	0.476158	0.382104	0.387992	0.597093	0.270191
09:00:00	0.313664	0.286412	0.433482	0.323322	0.319878	0.23531	0.414633	0.460395	0.456011	0.373495	0.471819	0.269354
10:00:00	0.334565	0.241551	0.32414	0.412876	0.371459	0.231199	0.401611	0.415512	0.380089	0.470299	0.549966	0.391134
11:00:00	0.334234	0.242067	0.410735	0.332858	0.319665	0.298788	0.401809	0.476625	0.381865	0.401076	0.440595	0.269488
12:00:00	0.334354	0.250556	0.336922	0.436684	0.408052	0.246403	0.426932	0.56991	0.454235	0.526774	0.582114	0.431984
13:00:00	0.388679	0.294467	0.324496	0.344671	0.344406	0.227668	0.452549	0.492065	0.42541	0.429028	0.488611	0.296688
14:00:00	0.312192	0.232574	0.357503	0.344671	0.362025	0.232938	0.387537	0.568546	0.410246	0.400336	0.535192	0.215524
15:00:00	0.356336	0.268484	0.314294	0.332827	0.37967	0.252016	0.518415	0.507971	0.382275	0.499226	0.47264	0.268618
16:00:00	0.442973	0.242853	0.324703	0.333404	0.381079	0.256891	0.503979	0.506643	0.455738	0.496973	0.503488	0.390197
17:00:00	0.344474	0.305207	0.423399	0.412633	0.438294	0.312095	0.533147	0.569013	0.427835	0.566532	0.583447	0.295651
18:00:00	0.387207	0.368999	0.432592	0.438233	0.502764	0.382398	0.67241	0.585206	0.560383	0.566297	0.44104	0.323486
19:00:00	0.465435	0.393138	0.476453	0.471394	0.525937	0.325613	0.612364	0.600503	0.557992	0.524689	0.707011	0.337036
20:00:00	0.397958	0.349688	0.433837	0.446948	0.482806	0.26975	0.727524	0.615332	0.602425	0.525462	0.536252	0.524691
21:00:00	0.462192	0.393518	0.487544	0.424841	0.431863	0.282213	0.532325	0.584129	0.559085	0.564548	0.598495	0.364737
22:00:00	0.398378	0.464849	0.413671	0.427725	0.416157	0.297101	0.637027	0.660144	0.558094	0.706525	0.675889	0.498729
23:00:00	0.505976	0.375346	0.454478	0.391011	0.545868	0.266877	0.532029	0.508115	0.484836	0.636327	0.551368	0.390532
00:00:00	0.377327	0.332682	0.434549	0.356696	0.485278	0.362451	0.624038	0.554183	0.486749	0.498957	0.629822	0.364102
01:00:00	0.464294	0.332438	0.412485	0.425144	0.511108	0.321686	0.543407	0.58535	0.557172	0.428456	0.63119	0.376815
02:00:00	0.389129	0.322756	0.377639	0.357729	0.414191	0.285191	0.594443	0.553106	0.382001	0.471208	0.55041	0.498494
03:00:00	0.346306	0.305424	0.378766	0.356575	0.396466	0.301291	0.556955	0.552783	0.455806	0.415035	0.519562	0.417665
04:00:00	0.378498	0.303092	0.335973	0.391072	0.484613	0.303452	0.530615	0.552136	0.383367	0.552876	0.550103	0.417196
05:00:00	0.374715	0.286466	0.42073	0.299271	0.37983	0.307879	0.507662	0.506571	0.483777	0.457316	0.55171	0.458013
06:00:00	0.366456	0.322267	0.359015	0.298239	0.440128	0.244848	0.532391	0.460108	0.368272	0.469593	0.519015	0.33737
07:00:00	0.365616	0.259317	0.411566	0.367416	0.362929	0.251805	0.531799	0.507684	0.351878	0.497545	0.503181	0.323152
08:00:00	0.322282	0.260429	0.325919	0.275038	0.382689	0.299936	0.494508	0.460467	0.337842	0.429062	0.550889	0.391168
09:00:00	0.31672	0.266101	0.314739	0.287367	0.383736	0.298893	0.545084	0.583232	0.336578	0.429566	0.439466	0.417564
10:00:00	0.292995	0.277063	0.411684	0.345035	0.411981	0.298624	0.491549	0.506786	0.352049	0.469526	0.439808	0.337002
11:00:00	0.368766	0.300264	0.399407	0.368145	0.410956	0.367242	0.544952	0.553034	0.382172	0.527178	0.550103	0.404349
12:00:00	0.36933	0.358964	0.31379	0.274188	0.457848	0.3404	0.480401	0.523088	0.35263	0.470669	0.471717	0.296353
13:00:00	0.292343	0.265615	0.314265	0.28761	0.397978	0.299095	0.479119	0.445637	0.307548	0.428052	0.519152	0.296788
14:00:00	0.305362	0.266617	0.401483	0.29918	0.36929	0.29738	0.531601	0.445745	0.338081	0.430138	0.565869	0.402877
15:00:00	0.380569	0.288816	0.32497	0.287398	0.368641	0.36815	0.491516	0.508546	0.278928	0.471342	0.535534	0.389997
16:00:00	0.314941	0.311682	0.337663	0.308807	0.368265	0.327215	0.46613	0.492244	0.352083	0.457383	0.520554	0.377484
17:00:00	0.32621	0.335946	0.400771	0.378409	0.413381	0.395698	0.51562	0.613321	0.36834	0.525698	0.628933	0.471429
18:00:00	0.390771	0.368409	0.357266	0.366869	0.42834	0.396202	0.558566	0.631993	0.309392	0.526202	0.47264	0.537872
19:00:00	0.347266	0.356869	0.421085	0.414546	0.369392	0.299364	0.543473	0.585961	0.425512	0.427952	0.51987	0.443359
20:00:00	0.403434	0.415843	0.4543	0.401002	0.500061	0.438147	0.570635	0.55246	0.485075	0.568147	0.661047	0.296889
21:00:00	0.4443	0.391002	0.401987	0.390161	0.545075	0.339627	0.518283	0.661041	0.543443	0.469627	0.597709	0.45644
22:00:00	0.391987	0.380161	0.302906	0.354995	0.603443	0.395059	0.545709	0.506391	0.570902	0.525059	0.582729	0.55169
23:00:00	0.292906	0.344995	0.412218	0.332797	0.630902	0.298523	0.5171	0.507397	0.499795	0.428523	0.519699	0.201706
00:00:00	0.402218	0.322797	0.280872	0.334346	0.559795	0.201954	0.38997	0.476517	0.470902	0.331954	0.536081	0.363533
01:00:00	0.270872	0.324346	0.326572	0.297722	0.530902	0.299768	0.483131	0.507756	0.294262	0.429768	0.427291	0.268819
02:00:00	0.316572	0.287722	0.280486	0.218129	0.354262	0.104847	0.310852	0.476481	0.44071	0.234847	0.440834	0.20184
03:00:00	0.270486	0.208129	0.259253	0.253902	0.50071	0.215779	0.427853	0.474686	0.264822	0.345779	0.36156	0.321981
04:00:00	0.249253	0.243902	0.303529	0.274825	0.324822	0.132462	0.323216	0.368115	0.367555	0.262462	0.439398	0.16186
05:00:00	0.293529	0.264825	0.226423	0.275645	0.427555	0.09146	0.426208	0.392675	0.305738	0.22146	0.284302	0.315624
06:00:00	0.216423	0.265645	0.325237	0.299362	0.265738	0.368285	0.493522	0.568582	0.353279	0.498285	0.456259	0.391
07:00:00	0.315237	0.289362	0.302343	0.415002	0.413279	0.395496	0.429661	0.399641	0.382138	0.525496	0.552018	0.283339
08:00:00	0.292343	0.405002	0.335735	0.298269	0.442138	0.229771	0.468958	0.430521	0.425956	0.359771	0.474077	0.309936
09:00:00	0.325735	0.288269	0.33707	0.413726	0.485956	0.231117	0.442322	0.429838	0.366359	0.361117	0.519425	0.322884
10:00:00	0.32707	0.403726	0.424348	0.322259	0.426359	0.258833	0.595857	0.41368	0.426742	0.388833	0.582592	0.348946
11:00:00	0.414348	0.312259	0.410706	0.298664	0.486742	0.368856	0.441302	0.476481	0.397165	0.498856	0.473427	0.4181
12:00:00	0.400706	0.288664	0.414235	0.424172	0.457165	0.229199	0.453798	0.583411	0.456113	0.359199	0.582114	0.459384

## Sheet: 8K
		Glsfl/fl				GlsAdipoCre
body weight (g)	before	24.93	25.97	20	21.62	27.65	27.07	20.47	20.76	21.25	22.48	20.72	20.82
	after	34.55	35.02	35	33.9	38	37.5	32.6	30	27.6	31	30.8	30.7
fat mass (g)	before	1.43	1.4	1.09	2.02	1.04	2.23	1.02	1.21	1.45	0.79	0.58	1.29
	after	7.85	11.14	9.98	7.01	9.52	10.84	2.92	1.53	4.95	4.14	3.42	2

## Sheet: 8l
time	Glsfl/fl				GlsAdipoCre
0	7.5	11.2	10.7	9.2	9.5	8.7	6.7	6.6	7.4	7.5	7.8
15	19.5	19.9	19.4	23.8	19.1	16.9	17.2	14.8	15.5	21.8	18.3
30	27.2	27.3	29.8	27.6	27.6	26.8	24.2	22.8	19.2	24.2	19.4
60	24.3	26.2	33.3	25.2	22.3	22	21.1	21.6	18.3	25.1	15
90	23.4	23.7	24.7	23.6	23.6	22.1	21	22	18.6	23.7	14.2
120	17.5	20.8	26.7	19.9	21.7	17.3	15	14.6	14.3	18.8	13.8
AUC
Glsfl/fl	GlsAdipoCre
2654	2681
2806	2504
3182	2341
2810	2312
	2042
	2674
	1853
