# Supplementary material for: Reduced adipocyte glutaminase activity promotes energy expenditure and metabolic health
Source: Nat Metab. 2024 Jul 15;6(7):1329–46. doi: 10.1038/s42255-024-01083-y (PMC11272588; doi:10.1038/s42255-024-01083-y)
Supplement: Supplementary file 12 — Source data. [file 42255_2024_1083_MOESM12_ESM.xlsx]

## Sheet: ED1a
plasma				WAT
glutamine		glutamate		glutamine		glutamate
w/o	with	w/o	with	w/o	with	w/o	with
429.14	368.26	81.69	155.64	0.8337	0.7447	0.8327	0.7281
470.36	512.62	78.68	130.91	0.8919	0.6028	0.6961	0.8859
603.53	487.26	72.96	100.8	1.3844	0.6519	1.1835	0.6832
602.01	526.51	78.41	121.56	1.5426	2.0544	1.1983	2.0811
517.96	416.71	65.72	79.39	0.9651	1.115	0.9821	1.0269
520.39	410.46	81.21	83.6	0.9018	0.7331	0.729	0.8857
506.67	392.52	108.23	142.72	1.4221	0.8936	1.1045	1.0377
606.27	438.34	88.74	74.39	1.0349	1.2153	0.7035	1.0179
494	349.6	105.79	89.23	0.8795	0.5589	0.736	0.7211
590.49	528.28	81.41	89.67	1.5535	1.2138	1.0952	1.1245
568.72	511.8	72.52	127.83	2.6554	0.9164	1.7955	0.9235
551.9	527.57	96.33	84.01	3.0103	0.7076	1.8527	0.673
433.64	466.78	94.81	145	1.6119	1.7876	1.1188	1.5687
611.17	510.14	136.88	101.41
480.2	522.83	77.29	164.87		0.07792		0.738135
555.53	513.17	67.61	129.12		Distrib not normal = Mann Whitney
595.29	441.02	71.71	277.86		p=0.056
547.35	514.06	63.88	95.42
583.14	594.74	72.44	129.03
437.71	554.65	55.17	106.94
905	457.87	110.39	124.83
431.45	483.57	120.54	80.68
580.89	448.71	63.64	97.05
	541.04		104.36
	533.68		78.64
	526		151.43
	608.07		74.4
	683.9		99.66
	444.64		132.98
	730.13		78.72
	0.0649162		0.00185927

## Sheet: ED1b
GLS expression	BMI_category_new		GLUL expression	BMI_category_new
10.7383	w/o obesity men		13.8682	w/o obesity men
11.1417	w/o obesity men		13.346	w/o obesity men
11.2225	w/o obesity men		13.9384	w/o obesity men
11.0394	w/o obesity men		13.7932	w/o obesity men
11.0284	w/o obesity men		13.361	w/o obesity men
11.0686	w/o obesity men		14.0378	w/o obesity men
10.9819	w/o obesity men		13.8199	w/o obesity men
11.204	w/o obesity men		14.5	w/o obesity men
11.2341	w/o obesity men		14.1498	w/o obesity men
10.9717	w/o obesity men		13.4921	w/o obesity men
10.9121	with obesity men		13.8874	with obesity men
11.4407	with obesity men		13.3492	with obesity men
10.7253	with obesity men		13.0998	with obesity men
10.6707	with obesity men		13.9509	with obesity men
11.0676	with obesity men		13.9908	with obesity men
11.3555	with obesity men		13.6061	with obesity men
11.1957	with obesity men		13.1139	with obesity men
11.4957	with obesity men		13.3711	with obesity men
11.3409	with obesity men		13.5769	with obesity men
11.2027	with obesity men		13.4858	with obesity men
10.8723	with obesity men		13.233	with obesity men
11.0052	with obesity men		13.1016	with obesity men
11.3455	with obesity men		12.933	with obesity men
10.8606	with obesity men		13.5411	with obesity men
11.4441	with obesity men		13.0805	with obesity men
11.1151	with obesity men		14.1685	with obesity men
11.4568	with obesity men		13.2566	with obesity men
11.2458	with obesity men		13.297	with obesity men
11.4621	with obesity men		13.0919	with obesity men
11.0137	with obesity men		13.4537	with obesity men
11.6651	with obesity men		13.7833	with obesity men
10.9968	with obesity men		14.0504	with obesity men
11.2062	with obesity men		13.1708	with obesity men
11.3979	with obesity men		13.0378	with obesity men
11.6946	with obesity men		13.7247	with obesity men
11.2428	with obesity men		13.5925	with obesity men
11.0886	with obesity men		13.3009	with obesity men
11.8708	with obesity men		14.0888	with obesity men
11.5585	with obesity men		13.6522	with obesity men
11.5818	with obesity men		13.4994	with obesity men
11.5217	with obesity men		13.5355	with obesity men
11.3277	with obesity men		13.3715	with obesity men
11.4979	with obesity men		13.0355	with obesity men
11.5447	with obesity men		13.909	with obesity men
11.1263	with obesity men		13.349	with obesity men
11.4738	with obesity men		13.7809	with obesity men
11.2442	with obesity men		13.7997	with obesity men
11.4458	with obesity men		14.0711	with obesity men
11.4858	with obesity men		13.6271	with obesity men
11.4335	with obesity men		13.9001	with obesity men
11.7478	with obesity men		13.4531	with obesity men
11.499	with obesity men		13.5378	with obesity men
11.4918	with obesity men		14.0248	with obesity men
11.5786	with obesity men		13.4967	with obesity men
11.5481	with obesity men		13.3785	with obesity men
11.911	with obesity men		13.3217	with obesity men
11.7219	with obesity men		13.7892	with obesity men
11.6797	with obesity men		13.9929	with obesity men
11.2884	with obesity men		13.6026	with obesity men
11.371	with obesity men		13.9054	with obesity men
11.5015	with obesity men		13.6586	with obesity men
11.59	with obesity men		12.924	with obesity men
10.8629	with obesity men		13.614	with obesity men
11.7235	with obesity men		13.2612	with obesity men
10.9528	with obesity men		14.2725	w/o obesity women
10.7213	w/o obesity women		13.7299	w/o obesity women
10.8347	w/o obesity women		14.3315	w/o obesity women
11.069	w/o obesity women		14.5022	w/o obesity women
11.2286	w/o obesity women		13.6763	w/o obesity women
11.2005	w/o obesity women		14.069	w/o obesity women
11.3513	w/o obesity women		13.9249	w/o obesity women
11.2775	w/o obesity women		13.8409	w/o obesity women
11.3122	w/o obesity women		14.2348	w/o obesity women
11.4223	w/o obesity women		13.6141	w/o obesity women
11.4043	w/o obesity women		13.8485	w/o obesity women
11.4696	w/o obesity women		14.2112	w/o obesity women
10.9641	w/o obesity women		13.7708	w/o obesity women
11.4696	w/o obesity women		13.877	w/o obesity women
11.5748	w/o obesity women		12.8246	with obesity women
10.9659	with obesity women		13.5735	with obesity women
11.2209	with obesity women		12.8849	with obesity women
11.0251	with obesity women		13.3652	with obesity women
10.8524	with obesity women		13.8498	with obesity women
11.3181	with obesity women		13.0384	with obesity women
11.1064	with obesity women		13.4582	with obesity women
10.8556	with obesity women		13.2871	with obesity women
10.8741	with obesity women		12.8978	with obesity women
11.3727	with obesity women		13.6825	with obesity women
11.1722	with obesity women		13.3047	with obesity women
11.6452	with obesity women		12.6393	with obesity women
11.4641	with obesity women		12.9114	with obesity women
11.4688	with obesity women		13.0823	with obesity women
11.509	with obesity women		13.5599	with obesity women
11.6137	with obesity women		13.4489	with obesity women
11.5197	with obesity women		13.9069	with obesity women
11.4249	with obesity women		13.1403	with obesity women
11.057	with obesity women		12.8197	with obesity women
11.6393	with obesity women		14.2417	with obesity women
10.8104	with obesity women		12.9898	with obesity women
11.4624	with obesity women		14.2365	with obesity women
11.4426	with obesity women		12.9599	with obesity women
10.9828	with obesity women		13.6663	with obesity women
11.2688	with obesity women		13.9329	with obesity women
11.3096	with obesity women		13.5644	with obesity women
11.4449	with obesity women		13.3447	with obesity women
10.9357	with obesity women		13.2919	with obesity women
11.1653	with obesity women		14.0373	with obesity women
11.5773	with obesity women		13.582	with obesity women
10.8211	with obesity women		13.8464	with obesity women
11.4169	with obesity women		13.7261	with obesity women
11.4187	with obesity women		12.6554	with obesity women
11.4411	with obesity women		14.0156	with obesity women
11.691	with obesity women		13.4936	with obesity women
11.4538	with obesity women		13.9516	with obesity women
11.2307	with obesity women		12.9275	with obesity women
11.5583	with obesity women		12.986	with obesity women
11.5261	with obesity women		12.8638	with obesity women
11.0461	with obesity women		13.3686	with obesity women
11.2596	with obesity women		13.0159	with obesity women
11.4081	with obesity women		13.2354	with obesity women
11.6059	with obesity women		13.0537	with obesity women
11.8862	with obesity women		13.3158	with obesity women
11.7361	with obesity women		13.5971	with obesity women
11.6579	with obesity women		13.2979	with obesity women
11.0781	with obesity women		14.1022	with obesity women
11.6148	with obesity women		13.1902	with obesity women
11.6191	with obesity women		13.1092	with obesity women
11.1085	with obesity women		13.71	with obesity women
12.0095	with obesity women		12.9078	with obesity women
11.4106	with obesity women		13.291	with obesity women
11.547	with obesity women		13.5628	with obesity women
11.6739	with obesity women		13.1789	with obesity women
12.049	with obesity women		13.3937	with obesity women
11.5502	with obesity women		13.372	with obesity women
11.1125	with obesity women		13.4154	with obesity women
11.6775	with obesity women		13.9061	with obesity women
11.2765	with obesity women		13.843	with obesity women
11.4895	with obesity women		13.1853	with obesity women
11.5371	with obesity women		14.0691	with obesity women
11.4722	with obesity women		13.7223	with obesity women
11.5398	with obesity women		13.5706	with obesity women
11.3473	with obesity women		12.933	with obesity women
11.4975	with obesity women		13.3906	with obesity women
12.0226	with obesity women		13.3174	with obesity women
11.6167	with obesity women		13.4347	with obesity women
11.7582	with obesity women		13.2195	with obesity women
11.8756	with obesity women		13.5359	with obesity women
11.6477	with obesity women		13.2701	with obesity women
11.4929	with obesity women		13.4237	with obesity women
11.552	with obesity women		13.2962	with obesity women
11.6653	with obesity women		13.4706	with obesity women
11.3063	with obesity women		12.9065	with obesity women
11.7947	with obesity women		13.8787	with obesity women
11.4019	with obesity women		13.3427	with obesity women
11.3775	with obesity women		13.3999	with obesity women
11.6772	with obesity women		14.0092	with obesity women
11.3591	with obesity women		13.2899	with obesity women
11.4446	with obesity women		13.3736	with obesity women
11.5137	with obesity women		13.8118	with obesity women
11.6332	with obesity women		13.2074	with obesity women
11.4051	with obesity women		13.268	with obesity women
11.8715	with obesity women		14.2145	with obesity women
11.8993	with obesity women		13.7469	with obesity women
11.7803	with obesity women		13.2732	with obesity women
11.2606	with obesity women		13.8127	with obesity women
11.4889	with obesity women		13.7115	with obesity women
11.3961	with obesity women		13.6718	with obesity women
11.5379	with obesity women		13.5844	with obesity women
11.0584	with obesity women		13.0434	with obesity women
11.3808	with obesity women		12.7261	with obesity women
11.3608	with obesity women		12.7106	with obesity women
10.948	with obesity women		13.3972	with obesity women
11.5204	with obesity women		12.9295	with obesity women
11.1848	with obesity women		13.1821	with obesity women
11.5929	with obesity women		12.7826	with obesity women
11.5881	with obesity women		13.4212	with obesity women
11.653	with obesity women		13.0491	with obesity women
11.2254	with obesity women		13.1841	with obesity women
11.8741	with obesity women
11.301	with obesity women
