# Supplementary material for: Reduced adipocyte glutaminase activity promotes energy expenditure and metabolic health
Source: Nat Metab. 2024 Jul 15;6(7):1329–46. doi: 10.1038/s42255-024-01083-y (PMC11272588; doi:10.1038/s42255-024-01083-y)
Supplement: Supplementary file 13 — Source data. [file 42255_2024_1083_MOESM13_ESM.xlsx]

## Sheet: ED2b
GLUL/GLS mRNA expression	TNF alpha levels
10.5025	-0.310146
10.7824	-1.19983
7.36376	-0.504134
10.4034	-0.586462
10.9952	-0.085022
9.02953	-0.621108
13.441	-0.648937
6.2304	0.3425
5.40174	0.803361
8.8316	0.0483846
6.57877	-0.733509
10.717	-0.489261
9.24089	-0.419071
6.76907	-0.791913
8.49416	-0.158901
9.70986	-0.511624
7.39349	-0.264132
9.78305	-0.507925
5.35634	-0.0089347
6.81218	0.317865
11.0942	-0.129035
3.21006	-0.0676433
4.36799	0.0179904
6.3114	-0.156871
6.30794	0.0293161
5.26629	0.0734085
4.91842	-0.235214
3.83451	0.189807
9.5484	0.294388
5.40856	-0.205882
3.9386	0.810431
4.92343	1.17466
4.10466	-0.146715
4.13464	-0.316907
6.88724	0.00017789
4.57621	0.300474
4.32787	1.06352
4.55426	0.0532259
5.41683	0.616088
4.54705	0.0152024
3.66704	0.205825
3.15533	0.252473
4.8446	0.757557
3.51392	0.130485
4.07913	0.317865

## Sheet: ED2c
mRNA levels				metabolite levels
GLS		GLUL		glutamine		glutamate		ratio
Ctrl	TNFα	Ctrl	TNFα	Ctrl	TNFα	Ctrl	TNFα	Ctrl	TNFα
0.126126	2.68399	2.1241	0.18135	1.17645	0.676271	0.703933	1.34237	1.67126	0.503788
0.694568	2.56659	1.04019	0.209765	1.34827	0.65228	0.979553	0.815463	1.37642	0.799889
1.23055	2.88463	0.676822	0.135545	1.13344	0.710379	1.14991	1.73794	0.985674	0.408748
1.41321	1.41724	0.695172	0.465559	0.940759	0.586315	1.04659	1.1606	0.898879	0.505184
1.41724	1.5342	0.799318	0.527311	0.621988	0.745845	0.952348	1.05604	0.65311	0.706265
1.11831	1.66691	0.664401	0.651706	0.906934		1.11831		0.810987

## Sheet: ED2d
GLS mRNA					GLUL mRNA
WT	TNF	ISO	-INS	+INS	WT	TNF	ISO	-INS	+INS
0.922265	2.91672	0.705627	1.3644	1.5624	1.16233	0.385546	0.54819	1.61331	0.971877
1.28668	2.44541	1.12324	0.749448	0.901429	1.18686	0.507609	1.06277	0.803726	1.0891
0.835692	2.54022	0.829608	1.23722	1.76489	0.880118	0.400844	0.508487	1.18699	1.96364
1.00839	4.86317	0.867928	0.790441	1.41302	0.823624	0.440539	0.768381	0.649718	1.1369
0.87252					0.886971
0.693089					0.74072
1.3923					1.09102
1.18769					1.3951

## Sheet: ED2F
Ctrl	TNF alpha
0.797355	3.79576
1.20265	1.95702
