# Supplementary material for: Reduced adipocyte glutaminase activity promotes energy expenditure and metabolic health
Source: Nat Metab. 2024 Jul 15;6(7):1329–46. doi: 10.1038/s42255-024-01083-y (PMC11272588; doi:10.1038/s42255-024-01083-y)
Supplement: Supplementary file 14 — Source data. [file 42255_2024_1083_MOESM14_ESM.xlsx]

## Sheet: ED3a
	siC				siGLS
ADIPOQ	1.31494	0.91067	1.01748	0.820742	1.01045	0.923382	0.685391	0.861546
PPARG	1.12311	0.839441	1.0924	0.970971	0.988514	0.759611	0.915945	1.08925
CEBPA	1.23542	1.04608	1.06807	0.724471	1.20164	1.09809	0.837987	1.02456
PLIN1	1.22052	0.970971	1.1708	0.720715	1.36368	0.869043	1.03347	0.905948

## Sheet: ED3b
Adiponectin secretion
siC	siGLS
1.011	1.024
1.028	0.998
1.035	1.034
1.032	1.036
0.961	0.961
0.964	0.952
0.961	0.954
0.983	0.968
0.982	0.966
0.991	0.975
0.982	0.976
0.972	0.958
0.975	1.038
1.028	1.069
1.058	1.026
1.038	1.057
