# Supplementary material for: Reduced adipocyte glutaminase activity promotes energy expenditure and metabolic health
Source: Nat Metab. 2024 Jul 15;6(7):1329–46. doi: 10.1038/s42255-024-01083-y (PMC11272588; doi:10.1038/s42255-024-01083-y)
Supplement: Supplementary file 15 — Source data. [file 42255_2024_1083_MOESM15_ESM.xlsx]

## Sheet: ED4a
time (minutes)	siC						siGLS						siUCP1						siGLS + siUCP1
1.30146	1.33213	1.40808	1.2021	0.740785	0.565336	1.13104	1.92482	2.20271	1.92568	2.21498	1.56107	1.25571	1.28807	1.43786	1.43992	1.36352	1.04552	1.02642	0.468173	0.22749	0.35947	0.397765	0.325836	0.222267
7.7388	1.23468	1.32664	1.14058	0.686574	0.548661	1.02995	1.76147	1.95718	1.73283	1.9765	1.45871	1.15812	1.14204	1.31607	1.34331	1.27926	0.951724	0.961402	0.387709	0.214998	0.265715	0.361188	0.276238	0.204858
14.1822	1.20911	1.2787	1.11219	0.665906	0.523111	1.04065	1.7314	1.97194	1.68518	1.95096	1.40909	1.1398	1.14314	1.29331	1.30489	1.21767	0.94955	0.928817	0.371417	0.153495	0.293849	0.335794	0.256169	0.228075
20.6226	1.17169	1.2396	1.12091	0.680924	0.529335	1.02228	1.69029	1.86451	1.62665	1.88862	1.36993	1.10289	1.14441	1.23483	1.26642	1.19989	0.946205	0.925767	0.366299	0.22302	0.289005	0.312001	0.267675	0.226468
27.1386	0.568389	0.578626	0.650457	0.258979	0.234847	0.423629	0.975338	1.05991	0.985175	1.11128	0.792882	0.556131	0.65068	0.715261	0.748941	0.709718	0.517188	0.489496	0.148937	0.050871	0.159439	0.09719	0.124619	0.077389
33.5741	0.547021	0.557652	0.576653	0.246053	0.184693	0.368912	0.91955	0.99648	0.863428	0.993379	0.73369	0.525992	0.595904	0.650554	0.648814	0.62039	0.407944	0.409643	0.111453	0.057309	0.106434	0.077326	0.064453	0.030818
40.0195	0.442995	0.516609	0.516623	0.202651	0.166709	0.342553	0.839012	0.931461	0.79994	0.90904	0.648872	0.483896	0.532715	0.601364	0.607333	0.565672	0.408299	0.37569	0.123903	0.027305	0.099906	0.066474	0.070148	0.015016
46.5316	4.03641	4.08647	3.60932	2.39652	2.11497	3.65413	4.44406	4.72573	4.34408	4.93199	3.68819	3.21957	3.17027	3.43107	3.58255	3.30633	2.86423	2.67826	1.09755	0.872644	0.993978	1.14989	0.820865	0.678343
52.9731	3.65808	3.94979	3.70096	2.4186	2.24019	3.45839	4.38989	4.78926	4.20406	4.83186	3.57637	2.95601	3.14269	3.40897	3.54142	3.28769	2.75439	2.51941	0.971512	0.699037	0.920846	1.08782	0.791957	0.656244
59.4196	4.34043	3.72839	3.63241	2.35525	1.94937	3.30573	4.31812	4.6496	4.05548	4.6816	3.42494	2.75829	3.05864	3.32094	3.4502	3.2223	2.64614	2.35706	0.945788	0.66646	0.913253	1.04835	0.775532	0.613024
65.9393	0.176915	0.251881	0.284785	0.115639	0.02393	0.134606	0.575882	0.636818	0.492173	0.515733	0.37511	0.268957	0.312362	0.431887	0.378855	0.288029	0.2117	0.187008	0.017491	0	0	0	0.027976	0
72.3805	0.211983	0.253066	0.309912	0.079159	0.031293	0.121012	0.4971	0.594003	0.47228	0.493644	0.345797	0.233579	0.279664	0.350169	0.347852	0.301608	0.199592	0.155327	0.037914	0	0	0	0	0
78.8331	0.227681	0.274076	0.272629	0.064079	0.060468	0.150833	0.46521	0.538959	0.441907	0.491923	0.36	0.211957	0.257845	0.334599	0.322554	0.291139	0.17172	0.17455	0.007684	0.007281	0.036704	0	0.007183	0
Basal				Max
1.23	1.76	1.14	0.38	3.65	4.39	3.14	0.97
1.32	1.95	1.31	0.21	3.95	4.79	3.4	0.7
1.14	1.73	1.34	0.26	3.7	4.2	3.54	0.92
0.68	1.97	1.28	0.36	2.41	4.83	3.28	1.08
0.54	1.45	0.95	0.27	2.24	3.57	2.75	0.79
1.02	1.15	0.96	0.2	3.45	2.95	2.52	0.65
siC	siGLS	siUCP1	siGLS + siUCP1	siC	siGLS	siUCP1	siGLS + siUCP1

## Sheet: ED4b
time (minutes)	siC						siGLS						siC w/o gln						siGLS w/o gln
1.30455	0.989078	0.808882	0.918737	1.22199	1.39437	1.03365	1.26222	1.57904	1.35074	1.4793	1.59415	1.37489	0.743488	0.918048	1.01612	1.23355	0.921914	1.80719	1.72971	1.92911	1.66835	1.68592	1.27598	0.666904
7.75709	0.895202	0.659373	0.80093	1.04991	1.1825	0.906923	1.09581	1.35954	1.19988	1.29783	1.39464	1.29947	0.771674	0.820894	0.903685	1.05613	0.895693	1.51153	1.44798	1.6039	1.36008	1.46343	1.10327	0.580451
14.2078	0.86172	0.608573	0.757758	0.979481	1.12041	0.841752	1.05935	1.28392	1.18665	1.19435	1.3295	1.19243	0.640434	0.755748	0.909253	0.993225	0.753786	1.4566	1.32141	1.55127	1.32076	1.39978	1.06683	0.5743
20.6528	0.846565	0.594913	0.734618	0.94746	1.09274	0.816379	0.908254	1.1768	1.07051	1.11443	1.22606	1.08804	0.641942	0.785358	0.876117	0.984036	0.82933	1.41748	1.27201	1.55327	1.26125	1.37517	1.04328	0.563781
27.1805	0.292605	0.13527	0.324419	0.392439	0.450989	0.340651	0.47437	0.546796	0.482356	0.463851	0.52635	0.426633	0.215852	0.313669	0.292746	0.445511	0.206604	0.61668	0.75712	0.910147	0.708293	0.748783	0.607669	0.267275
33.5877	0.254894	0.121984	0.278079	0.302877	0.405493	0.274277	0.403743	0.511061	0.486256	0.455742	0.534921	0.4279	0.165108	0.240787	0.28781	0.364282	0.313898	0.582569	0.69588	0.890117	0.659491	0.752529	0.531572	0.20241
40.0255	0.231188	0.122864	0.231081	0.265895	0.341908	0.251166	0.357551	0.463892	0.431436	0.387594	0.46923	0.371706	0.126981	0.214866	0.252102	0.317939	0.164737	0.520222	0.629088	0.804843	0.59336	0.642901	0.461332	0.164679
46.5512	3.62677	3.00063	3.31329	3.88025	4.00417	3.38531	3.56937	4.91417	4.32511	4.73626	4.72906	4.3427	3.79689	3.71683	4.19092	4.30454	3.90555	4.60999	4.22966	5.36216	4.553	4.97953	4.12935	2.98596
53.005	3.41756	3.27969	3.00922	3.80213	3.92654	3.31986	3.44216	4.81428	4.11923	4.62881	4.63193	4.21581	3.72689	3.71683	4.19092	4.30454	3.75552	4.60999	4.08852	4.80524	4.37862	4.66472	3.99848	3.85694
59.4627	3.12213	2.8885	2.907	3.75362	4.18765	3.2682	3.34288	4.64714	3.96872	4.42909	4.50925	4.11139	3.3476	3.67646	4.12679	3.91172	3.82804	5.00694	3.91597	5.08722	4.22384	4.81051	3.86826	2.73507
65.9932	0.0847809	0	0.0099006	0	0.0780181	0	0.0782828	0	0.0172559	0	0	0	0	0.0421127	0	0.105345	0.0285855	0.214685	0.201867	0.286464	0.142778	0.233283	0.0706848	0
72.4495	0.0377289	0	0	0	0.0728066	0	0.0244613	0.0206065	0.0481283	0.00309949	0.0496838	0.0343816	0	0.00266069	0	0.0568183	0	0.184893	0.154164	0.280275	0.129929	0.22988	0.0860867	0
78.9052	0.0294822	0	0	0	0.0476235	0	0.0111222	0.030717	0.0440799	0.031618	0.0780184	0.0161149	0	0	0	0.039121	0	0.171483	0.159497	0.276881	0.12208	0.188442	0.0740327	0
Basal				Maximal
0.89	1.09	0.77	1.44	3.41	3.44	3.79	4
0.66	1.36	0.82	1.6	3.28	4.81	3.71	4.8
0.8	1.2	0.9	1.36	3	4.12	4.19	4.37
1.05	1.3	1.05	1.46	3.8	4.62	4.3	4.66
1.18	1.4	0.89	1.1	3.92	4.63	3.9	4
0.9	1.3	1.51	0.58	3.32	4.21	4.61	3.85
siC	siGLS	siC w/o gln	siGLS w/o gln	siC	siGLS	siC w/o gln	siGLS w/o gln

## Sheet: ED4c
time (minutes)	siC						siGLS						siC w/o glucose						siGLS w/o glucose
1.30455	1.13193	0.951739	1.06159	1.36485	1.12606	1.17651	1.30508	1.62189	1.3936	1.52216	1.63701	1.51759	0.761577	0.863725	1.16149	0.717784	0.810367	0.76062	0.757992	0.983459	0.719522	1.11882	0.746149	0.299653
7.75709	1.03806	0.80223	0.943787	1.19277	0.979595	1.04978	1.10093	1.4024	1.24274	1.34068	1.4375	1.34031	0.742921	0.790764	1.0308	0.591309	0.690251	0.642809	0.730473	0.880503	0.630443	1.00537	0.642297	0.253164
14.2078	1.00458	0.75143	0.900615	1.12234	0.924794	0.984609	1.0783	1.38205	1.22951	1.29229	1.42236	1.31472	0.695163	0.752123	1.00492	0.572128	0.679202	0.639241	0.684011	0.827613	0.580149	0.953745	0.626456	0.263971
20.6528	0.989422	0.737771	0.877476	1.09032	0.901854	0.959236	1.05111	1.31966	1.21337	1.25729	1.36892	1.27986	0.717038	0.74126	0.997948	0.547441	0.650481	0.607674	0.682923	0.813545	0.58835	0.938717	0.569383	0.242165
27.1805	0.435462	0.278127	0.467276	0.535296	0.4269	0.483509	0.617227	0.689653	0.625213	0.606708	0.669207	0.63371	0.249923	0.336057	0.517047	0.255934	0.261082	0.277942	0.374376	0.453966	0.283035	0.537666	0.31661	0.031488
33.5877	0.397751	0.264841	0.420936	0.445734	0.37717	0.417134	0.546601	0.653919	0.629113	0.598599	0.677779	0.635164	0.194795	0.293545	0.476541	0.207752	0.200191	0.220553	0.358977	0.416951	0.30444	0.520314	0.284344	0.023512
40.0255	0.374045	0.265721	0.373939	0.408752	0.349471	0.394024	0.500408	0.606749	0.574293	0.530451	0.612087	0.572277	0.118256	0.25512	0.43167	0.150199	0.171779	0.198184	0.333103	0.378236	0.243559	0.476459	0.243547	-0.00034
46.5512	3.86963	3.18912	3.35615	4.16751	3.57093	3.72816	3.91223	5.05703	4.46796	4.87911	4.87192	4.73966	3.81297	3.46896	3.81904	2.59307	2.92054	2.60028	3.09134	3.75128	2.83876	4.09443	2.82028	1.78723
53.005	3.66041	3.13972	3.26378	4.16419	3.52256	3.66272	3.58502	4.95714	4.26209	4.77167	4.77479	4.60285	3.35836	3.22395	3.54254	2.32455	2.79361	2.45981	2.74525	3.41298	2.58095	3.69753	2.49471	1.55325
59.4627	3.56499	3.13135	3.21282	4.09648	3.48022	3.61106	3.48574	4.79	4.11157	4.57194	4.65211	4.44521	3.11809	3.05652	3.40809	2.18659	2.71801	2.38509	2.53905	3.17949	2.3925	3.41631	2.28585	1.42134
65.9932	0.227638	0.108327	0.152758	0.086263	0.115783	0.130601	0.22114	0.114698	0.160113	0.113298	0.125961	0.133124	0	0	0.138156	0	0	0.015233	0	0	0	0.055841	0	0
72.4495	0.180586	0.051771	0.125546	0.091098	0.089472	0.1204	0.167318	0.163464	0.190985	0.145957	0.192541	0.176494	0	0	0.1247	0	0	0	0	0	0	0.063613	0	0
78.9052	0.172339	0.045864	0.122121	0.118775	0.095587	0.122425	0.153979	0.173574	0.186937	0.174475	0.220876	0.194096	0	0	0.105473	0	0	0	0	0	0	0.065712	0	0
Basal				Max
1.038	1.1	0.74	0.73	3.66	3.58	3.35	2.74
0.8	1.4	0.79	0.88	3.14	4.95	3.22	3.41
0.94	1.24	1.03	0.63	3.26	4.26	3.54	2.58
1.19	1.34	0.59	1	4.16	4.77	2.32	3.69
0.98	1.43	0.69	0.64	3.52	4.77	2.79	2.49
1.05	1.34	0.64	0.25	3.66	4.6	2.46	1.55
siC	siGLS	siC w/o glucose	siGLS w/o glucose	siC	siGLS	siC w/o glucose	siGLS w/o glucose

## Sheet: ED4d
time (minutes)	siC						siGLS						siC + 2-DG						siGLS + 2-DG
1.30346	0.953415	0.872595	0.894896	0.930467	0.622787	0.82232	1.09877	0.793423	1.09777	1.27483	1.4747	1.33049	0.116207	0.515817	0.690413	0.486377	0.657987	0.451014	0.480976	0.254861	0.243474	0.377979	0.475425	0.242822
7.74563	0.938288	0.845344	0.86421	0.884012	0.606378	0.806123	1.19398	0.738979	1.06619	1.23176	1.38541	1.2941	0.116843	0.528588	0.68682	0.483654	0.640719	0.43972	0.463811	0.269688	0.220078	0.368281	0.46973	0.252178
14.1823	0.936409	0.806025	0.839214	0.854851	0.591168	0.789876	1.14888	0.729405	1.05788	1.2226	1.33901	1.27074	0.116907	0.490606	0.673984	0.465904	0.628219	0.429876	0.467022	0.238616	0.2192	0.358292	0.444949	0.227074
20.622	0.366396	0.761069	0.241501	0.295353	0.580266	0.4017	0.49232	0.170536	0.520229	0.42582	0.73301	0.648289	0.001899	0.264582	0.400709	0.300828	0.372762	0.24457	0.276023	0.119255	0.115904	0.203727	0.276964	0.099869
27.1423	0.364059	0.766665	0.276437	0.290805	0.584791	0.469953	0.459899	0.177881	0.360563	0.443397	0.737883	0.648536	-0.00557	0.250861	0.398478	0.285036	0.342135	0.2293	0.261567	0.100444	0.114623	0.191112	0.256586	0.093032
33.588	0.351291	0.77428	0.26018	0.270429	0.557222	0.428826	0.449335	0.166266	0.400518	0.438845	0.715227	0.627131	-0.00338	0.226635	0.386167	0.252102	0.342423	0.208322	0.246342	0.090013	0.114302	0.188948	0.232968	0.070087
40.0248	3.27328	4.27675	2.8158	2.35797	3.39792	3.52115	4.22901	3.67691	4.09813	4.01479	4.5355	4.62539	0.416511	1.69311	2.19708	1.1335	1.91641	1.21669	1.26405	0.460626	0.487027	0.933797	1.16066	0.822963
46.5383	3.60407	4.62225	3.01381	2.62188	3.55187	3.49657	4.46776	3.94868	4.19906	4.39212	4.7913	4.85789	0.396206	1.7031	2.15839	1.13103	1.95059	1.20732	1.24921	0.46794	0.485917	0.890736	1.09838	0.746013
52.9801	3.61176	4.53558	2.98062	2.6541	3.51777	3.42346	4.45449	4.01454	4.21455	4.415	4.80485	4.90028	0.40069	1.67396	2.13939	1.12176	1.92338	1.20061	1.21334	0.457859	0.467695	0.875472	1.09402	0.730504
59.3996	0.396973	0.161684	0.340551	0.499124	0.663453	0.429837	0.491448	0.30351	0.219877	0.639365	0.638056	0.642612	0	0.091662	0.20777	0.211704	0.20321	0.183369	0.095728	0.0881	0.069025	0.109637	0.158603	0.048204
65.9213	0.341441	0.110796	0.338177	0.405893	0.342763	0.300987	0.461129	0.281601	0.317317	0.541041	0.569203	0.554942	0	0.107139	0.216042	0.197151	0.175163	0.133233	0.091358	0.065754	0.068932	0.086791	0.138631	0.032427
72.3667	0.331744	0.08048	0.301912	0.36491	0.307838	0.269877	0.440125	0.261435	0.32968	0.500578	0.517717	0.516969	0	0.084201	0.209989	0.175157	0.17265	0.122755	0.091872	0.032006	0.07148	0.075032	0.120671	0.018046
Basal				Max
0.93	1.19	0.11	0.46	3.6	4.46	0.39	1.25
0.84	0.74	0.52	0.27	4.62	3.94	1.7	0.46
0.86	1.06	0.68	0.22	3.01	4.2	2.15	0.48
0.88	1.23	0.48	0.36	2.62	4.39	1.13	0.89
0.6	1.38	0.64	0.47	3.55	4.79	1.95	1.09
0.8	1.29	0.44	0.25	3.49	4.85	1.2	0.74
siC	siGLS	siC + 2-DG	siGLS + 2-DG	siC	siGLS	siC + 2-DG	siGLS + 2-DG

## Sheet: ED4e
time (minutes)	siC						siGLS						siC + UK						siGLS + UK
1.30257	0.553012	0.805105	0.939064	0.425392	0.898156	1.13688	1.37086	1.15551	1.13148	1.01438	1.38713	0.977413	0.179671	0.243024	0.410051	0.262095	0.736548	0.50932	0.434044	0.375128	0.863325	1.01663	1.02865	0.31486
7.75367	0.427209	0.706581	0.794637	0.322507	0.830065	1.10655	1.0861	1.05354	1.11618	0.999683	1.20322	0.92	0.13972	0.182769	0.483579	0.241536	0.714982	0.420847	0.438576	0.426987	0.8171	0.928037	0.919332	0.374547
14.2025	0.398107	0.755237	0.802689	0.29572	0.840648	1.22089	1.16685	0.85361	1.01242	0.938709	0.999608	0.717961	0.107959	0.217509	0.436222	0.288784	0.754027	0.424638	0.745026	0.390082	0.78734	0.949434	0.928562	0.380582
20.6491	0.415796	0.737513	0.818384	0.293641	0.808168	1.17322	1.13964	0.861626	0.991754	0.884723	1.05115	0.707606	0.0917	0.269656	0.419662	0.325291	0.701124	0.476275	0.568827	0.411231	0.831883	0.931044	0.943301	0.397974
27.1774	0.248897	0.380463	0.426598	0.253104	0.204861	0.646645	0.725329	0.559733	0.589155	0.537054	0.55942	0.360162	0.000627	0.078142	0.287443	0.100513	0.387129	0.422021	0.341708	0.202757	0.471302	0.680251	0.58681	0.105391
33.6214	0.233169	0.313236	0.375294	0.17421	0.195308	0.672063	0.623444	0.475829	0.540938	0.524837	0.521305	0.361906	-0.05258	0.024938	0.242142	0.086519	0.372305	0.393376	0.333047	0.270097	0.545712	0.65701	0.624151	0.125373
40.0695	0.207171	0.300918	0.387604	0.209222	0.217036	0.58134	0.647281	0.518806	0.513923	0.474695	0.509182	0.31917	-0.05039	0.069627	0.242197	0.12121	0.398621	0.30879	0.334989	0.203058	0.477672	0.600715	0.525611	0.125994
46.6076	0.807561	1.72541	1.52397	1.72972	1.65193	1.97178	3.22523	2.19547	2.67188	2.24455	2.72556	1.93967	0.272079	0.36401	0.714337	0.407314	2.04017	0.731406	0.807902	0.866387	1.48547	1.51705	1.72574	0.465249
53.0602	0.807962	1.36144	1.49826	1.53075	1.51425	1.54442	2.77583	1.85603	2.17634	1.83004	2.08614	1.46703	0.121817	0.265674	0.545947	0.371349	1.55637	0.530891	0.601923	0.648551	1.10689	1.21442	1.36173	0.444417
59.5122	0.56323	1.06395	1.22072	1.1602	1.54881	1.71963	2.36392	1.50748	1.72395	1.53792	1.65314	1.21241	0.087098	0.229874	0.45365	0.206117	1.3421	0.403376	0.545347	0.498808	0.905908	1.071	1.18579	0.455609
66.035	0.117056	0.16983	0.233564	0.123369	0.180341	0.402115	0.352692	0.221589	0.271902	0.230036	0.246441	0.119126	0	0.027647	0.183582	0	0.154349	0.069204	0.207718	0.086351	0.207774	0.388465	0.236993	0.111535
72.4901	0.0389934	0.108642	0.174243	0.12056	0.115466	0.378626	0.37998	0.259298	0.223662	0.231347	0.252368	0.128373	0	0.047801	0.170953	0	0.158753	0.07705	0.245829	0.057891	0.252598	0.405906	0.280852	0.063022
78.915	0	0.0619755	0.0919107	0.193602	0.0897019	0.360973	0.287141	0.154795	0.19001	0.200628	0.25872	0.138376	0	0.003548	0.084432	0.032007	0.173622	0.086988	0.288883	0.012395	0.221007	0.378796	0.225859	0.097448
Basal				Max
0.42	1.08	0.14	0.43	0.8	2.77	0.12	0.6
0.7	1.05	0.18	0.42	1.36	1.85	0.26	0.64
0.79	1.11	0.48	0.81	1.49	2.17	0.54	1.1
0.32	1	0.24	0.92	1.53	1.83	0.37	1.21
0.83	1.2	0.71	0.91	1.51	2.08	1.55	1.36
1.1	0.92	0.42	0.37	1.54	1.46	0.53	0.44
siC	siGLS	siC + UK	siGLS + UK	siC	siGLS	siC + UK	siGLS + UK

## Sheet: ED4f
time (minutes)	siC						siGLS						siC + pyruvate						siGLS + pyruvate
1.30313	0.441329	0.530265	0.494258	0.531846	0.40649	0.503455	0.977001	0.807692	0.781044	0.738586	0.723266	0.818045	0.762156	0.997937	0.887454	0.937406	0.919467	1.3947	1.57797	1.20709	0.956147	1.45821	1.04494	0.794773
7.74982	0.370466	0.420918	0.41711	0.460681	0.320084	0.421809	0.95106	0.770409	0.724884	0.654838	0.703835	0.85859	0.72839	0.920681	0.837772	0.840143	0.862051	1.02589	1.49154	1.15273	0.84033	1.25598	0.935149	0.724306
14.191	0.364163	0.472655	0.437323	0.474132	0.376063	0.443728	0.989281	0.764383	0.725675	0.65347	0.68507	0.394212	0.714588	0.937637	0.801298	0.833851	0.892619	1.39514	1.38324	1.11152	0.809236	1.23699	0.916066	0.734973
20.633	0.343298	0.472842	0.461983	0.518151	0.376861	0.442715	0.953474	0.71895	0.687763	0.669196	0.675961	0.414278	0.726028	0.975898	0.797961	0.829389	0.851093	1.24035	1.46966	1.08341	0.762764	1.20542	0.950019	0.697983
27.1587	0.1065	0.205414	0.183676	0.223433	0.145403	0.18948	0.47068	0.434455	0.389946	0.375591	0.392892	0.192848	0.557086	0.561036	0.405256	0.465078	0.499669	0.885458	0.891876	0.648707	0.487891	0.730715	0.537853	0.401321
33.6041	0.095146	0.217289	0.159669	0.213585	0.12868	0.181166	0.542048	0.386289	0.412802	0.325001	0.347644	0.201505	0.570715	0.502749	0.34536	0.431531	0.441071	0.830414	0.806581	0.64958	0.416917	0.687326	0.543951	0.383898
40.0481	0.153208	0.17431	0.149587	0.157216	0.097273	0.129083	0.451566	0.332828	0.387532	0.330747	0.313044	0.218199	0.537215	0.445733	0.350753	0.37104	0.407367	0.820191	0.744983	0.619579	0.404598	0.627838	0.467153	0.391157
46.5713	1.7493	2.11831	1.75477	2.36364	1.78793	1.79294	3.49838	2.98265	2.20112	2.38948	2.68503	2.36248	2.50507	3.51006	3.09511	2.98304	2.77522	2.33416	4.53764	3.84906	2.54379	3.88912	3.14673	2.47094
53.0116	1.7032	1.82161	1.62214	2.19839	1.55585	1.59426	3.01345	2.65248	2.39303	2.1406	2.43577	2.18143	2.47721	3.16237	2.85105	2.68658	2.61054	2.32612	3.9553	3.49915	2.28887	3.52283	2.80435	2.27682
59.457	1.56758	1.67565	1.47611	2.58609	1.42869	1.505	2.9838	2.36488	2.19108	1.9196	2.1824	2.08629	2.48587	2.96972	2.68398	2.5395	2.50391	2.2292	3.64719	3.2604	2.13866	3.35476	2.66399	2.162
65.9789	0.028375	0	0.013385	0	0	0	0.237943	0.093012	0.195936	0.038481	0.149027	0.085789	0	0.170277	0	0.176507	0.244635	0.615242	0.163553	0.302965	0.302667	0.235102	0.213248	0.170036
72.4254	0.000651	0	0.013585	0.018262	0	0.003958	0.22979	0.130395	0.17232	0.087152	0.114062	0.089641	0.013738	0.206304	0.051273	0.174873	0.241208	0.587638	0.257136	0.269063	0.222474	0.270396	0.227014	0.175944
78.8751	0.026974	0	0.046676	0	0	0	0.184742	0.124466	0.158558	0.079197	0.11726	0.087393	0	0.194627	0.063574	0.180657	0.228626	0.574987	0.293036	0.208222	0.174484	0.292728	0.183224	0.163251
Basal				Max
0.37	0.95	0.72	1.49	1.7	3.01	2.47	3.95
0.42	0.77	0.92	1.15	1.82	2.65	3.16	3.5
0.41	0.72	0.83	0.84	1.62	2.39	2.85	2.28
0.46	0.65	0.84	1.25	2.19	2.14	2.68	3.52
0.32	0.7	0.86	0.93	1.55	2.43	2.61	2.8
0.42	0.85	1.02	0.72	1.59	2.18	2.32	2.27
siC	siGLS	siC + pyruvate	siGLS + pyruvate	siC	siGLS	siC + pyruvate	siGLS + pyruvate
