# Supplementary material for: Reduced adipocyte glutaminase activity promotes energy expenditure and metabolic health
Source: Nat Metab. 2024 Jul 15;6(7):1329–46. doi: 10.1038/s42255-024-01083-y (PMC11272588; doi:10.1038/s42255-024-01083-y)
Supplement: Supplementary file 16 — Source data. [file 42255_2024_1083_MOESM16_ESM.xlsx]

## Sheet: ED5a
	Total Glu			13C labelled Glu
DMSO	0.961004	1.09553	0.943464	0.261321	0.297902	0.256551
BPTES	0.147309	0.26863	0.105068	0.018091	0.032991	0.012903

## Sheet: ED5b
	DMSO			BPTES
Lactate	1.139	0.79	1.07	2.489	3.344	1.198
Pyruvate	1.068	1.265	0.563	2.463	1.987	1.69
G6P	1.595	0.639	0.764	4.645	4.778	0.731

## Sheet: ED5d
time (minutes)	DMSO						BPTES
1.30339	1.08533	1.01101	0.899729	1.11011	1.5452	1.05043	1.60631	1.16916	1.11099	2.16268	1.54527	1.66112
7.74952	1.02151	0.91365	0.856243	0.964308	1.34537	0.898926	1.47795	1.03191	1.15975	1.95659	1.3175	1.49962
14.1934	0.966431	0.889295	0.811708	0.953183	1.30396	0.866327	1.44015	0.953737	1.12127	1.87616	1.32302	1.41442
20.6302	0.94666	0.882528	0.790516	0.959354	1.28619	0.857401	1.38494	0.979944	1.10745	1.84015	1.20722	1.38726
27.1464	0.360765	0.416826	0.38587	0.431482	0.615471	0.378126	0.786938	0.485588	0.624632	1.07825	0.657928	0.833642
33.5851	0.412028	0.421754	0.433503	0.460549	0.655757	0.370346	0.761914	0.487482	0.603998	1.01666	0.665084	0.828414
40.0283	0.350541	0.402163	0.383847	0.427705	0.568479	0.36308	0.718314	0.45178	0.572447	0.972456	0.61004	0.719361
46.4945	4.40209	4.01141	4.12762	4.40329	5.57614	4.26306	5.74101	5.50629	5.76046	6.53509	4.92746	5.88205
52.918	3.89504	3.99378	3.79733	4.07187	5.29528	4.04233	5.4722	5.19364	5.71605	6.14096	4.55959	5.68103
59.364	3.63499	3.78764	3.56002	3.78213	4.97188	3.80396	5.14399	4.92806	5.40271	5.76895	4.2603	5.36642
65.8806	0.018952	0.071448	0	0.03849	0.168182	0.00703	0.274889	0.052147	0.15656	0.453987	0.214118	0.181799
72.328	0.0496	0.053955	0.03448	0.069221	0.17014	0	0.26787	0.057027	0.173415	0.44844	0.181754	0.19612
78.7778	0.028124	0.037441	0.016648	0.051512	0.169143	0	0.256135	0.066791	0.158895	0.430091	0.17942	0.239361

## Sheet: ED5e
time (minutes)	DMSO						BPTES
1.30832	0.037253	0.060052	0.047658	0.00820264	0	0.068788	0	0	0.171799	0.013277	0.179381	0.224601
7.79819	0.011494	0.015395	0.002343	0.0234546	0	0.027662	0	0	0.158813	0.037371	0.203757	0.240632
14.2735	0.040939	0.040042	0	0	0	0.040785	0.004138	0	0.096305	0.036838	0.160556	0.179265
20.8434	0.224241	0.342056	0.165491	0.196382	0.194051	0.287821	0.492707	0.414493	0.519459	0.425852	0.729421	0.752867
27.3281	0.238166	0.319719	0.190019	0.240089	0.198769	0.256353	0.499893	0.391165	0.44781	0.443326	0.71921	0.716378
33.7878	0.218261	0.313887	0.177631	0.215788	0.218218	0.250441	0.538309	0.426284	0.440816	0.437079	0.699959	0.689857
40.3827	0.346138	0.443696	0.267701	0.323765	0.318765	0.377423	0.581557	0.440498	0.515959	0.413241	0.73676	0.69817
46.8685	0.200193	0.34937	0.209747	0.192163	0.314636	0.254184	0.520738	0.395911	0.439958	0.434957	0.630833	0.553717
53.3412	0.174641	0.2826	0.140068	0.166146	0.004798	0.193208	0.491481	0.339133	0.346864	0.380776	0.626767	0.493212
59.9335	0.036555	0.036941	0	0.0149856	0.008723	0.017993	0.034869	0	0.031052	0.021973	0.157119	0.141132
66.4371	0	0.037554	0	0	0	0.022282	0.00365	0	0.018668	0.039805	0.135124	0.13981
72.9223	0	0.046059	0	0	0	0.013444	0.067533	0.019925	0.081663	0.077397	0.176031	0.17597

## Sheet: ED5f
	MT-CYB	MT-CO1	SDHB	NDUF
DMSO	0.952056	0.848254	1.27516	1.07895
	1.17067	1.15012	1.11679	0.857408
	0.772489	0.607763	0.709142	0.851919
	0.802832	0.546272	1.03123	0.833415
	0.718583	1.32499	0.890778	0.896741
	1.29682	0.836168	0.845857	0.677643
	1.26123	1.51835	1.28023	1.00613
	1.94762	4.52047	2.43617	1.6988
	1.68425	1.51716	1.7491	1.32869
	0.599095	0.396762	0.574814	0.635487
	0.820065	0.971292	0.794198	1.09406
	0.763804	0.694406	0.511732	1.58677
CB839	0.693037	0.368757	0.94287	1.75533
	2.49852	2.80386	2.04431	2.64805
	2.0823	2.84531	1.77709	0.602441
	2.66079	4.0782	2.97986	1.4188
	3.25143	4.48874	1.76506	3.3039
	1.89529	2.53734	2.01384	1.83252
	1.01767	1.09703	0.977739	0.752027
	0.903318	0.713604	0.818473	0.65718
	4.16	3.29572	3.22482	1.56778
	1.04911	0.916532	0.790709	1.1887
	1.57733	1.357	1.5357	1.43923
	5.16192	3.05726	0.80801	2.37784
