# Supplementary material for: Reduced adipocyte glutaminase activity promotes energy expenditure and metabolic health
Source: Nat Metab. 2024 Jul 15;6(7):1329–46. doi: 10.1038/s42255-024-01083-y (PMC11272588; doi:10.1038/s42255-024-01083-y)
Supplement: Supplementary file 17 — Source data. [file 42255_2024_1083_MOESM17_ESM.xlsx]

## Sheet: ED6b
	siC			siGLS
PRDM1	63.1378	53.0287	58.9606	54.246	37.4143	57.7892
PRDM2	1713.28	1644.91	1707.01	1682.58	1566.6	1752.94
PRDM4	705.217	744.442	726.547	724.231	734.856	740.424
PRDM5	125.206	137.671	124.578	137.994	148.698	154.104
PRDM6	20.3325	21.4154	25.6764	40.9224	23.9835	26.4867
PRDM7	0	0	0	0	0	0
PRDM8	114.504	107.077	117.921	77.0864	65.2352	80.6641
PRDM9	0	0	0	0	0	0
PRDM10	375.617	449.724	362.323	367.35	429.785	426.195
PRDM11	240.78	303.895	307.166	274.085	263.819	240.788
PRDM12	0	0	0	0	1.91868	1.20394
PRDM13	0	0	0	0	0	0
PRDM14	0	0	0	1.90337	0	0
PRDM15	421.632	353.865	448.862	396.852	327.135	313.025
PRDM16	59.9274	42.8309	36.1372	44.7291	40.2923	38.5261

## Sheet: ED6d
time (minutes)	siC						siGLS						siC + EtakG						siGLS + EtakG
1.30346	1.01	1.12	1.09	1	0.73	1	0.95	1.26	1.32	1.41	1.74	1.54	0.37	0.68	0.82	1.02	1.18	1.12	0.78	0.93	0.63	0.88	0.85	0.43
7.74563	1.11	1.04	1	1.11	0.79	0.93	0.98	1.2	1.35	1.39	1.56	1.42	0.38	0.66	0.79	1.01	1.15	1.1	0.76	0.89	0.62	0.84	0.84	0.44
14.1823	1.13	0.94	1	1.04	0.88	1	0.88	1.33	1.32	1.43	1.55	1.47	0.38	0.65	0.79	1.02	1.13	1.07	0.77	0.88	0.6	0.82	0.82	0.42
20.622	0.52	0.83	0.42	0.47	0.79	0.23	0.33	0.74	0.57	0.64	0.8	0.62	0.28	0.41	0.52	0.63	0.82	0.71	0.51	0.6	0.42	0.6	0.6	0.29
27.1423	0.53	0.88	0.45	0.42	0.72	0.53	0.3	0.59	0.63	0.56	0.83	0.84	0.27	0.42	0.52	0.66	0.79	0.7	0.53	0.58	0.42	0.56	0.58	0.28
33.588	0.52	0.98	0.64	0.49	0.74	0.42	0.42	0.51	0.6	0.64	1	0.76	0.27	0.4	0.51	0.62	0.76	0.68	0.5	0.56	0.41	0.56	0.55	0.27
40.0248	3.22	4.22	3.02	2.65	3.45	3.46	3.99	5.65	4.53	4.23	4.37	4.83	0.8	1.89	2.3	2.99	2.89	3.1	1.68	1.95	1.36	1.73	1.79	1.11
46.5383	3.87	4.17	3	2.93	3.69	3.88	4.72	4.02	4.57	4.53	4.53	4.93	0.8	1.87	2.26	3.02	3.14	3.04	1.64	1.9	1.34	1.75	1.79	1.11
52.9801	3.69	4.56	3.2	2.97	3.62	3.46	4.01	4.34	4.67	4.15	4.85	5.13	0.81	1.85	2.21	3.03	3.1	3.01	1.61	1.86	1.34	1.73	1.74	1.09
59.3996	0.57	0.34	0.52	0.67	0.84	0.5	0.49	0.39	0.56	0.86	0.71	0.72	0.19	0.23	0.31	0.42	0.56	0.49	0.31	0.4	0.27	0.38	0.43	0.17
65.9213	0.52	0.29	0.51	0.58	0.52	0.52	0.45	0.52	0.6	0.66	0.73	0.7	0.2	0.24	0.32	0.42	0.53	0.4	0.33	0.4	0.25	0.38	0.39	0.18
72.3667	0.51	0.26	0.48	0.54	0.48	0.57	0.48	0.54	0.64	0.64	0.64	0.62	0.21	0.24	0.32	0.41	0.53	0.43	0.34	0.4	0.26	0.37	0.39	0.19
Basal				Maximal
1.11	0.98	0.38	0.76	3.87	4.72	0.79	1.6
1.04	1.2	0.66	0.89	4.17	4.02	1.87	1.9
1	1.35	0.79	0.62	3	4.57	2.26	1.34
1.11	1.39	1.01	0.84	2.93	4.53	3.02	1.75
0.79	1.56	1.15	0.84	3.69	4.53	3.14	1.79
0.93	1.42	1.1	0.43	3.88	4.93	3.04	1.11
siC	siGLS	siC + EtakG	siGLS + EtakG	siC	siGLS	siC + EtakG	siGLS + EtakG

## Sheet: ED6e
time (minutes)	DMSO						GPRagonist
1.303	0.697201	0.649582	0.578285	0.713076	0.991845	0.674839	0.978274	0.765461	0.70113	0.494455	0.60683	0.387367
7.749	0.656308	0.587204	0.550423	0.619661	0.863808	0.57777	0.894075	0.710389	0.634391	0.417284	0.606821	0.360864
14.193	0.621021	0.571599	0.521888	0.612533	0.837278	0.556883	0.868647	0.677427	0.610684	0.423992	0.604704	0.369673
20.63	0.608353	0.567264	0.50831	0.616486	0.825897	0.551165	0.869721	0.670107	0.609968	0.412632	0.61179	0.348775
27.146	0.232965	0.268884	0.24905	0.278274	0.396158	0.244089	0.497596	0.362713	0.318969	0.21027	0.28923	0.148843
33.585	0.26581	0.272041	0.279569	0.296897	0.421969	0.239104	0.48964	0.351798	0.294694	0.216282	0.310057	0.153984
40.028	0.226414	0.259489	0.247754	0.275854	0.36605	0.234448	0.458627	0.316715	0.296962	0.154732	0.268563	0.145822
46.494	2.82228	2.57197	2.64643	2.82305	3.5745	2.7332	3.87987	2.78198	2.73735	2.00976	2.89006	2.45501
52.918	2.49741	2.56067	2.4348	2.6107	3.39455	2.59178	3.58638	2.48392	2.43967	1.80201	2.48734	1.96067
59.363	2.33079	2.42859	2.28276	2.42507	3.18735	2.43905	3.36174	2.31573	2.27547	1.67828	2.31229	2.25252
65.88	0.013962	0.047597	0.001552	0.02648	0.109575	0.006324	0.12309	0.114409	0.109602	0.058978	0.023432	0.113402
72.328	0.033598	0.036389	0.023911	0.04617	0.11083	-0.00118	0.127932	0.086532	0.088915	0.027888	0.040584	0.041111
78.905	0.017434	0.025064	0.0190021	0.0165564	0.0314659	0.010225	0.018839	0.0154374	0.0191128	0.0243475	0.0122	0.01933

## Sheet: ED6g
NAD+		NADH		NAD+/NADH
1.149	1.833	0.101	0.133	10.3762	12.782
1.291	1.447	0.129	0.131	9.00775	10.0458
1.489	1.486	0.132	0.145	10.2803	9.24828
1.619	1.494	0.143	0.105	10.3217	13.2286
siC	siGLS	siC	siGLS	siC	siGLS

## Sheet: ED6i
time (minutes)	Ctrl						Lactate
1.30358	1.3265	1.04705	0.977331	0.798708	1.12097	0.967218	1.43969	1.49638	1.3756	1.46198	1.29085	1.34985
7.74948	1.20156	0.977331	0.962624	0.751105	1.07371	0.909405	1.29085	1.34985	1.06091	1.25976	1.23696	1.36188
14.1909	1.15891	0.954207	0.995851	0.736394	1.07711	0.899825	1.2734	1.29945	1.03857	1.33464	1.22071	1.32066
20.6343	1.14583	0.939596	0.939923	0.707607	1.06218	0.894257	1.25649	1.28686	1.02455	1.20544	1.20382	1.32965
27.1567	0.769524	0.647962	0.588093	0.49261	0.663321	0.567755	0.849854	0.831922	0.677314	0.756534	0.754539	0.864553
33.5945	0.777943	0.657075	0.611324	0.496207	0.719818	0.560521	0.833806	0.834546	0.684075	0.794311	0.786209	0.869387
40.0405	0.7745	0.624065	0.622765	0.46252	0.678907	0.556276	0.754178	0.842644	0.664483	0.752875	0.76103	0.831465
46.5542	4.19637	3.332	2.93957	2.1504	3.47943	3.49984	4.48132	4.35731	3.17062	4.28686	3.77226	4.13782
52.9995	4.02358	3.15397	3.20055	2.0179	3.38543	3.27606	4.28686	4.17799	3.13811	3.88454	3.77915	4.01229
59.4441	3.78852	2.93957	2.89047	1.88665	3.17864	3.08571	4.0175	3.91507	2.96198	3.64776	3.58589	3.79738
65.9653	0.417457	0.362419	0.315091	0.295688	0.404618	0.327663	0.410888	0.480923	0.420047	0.423451	0.387333	0.507254
72.4086	0.482773	0.381015	0.420773	0.302197	0.486492	0.350322	0.458093	0.505035	0.405978	0.473344	0.446251	0.50599
78.8606	0.477315	0.397414	0.370218	0.308469	0.471661	0.334111	0.473315	0.502089	0.419155	0.483349	0.454976	0.496836
Basal		Max
1.20156	1.29085	4.02358	4.28686
0.977331	1.34985	3.15397	4.17799
0.962624	1.06091	3.20055	3.13811
0.751105	1.25976	2.0179	3.88454
1.07371	1.23696	3.38543	3.77915
0.909405	1.36188	3.27606	4.01229
Ctrl	Lactate	Ctrl	Lactate
