# Supplementary material for: Reduced adipocyte glutaminase activity promotes energy expenditure and metabolic health
Source: Nat Metab. 2024 Jul 15;6(7):1329–46. doi: 10.1038/s42255-024-01083-y (PMC11272588; doi:10.1038/s42255-024-01083-y)
Supplement: Supplementary file 18 — Source data. [file 42255_2024_1083_MOESM18_ESM.xlsx]

## Sheet: ED7a
male	GLS mRNA	CD							HFD
	BAT	0.55	1.03	0.46	0.9	0.58	0.95	0.81	0.95	1.15	0.9	0.96	1.51	1.43	1.05
	eWAT	0.9	0.73	0.54	0.75	0.75	0.65	0.72	1.05	1.08	0.93	0.95	1.2	1.18	1.16
	iWAT	0.89	1.07	0.84	1.29	0.95	0.81	0.53	1.37	0.99	1.35	1.09	2	1.57	1.06
	GLUL mRNA
	BAT	3.85	4.96	4.54	3.57	2.62	5.87	5.59	2.61	1.86	2.26	1.55	2.43	1.18	2.31
	eWAT	1.57	1.96	1.48	0.97	1.27	2.23	2.16	1.35	1.16	0.72	0.91	1.17	0.83	1.09
	iWAT	1.73	0.94	1.44	1.59	0.93	2.8	0.97	1.14	1.31	0.9	0.85	0.94	0.64	0.74
female	GLS mRNA	CD							HFD
	BAT	0.47	0.98	0.39	0.93				0.86	0.78	1.58	1.26
	eWAT	0.69	0.7	0.43	0.79				0.76	1.37	0.92	1.04
	iWAT	0.81	0.9	0.9	0.95				1.42	1.79	1.33	1.84
	GLUL mRNA
	BAT	5.69	2.6	5.19	4.53				2.81	1.27	3.16	2.54
	eWAT	1.54	1.15	1.41	1.17				1.07	1.1	0.77	1.11
	iWAT	2.06	1.51	2.04	3.51				1.44	0.79	1.18	1.25

## Sheet: ED7b
		plasma								iWAT
		CD				HFD				CD				HFD
Male	Gln	0.857593	1.1004	1.09763	0.944381	0.686493	0.758099	0.799785	0.808663	1.11727	0.966152	0.935613	0.980961	0.766426	0.800685	0.829498	0.77021
	Glu	1.04818	1.00956	0.936165	1.00609	1.18057	1.18938	1.4053	1.5941	1.03611	1.04084	0.862957	1.06009	1.16808	1.16926	1.00292	1.24006
	Gln/Glu	0.818173	1.08998	1.17247	0.93866	0.581491	0.637392	0.569121	0.507286	1.07833	0.928242	1.08419	0.925357	0.656139	0.684776	0.827086	0.621105
Female	Gln	1.15777	1.11509	0.722047	1.00509	0.783403	0.846508	0.669975	0.659926	1.2214	1.09082	1.04729	0.989322	0.868205	0.872489	0.817835	0.79304
	Glu	1.18848	0.914591	0.814717	1.08221	1.26801	1.83067	1.62577	1.06178	1.15872	1.19741	0.737806	0.906067	1.17763	1.20654	1.11714	0.973764
	Gln/Glu	0.974158	1.21922	0.886254	0.928743	0.617819	0.462404	0.412096	0.621527	1.05409	0.910983	1.41947	1.09189	0.73725	0.723135	0.73208	0.814407

## Sheet: ED7c
	CD								HFD												HFD+Gln
Ucp1	0.87841	0.254692	2.2183	1.67861	0.22809	1.2005	0.313196	1.2282	0.716434	0.000797	0.49448	0.111999	0.005005	0.129334	0.001824	0.003618	0.186064	0.075066	0.464103	0.663296	0.026651	0.007808	0.009306	0.045561	0.425518	0.055346	0.140434	0.064223	0.09362	0.019864	0.04228	0.144161
Ppargc1a	0.411516	1.02075	1.76268	1.27985	1.20504	0.15242	1.23623	0.931502	0.54329	0.649973	0.46602	0.764608	1.46368	1.40378	0.886269	1.09418	1.01303	0.828007	0.5836	0.755999	1.56911	0.556892	0.536428	1.31859	1.39045	0.665886	0.840567	0.618288	0.645737	1.1937	0.81816	0.452396
Prdm16	0.667998	0.918082	1.46128	1.90512	0.829438	0.272438	1.12593	0.819724	1.10044	1.15403	0.662975	0.760654	1.19273	2.27021	0.991243	1.03398	1.47355	1.92539	2.13638	1.45041	1.21651	0.134564	1.92026	1.52289	1.34583	0.69926	1.17965	2.19832	0.577193	2.09157	2.47863	1.10809
Ndufs7	0.801793	0.976562	1.46859	1.56324	1.00845	0.630914	0.295342	1.2551	0.605125	0.829185	0.420823	0.525558	0.820963	0.892981	0.702808	0.723937	0.719472	0.596542	0.464594	0.473978	0.804066	0.473531	0.711713	1.12668	0.527489	0.528806	0.40348	0.150389	0.11113	0.568431	0.69573	0.062169
cox5b	0.700677	0.556378	1.18488	1.05828	0.588458	1.25047	1.80565	0.855203	0.368531	0.378496	0.187599	0.29256	0.444868	0.594061	0.413498	0.503636	0.50643	0.716842	0.677056	0.343467	0.428287	0.236551	0.350721	0.586901	0.415027	0.270181	0.399334	1.28911	0.339743	0.356324	0.455091	0.871431
cox4i1	0.739831	1.09913	1.7253	1.58529	1.04778	0.426806	0.220375	1.15549	0.644733	0.752917	0.422749	0.513589	0.721481	0.778838	0.660398	0.767788	0.890036	0.636347	0.299778	0.414111	0.85902	0.427832	0.65875	0.916901	0.677899	0.54819	0.411288	0.048383	0.082619	0.571745	0.687909	0.121546
cox8a	0.77928	0.707315	0.853945	1.02737	0.58868	1.30099	1.9545	0.787917	0.625918	0.569199	0.25564	0.665938	0.553478	0.484982	0.628073	0.577133	0.666819	0.764993	1.29108	0.801433	0.484984	0.429809	0.34686	0.7537	0.600199	0.393713	0.383215	2.73474	2.38533	0.109075	0.564339	1.90259
atp5d	0.799781	0.755274	1.1852	1.25425	0.764131	1.3435	1.07264	0.825222	0.594068	0.75473	0.380561	0.477078	0.744943	0.689286	0.685521	0.633741	0.52808	0.091301	0.828072	0.304715	0.63274	0.349202	0.607458	0.731335	0.394438	0.455665	0.297009	0.668181	0.402934	0.373593	0.520688	0.331761

## Sheet: ED7d
Ct values for Cre expression
Glsfl/fl	GlsAdipoCre	Glsfl/fl	GlsAdipoCre
iWAT-MA-female		eWAT-MA-female
ND	34.06	ND	32.64
ND	35.11	ND	32.94
ND	33.07	ND	33.14
	35.6		33.44
Gls mRNA levels
Glsfl/fl	GlsAdipoCre	Glsfl/fl	GlsAdipoCre
iWAT-MA-female		eWAT-MA-female
0.968988	1.38945	1.30598	0.763133
1.17176	1.05155	0.753859	0.869764
0.880732	1.5214	1.01572	1.36489
	0.765854		1.0105

## Sheet: ED7e
	Glsfl/fl								GlsAdipoCre
Slc2a1	0.597013	1.09978	0.825884	0.966152	0.665539	1.49203	0.982766	1.37084	2.93628	1.49842	1.94692	1.37494	1.17403
Pdk1	2.01443	1.36192	0.362991	1.04548	0.23084	1.29397	0.551653	1.13871	1.99845	2.72891	3.04985	3.47604	1.28867
Pdhb	1.31433	0.769743	0.619264	0.90725	0.581176	1.35974	1.13691	1.31158	1.46641	1.53719	1.61374	2.62683	2.27367
Ldha	1.19494	1.17402	0.57328	1.01091	0.871908	0.92605	1.36497	0.883932	1.04588	0.855402	1.49239	0.889724	1.23091
Angptl14	0.859844	1.32833	0.598605	0.422636	1.56257	0.31402	2.26623	0.647765	3.09927	1.84573	1.24801	3.23604	1.48515
Vegfa	1.29557	1.09918	0.719233	0.760348	1.43771	0.52056	1.31859	0.848815	1.47283	2.03793	1.57117	2.85666	0.994765

## Sheet: ED7f
	Food intake (Kcal/Kg)															locomotor activty
	Glsfl/fl								GlsAdipoCre							Glsfl/fl								GlsAdipoCre
Light phase	146.442	347.593	243.394	34.3606	7.62052	303.924	41.055	155.942	150.814	148.61	267.992	199.433	363.286		Light phase	1182.58	2172	2835.5	1966.33	2114.92	1387.83	637.75	1019.67	1902.5	1568.08	1266.25	1792.5	2539.42
Dark phase	554.392	713.587	376.689	371.812	483.849	487.58	297.303	357.235	643.192	711.801	865.924	666.422	586.415		Dark phase	2213.58	2530.92	4209.25	3365.67	2875.08	4780.25	2473.08	2479.67	3146	4339.75	4115.33	2925.92	4168.33
Refeeding	226.649	295.824	311.794	108.74	169.701	148.905	172.363	65.2412	230.177	207.121	305.959	279.557	239.002		Fasting	2091.82	4131.55	6572.82	2684.55	4398.18	3319	1974.18	1906.55	1582.55	3302.82	3722	2795.82	5015
															Refeeding	1456.83	1244	3040	3416.33	1785.17	2415.83	1210.5	1164.5	2098.33	1466.33	1784.17	1522.5	3526.83
